# Supplementary material for: Bordetella pertussis, the Causative Agent of Whooping Cough, Evolved from a Distinct, Human-Associated Lineage of B. bronchiseptica
Source: PLoS Pathog. 2005 Dec 30;1(4):e45. doi: 10.1371/journal.ppat.0010045 (PMC1323478; doi:10.1371/journal.ppat.0010045)
Supplement: Dataset S1 — (5.0 MB XLS) [file ppat.0010045.sd001.xls]

## Sheet: BB genome order with additional
UNIQID	NAME	BB I B1987 ST33 seal	BB I B2104 ST23 human	BB I B0242 ST7 pig	BB I B0254 ST7 rabbit	BB I B0223 ST14 guinea pig	BB I B0084 ST31 dog	BB I B0226 ST5 cat	BB I B0237 ST12 rabbit	BB I B0258 ST10 rabbit	BB I B0260 ST23 cat	BB I B2112 ST7 human	BB I B2116 ST4 human	BB I B0505 ST12 human	BB I B1965 ST10 dog	BB I B1966 ST27 dog	BB I B1967 ST4 dog	BB I B1972 ST5 cat	BB I B0224 ST6 guinea pig	BB I B0227 ST23 cat	BB I B0230 ST6 horse	BB I B0238 ST27 dog	BB I B1975 ST6 horse	BB I B1985 ST6 seal	BB I B0189 ST27 dog	BB I B0251 ST23 dog	BB I B1986 ST6 seal	BB IV B2492 ST21 human	BB IV B2494 ST15 human	BB IV B2495 ST17 human	BB IV B2490 ST9 human	BB IV B2491 ST8 human	BB IV B2506 ST34 human	BB IV B0232 ST18 human	BB IV B0243 ST28 pig	BB IV B0259 ST29 turkey	BB IV B1968 ST22 dog	BB IV B1969 ST18 human	BB IV B2114 ST25 human	BB IV B2496 ST3 human	BP II Toh_I ST1 human	BP II B0006 ST1 human	BP II B0441 ST1 human	BP II B0564 ST1 human	BP II B0336 ST2 human	BP II B0352 ST2 human	BP II B0782 ST2 human	BP II B0939 ST2 human	BP II B0558 ST2 human
511	511 BB0001, BPP0001, BP0001 | gidA | (BB, BPP, BP) glucose inhibited division protein A	0.151375	0.0297347	0.220575	-0.0949418	-0.0143572	0.224475	-0.04628	-0.0258248	-0.347905	-0.157516	-0.174524	0.0419212	0.183364	-0.0554287	0.271407	-0.253576	0.679619	-0.385541	-0.027756	0.190766	0.630783	-0.812415	-0.293204	0.0227467	-0.262269	-0.264276	-0.418396	0.626076	0.290649	0.50903	0.348801	0.145897	0.33216	0.26856	-0.330379	0.350333	0.222815	-0.023255	0.076218	-0.104697	0.00100942	-0.0277435	-0.107437	0.172332	-0.101588	-0.143613	-0.125027	0.0192919
519	519 BB0002, BPP0002, BP0002 | gidB | (BB, BPP, BP) glucose inhibited division protein B	-0.0401546	0.437959	-0.112	-0.395808	-0.274224	0.0938914	-0.438597	0.0693324	-0.137338	-0.608177	-0.286999	-0.0722498	-0.450987	-0.0222619	0.0826454	0.337461	0.254013	0.0550319	0.0211536	0.176266	0.204518	-0.540335	-0.0567635	0.177722	-0.254703	-0.642417	-0.214863	0.468124	0.656299	0.38148	0.322329	0.160253	-0.153653	0.236873	-0.0170055	0.349701	0.122655	-0.0928513	0.331382	0.226509	0.298013	0.129798	0.0833856	-0.133999	0.241014	0.195873	0.0362539	0.136861
527	527 BB0003, BPP0003, BP0003 | parA, soj | (BB, BPP, BP) ParA family protein	0.0665384	-0.0371009	0.0400029	-0.395808	-0.218371	-0.100925	-0.28885	-0.163328	-0.287363	-0.385785	-0.1389	-0.159713	-0.288257	-0.196291	0.172843	-0.253576	0.876208	0.0701387	0.0370952	0.0704714	0.319995	-0.411052	-0.1611	0.111516	-0.311948	-0.14494	-0.214863	0.317445	0.175172	0.0412512	-0.0402416	-0.410496	-0.016306	-0.0985376	-0.0470114	0.0432498	-0.212037	-0.526797	-0.149855	-0.0892673	0.114676	-0.113473	-0.122083	0.121258	-0.209648	-0.0304027	-0.125027	-0.079272
538	538 BB0004, BPP0004, BP0004 | | (BB, BPP, BP) Putative acetyltransferase, GnaT family	-0.241269	-0.607413	-0.497654	-0.696978	-0.591414	-0.453596	-0.372508	-0.652366	-0.389725	-1.12275	-0.852596	-0.57475	-0.429613	-0.331946	-0.0135699	-0.114413	0.71087	-0.0229707	0.158657	0.0226429	0.319995	-0.292408	0.0405337	0.0317496	-0.343904	-0.167484	-0.177388	0.290728	0.358394	0.254847	0.152404	-0.212557	0.0842196	-0.207641	-0.0691619	0.0825777	-0.204678	-0.426932	0.325858	0.137504	0.181744	-0.00026277	-0.0225478	-0.0584477	0.105854	-0.0440777	0.0362539	0.124261
548	548 BB0005, BPP0005, BP0005 | parB | (BB, BPP, BP) probable chromosome partitioning protein ParB	0.0985012	-0.871896	0.406131	-0.0449012	-0.182302	0.0475977	-0.394203	-0.627275	-0.804763	-0.682178	-0.192671	-0.196239	0.12678	0.0728954	0.0826454	-0.217506		-0.122506	0.158657	0.40489	0.413971	-0.236554	0.0405337	0.299583	-0.245629	-0.123399	-0.76235		-0.301266	-0.246551	-0.410191	-0.348212	-0.138813	-0.551669	-0.142752	-0.134997	-0.215937	-0.412648	-0.268092	-0.120294	-0.0433216	-0.220389	-0.107437	-0.298118	-0.00106101	-0.250529	-0.156391	-0.0939187
557	557 BB0006, BPP0006, BP0006 | ansB | (BB, BPP) L-asparaginase II precursor ; (BP) Pseudogene	-0.00140332	-0.708051	-0.148069	0.168093	-0.332327	-0.521768	-0.0123327	-0.870547	-0.522992	-1.05564	-0.387928	-0.00590732	-0.231674	-0.437299	-0.189727	0.582195	-0.13301	-0.105433	0.00503397	0.247349	0.174144	0.103521	-0.00729478	-0.366057	-0.173231	0.0518412	0.635242	0.2497	0.544406	-0.12102	-0.242734	0.116751	-0.35302	-0.495564	-0.366465	-0.0586198	-0.328545	-0.301452	0.245066	0.286881	0.201749	0.104707	0.39249	-0.369377	0.320867	0.0871669	0.181304	0.500825
3558	3558 BB0006, BPP0006, BP0006 | ansB | (BB, BPP) L-asparaginase II precursor ; (BP) Pseudogene	-0.590255	-0.829582	0.00758145	-0.41687	-0.352227	-0.0496995	-0.394203	-0.485256	-0.067797	-0.537788	-0.613809	-0.674286	0.037513	-0.35241	-0.171111	-0.60316	-0.464216	-0.211043	-0.0444347	-0.167688	-0.0950424	0.0743746	-0.0907108	-0.208173	-0.376172	0.114607	-0.0704726	-0.260915	0.0659429	-0.284519	-0.20374	-0.43187	-0.434477	-0.997201	-0.359092	-0.409552	-0.656292	-0.793129	-0.688653	0.189034	0.217901	0.0267043	0.251891	0.209485	0.320867	-0.128967	0.358182	0.0987263
580	580 BB0008, BPP0008, BP0008 | secE, prlG | (BB, BPP, BP) preprotein translocase SecE subunit	0.0931455	0.600914	-0.0424592	-0.37505	-0.293333	-0.100925	0.0208342	0.201244	-0.0848705	0.23982	-0.174524	0.37634	-0.159524	-0.0222619	0.413851	0.237059	0.336475	-0.0718803	0.114263	0.0387625	0.0952888	0.459665	0.482756	-0.3499	-0.0524471	0.0947061	0.209635	0.382151	0.532724	-0.0376042	-0.0575196	-0.122919	-0.0975374	0.240813	-0.132718	0.251185	0.136882	-0.0969702	0.0755052	0.0426443	0.0515502	-0.084327	-0.0929371	-0.118569	-0.00106101	-0.128967	-0.221242	0.0328384
586	586 BB0009, BPP0009, BP0009 | nusG | (BB, BPP, BP) transcription antitermination protein NusG	0.263854	0.641892	-0.166448	-0.129293	-0.0143572	0.0938914	0.289323	0.397387	0.137522	0.226399	-0.367169	0.507044	-0.142036	-0.124141	0.201698	0.100855	0.690112	-0.088559	0.284188	0.27483	0.306056	0.13209	0.189397	-0.375665	0.0792565	0.0768311	0.223711	0.582684	0.472852	0.116019	0.0592941	-0.0222253	-0.0234881	0.315044	-0.0967792	0.0837574	0.480911	0.0658177	0.128848	0.124328	0.145706	-0.0277435	0.00467365	0.0133429	-0.101588	-0.00343569	-0.237921	-0.0362032
594	594 BB0010, BPP0010, BP0010 | rplK, relC | (BB, BPP, BP) 50S ribosomal protein L11	0.0537895	0.513409		0.0955801		0.0786246	-0.50786	0.1441	-0.432794	0.74232	0.0734034	0.388724	-0.177226	-0.373169	-0.189727	-0.626619	0.451952	0.0550319	0.173157	0.0860682	0.319995	0.146165	0.258439	0.0210461	0.10151	0.322125	0.251455	0.768429	0.750081	0.056518	0.152404	0.0566301	0.197356	0.500701	0.147405	0.334088	0.43692	0.124756	0.220623	-0.120294	-0.00271207	-0.158328	-0.166938	-0.103302	0.0264197	-0.128967	-0.0943302	-0.0362032
602	602 BB0011, BPP0011, BP0011 | rplA | (BB, BPP, BP) 50S ribosomal protein L1	0.662817	0.861237	0.39364	0.328557	0.00141013	0.167892	0.146365	0.548167	0.330167	0.674757	0.258435		0.448708	-0.0554287		0.027606	0.414477	-0.0718803	0.114263	0.146822	0.347476	0.0295204	0.0868274	-0.367071	0.10549	-0.106543	0.223711	0.739085	0.709151	0.101372	0.0431744	-0.176031	-0.100633	0.576419	0.0480707	0.508772	0.0169301	-0.0625382	0.173631	0.0143553	0.0239934	-0.0416827	0.402758	-0.369377	-0.00106101	-0.0718227	0.0772812	0.0328384
608	608 BB0012, BPP0012, BP0013 | rplJ | (BB, BPP, BP) 50S ribosomal protein L10	0.19497	0.902448	-0.0255854	0.0655228	-0.0627202	0.0318304	0.115991	0.480528	0.0926677	0.473617	-0.387928	0.495639	0.237812	0.0101596	0.324846	0.465011	0.690112	-0.0229707	0.0370952	0.0704714	0.42691	0.103521	0.244892	-0.309302	0.0546089	0.0920213	0.137123	0.816047	0.578894	-0.00554301	-0.0575196	0.0870038	-0.0422254	0.434347	-0.146699	0.556457	0.65928	0.184337	0.146676	0.137504	-0.015574	-0.158328	-0.064368	-0.315606	-0.0721441	-0.203734	-0.0348292	-0.079272
618	618 BB0013, BPP0013, BP0014 | rplL | (BB, BPP, BP) 50S ribosomal protein L7/L12			0.192006	0.00346187	0.092558	-0.154036		-0.110217			-0.542256					-0.775997		0.0243351	0.0528625	0.392399	0.347476	0.146165	0.285156	-0.157618	0.0377787	0.0778814	0.23765	0.72917	0.667025	0.159088	0.225652	0.116751	-0.155081	0.390065	0.177462	0.382723	0.539218	0.034759	0.319021	0	0.14817	-0.0557579	0.0833856	0.108202	-0.0432892	-0.00343569	-0.125027	-0.0504171
622	622 BB0014, BPP0014, BP0015 | rpoB, groN, nitB, rif, ron, stl, stv, tabD | (BB, BPP, BP) DNA-directed RNA polymerase beta chain	0.12196	0.689	-0.112	-0.395808	-0.255365	0.0938914	-0.28885	0.256211	-0.102149	0.367575	-0.367169	0.338538	-0.387793	-0.252875	-0.0135699	0.612569		-0.0229707	-0.0613085	-0.186304	-0.113658	-0.0646018	-0.0235966	0.0109491	-0.0703803	0.00519723	0.0450046	0.456151	0.44819	-0.138298	0.0431744	-0.105641	0.098676	0.234102	-0.157596	0.190423	-0.0117955	-0.251684	0.0316734	0.226509	0.203328	0.19068	0.0960967	-0.000732237	0.168864	0.252904	-0.0943302	0.0857873
628	628 BB0015, BPP0015, BP0016 | rpoC, tabB | (BB, BPP, BP) DNA-directed RNA polymerase beta' chain	-0.247717			-0.256405	-0.332327	-0.209178		-0.53106	-1.01776	0.171433	-0.306628							-0.0553921	-0.166919	-0.365628	-0.0405946	0.0890214	0.189397	0.0316564	-0.0686621	0.029414	0.0129434	0.119116		0.159088	0.0592941	0.0412001	0.0121576	0.147701	-0.512454	-0.207407	0.252997	-0.480205	-0.00540378	0.0426443	0.0818357	-0.173594	-0.0929371		0.0399663	-0.188468	-0.237921	-0.0362032
635	635 BB0016, BPP0016, BP0017 | | (BB, BPP, BP) putative lipoprotein		0.77196	-0.242397	-0.164483	-0.112761		-0.0292065	-0.110217	-0.389725		-0.474084		-0.634433	-0.0723025				-0.0229707	-0.241881	-0.59511	-0.358077	-0.0484821	0.00882489	-0.157618	0.0540967	-0.026816	0.15192	0.571629	0.578894	0.116019	-0.165772	0.0256032	-0.165914	0.14606	-2.80041	0.296615	0.252997	0.29588	0.206487	-0.0439433	0.00347979	-0.0277435	-0.166938	-0.246893	-0.00106101	-0.0718227	-0.289146	-0.079272
2687	2687 BB0017, BPP0017, BP0018 | | (BB, BPP, BP) putative membrane protein		-1.09262	0.0400029	-0.696978	-0.392869	-0.593321	-0.229144	-0.900294	-0.892225	-1.0888	-0.97289		-0.709721	-0.373169	-0.369051	0.313008	-0.352324	-0.30537	-0.663345	-0.59511	-0.680005	-0.37041	-0.374504	-0.123991	-0.342648	-0.470068	0.223711	0.263506	0.331676	-0.00554301	0.0431744	0.0256032	-0.359912	-0.254488	-1.35909	0.200805	-0.378149	-0.079412	-0.0177291	0.263034	0.330666	0.178707	0.274434	0.0272821	0.41744	0.0996578	0.193795	0.257156
2079	2079 BB0018, BPP0018, BP0019 | | (BPP, BP) Pseudogene; (BB) probable two-component sensor protein	-0.623502	-0.296211	0.00758145	-0.294879	-0.274224	-0.190562	-0.531707	-0.462889	-0.776748	-0.175218	-0.638471	-0.373116	-0.902366	-0.331946	-0.064196	0.115069	-0.352324	-0.157272	-0.383237	-0.698203	-0.473554	-0.0167733	-0.395565	0.11043	-0.149489	-0.199946	0.0129434	0.356616	0.634604	-0.26541	0.281687	-0.122919	0.362377	-0.136631	0.104551	0.340795	0.195205	-0.00676081	-0.12377	0.333424	0.298884	0.15446	0.170097	0.172332	0.181142	0.230361	0.0362539	0.186189
2080	2080 BB0018, BPP0018, BP0019 | | (BPP, BP) Pseudogene; (BB) probable two-component sensor protein	0.714906	0.441693	0.842771	0.781069	0.477848	0.48982	0.49214	0.397387	0.0926677	0.00849424	0.760936	0.562753	-0.00928125	0.273194	0.284954	0.652097	0.427077	0.0701387	-0.166919	0.23341	0.248912	0.254081	0.311388	0.152705	0.410739	0.518634	0.331626	0.549261	0.509073	0.159088	0.462259	0.188542	0.17518	0.205245	0.0901028	0.46694	0.286176	0.443608	0.322827	0.0703893	0.0569374	0.0267043	0.0576225	0.269357	0.079859	-0.0578835	0.103998	0.0857873
2078	2078 BB0018, BPP0018, BP0019 | | (BB) probable two-component sensor protein ; (BPP, BP) pseudogene	0.15153	0.0142574	0.316334	0.153879	0.077761	0.0475977	-0.134817	-0.0758655	0.046374	-0.365321	0.323727	0.218799	-0.142036	0.218746	0.229987	-0.182317	-0.33095	0.114533	0.0528625	0.146822	-0.170991	0.17391	0.271859	0.267708	-0.00187181	0.302067	0.107066	0.444078	0.698734	0.101372	0.196798	0.0256032	0.0628265	-0.0411378	0.0600511	0.350256	-0.0352831	0.239029	0.190246	0.124328	0.182707	-0.00026277	-0.0225478	-0.000732237	0.0666836	-0.0304027	0.00823951	0.0328384
646	646 BB0019, BPP0019, BP0020 | | (BB, BPP, BP) putative peptidoglycan binding protein	-0.0323282	-0.458372	-0.302103	-0.314508	-0.1646	0.557459		-0.256438	0.209313		-0.519172		-0.494708	-0.214907	-0.081474			-0.0553921	-0.241881	-0.0780511	-0.230697	-0.11407	0.189397	0.388961	-0.0442899	-0.0500472	0.209635	0.549261	0.578894	-0.323513	0.152404	0.0566301	0.0673118	0.106272	-0.232174	0.294518	0.15596	0.211637	0.573094	0.321928	0.283524	0.104707	0.228991	-0.149596	0.0666836	0.0618558	0.103998	0.11155
655	655 BB0020, BPP0020, BP0021 | | (BP) Pseudogene; (BB, BPP) probable two-component response regulator	-0.0680706	-0.308785	-0.807994	-0.831907	-0.499784	-0.475964	-0.171811	0.129453	-0.368663	-0.707713	-0.638471	-0.196239	-0.610185	-0.331946	-0.081474	0.288134	0.731334	-0.365077	-0.563809	-0.408696	-0.251162	-0.682354	-0.273575	-0.0438379	-0.458365	-0.40877	-0.292865	0.221686	0.0980041	-0.303884	-0.242734	0.0870038	0.262801	-0.265501	-0.0432533	0.0214266	0.0288022	-0.33061	0.0793286	0.226509	0.308188	0.0919957	0.205721	-0.444339	0.0399663	0.172414	0.103998	0.0987263
661	661 BB0021, BPP0021, BP0022 | | (BB, BPP, BP) Two-component response regulator	0.0899466	-0.339056	-0.129922	-0.112015	-0.218371	0.138746	-0.171811	-0.163328	-0.892225	-0.448979	-0.452058	-0.196239	-0.307623	-0.648803	-0.152733	-0.199804		0.0397651	0.0684594	0.0860682	0.189411	0.13209	0.646255	0.500903	-0.226036	-0.078339	-0.253337	0.444078	0.590209	-0.103947	0.0268726	-0.105641	0.237174	-0.523921	-0.0465158	0.099242	-0.189867	-0.186923	0.206339	0.0426443	0.172537	-0.00026277	0.0705616	0.121258	0.0533868	-0.0578835	-0.064273	0.124261
5536	5536 BB0022, BPP0022 | | (BB, BPP) putative metal transporter	1.13778			0.882248	0.750867	0.251956	0.146365	0.492023		0.317822		0.772601						-0.0553921	-0.0444347	0.362826	0.0458202	-0.0918747	0.307049	0.782676	0.182928	-0.775898	-0.493164	-4.45074	-4.99475	-0.278121	-0.172031	-0.176031	-0.517651	-2.44822	-0.320912	-2.77023	-0.0486582	-4.75184	-3.93587	-4.64386	-4.22418	-3.92083	-2.03635	-1.00073	-3.37957	-3.4364	-3.07922	-0.299238
5535	5535 BB0022, BPP0022 | | (BB, BPP) putative metal transporter	0.384132	0.746606	0.635613	1.11528	0.85867	0.187001		0.793967		0.342913	0.866952		0.679321	0.290896				0.0900383	-0.0112678	0.0494098	-0.264967	0.0446273	0.366638	0.156491	0.196669	-0.40947	-0.508594	-4.45074	-3.40979	-0.705983	-0.122704	-0.797519	-0.685595	-4.10436	-0.641657	-4.00215	-0.331965	-3.94502	-3.43587	-3.8365	-3.77395	-3.14322	-2.34448	-2.58569	-2.89415	-1.80413	-2.49426	-2.18507
5537	5537 BB0023, BPP0023 | | (BB, BPP) conserved hypothetical protein	0.683879	0.267512	0.0292765	0.294409	0.52951	0.390284	-0.337059	0.737136	0.312889	0.536594	0.231468	0.334276		-0.311768	0.0565561	-1.05486		-0.0445038	-0.274302	0.190766	0.263412	-0.254933	0.262926	0.00271682	-0.153196	-0.185153	-0.202262	-4.0357	-3.82483	-0.240319	0.152404	-0.237431	0.287354	-4.86165	-0.239502	-2.52785	0.118022	-5.30027	-3.10656	-5.05889	-4.38515	-3.40626	-2.41487	-1.67316	-3.7015	-3.75832	-2.96375	-3.90127
1083	1083 BB0024, BPP0024, BP3608 | rpsL | (BB, BPP, BP) 30S ribosomal protein S12	0.0612025	0.474992	-0.00890667	-0.112015	0.017007	0.611499	0.233828	0.836672	0.304172	0.797815	-0.0701875	0.616391	-0.0576443	0.103269	0.324846	-0.199804	0.309508	0.157602	-0.113147	0.146822	-0.230697	-0.0325406	0.615004	0.317364	0.129935	0.118888	0.502994	0.647293	0.847597	0.0716248	0.167354	0.101954	-0.163172	-0.0408474	0.29252	0.390267	0.212983	-0.0629982	-0.579333	-0.0588937	-0.0152576	-0.158328	0.0445664	-0.246893	-0.116538	-0.15841	-0.172333	-0.282364
1082	1082 BB0025, BPP0025, BP3609 | rpsG | (BB, BPP, BP) 30S ribosomal protein S7	0.401028	0.690957	0.133112	-0.0449012	0.077761	0.278923	0.115991	0.612776	0.0306067	0.73286	0.217793	0.737528	0.0678866	0.0261012	0.401468	-0.29057	0.254013	0.0243351	0.22974	0.0387625	0.111409	0.0295204	0.337151	0.27273	0.260921	0.259444	0.479724	0.739085	0.719492	0.130519	0.182151	0.0718969	0.302489	0.211682	0.323551	0.636049	0.308371	0.16939	0.212501	0.0285692	0.102821	-0.143221	0.0576225	-0.165363	0.0264197	-0.00343569	-0.188452	-0.079272
1081	1081 BB0026, BB4259, BPP0026, BPP3814, BP3610, BP0413 | fusA, fus, far1 | (BB, BB, BPP, BPP, BP) elongation factor G; (BP) Pseudogene	0.195602	0.581345	0.211115	0.0604518	0.121704	0.0265361	0.146365	0.711141	0.259778	0.543826	0.0271097	0.37634	0.541818	-0.000566782	-0.0191081	0.365476	-0.863824	0.148141	0.22974	0.1714	0.604449	0.317646	0.471168	-0.0186398	0.0977265	0.295467	0.0815305	0.650799	0.634604	-0.032211	0.172303	-0.200278	-0.297706	0.296412	0.416832	0.319292	-0.0546478	0.0680119	0.0974851	0.137504	0.710999	0.117307	0.108697	-0.0881951	0.168864	0.0230365	0.117174	0.136861
1080	1080 BB0028, BPP0028, BP3612 | rpsJ, nusE | (BB, BPP, BP) 30S ribosomal protein S10	0.330306	0.255801	0.581573		0.017007	0.0318304	0.100561	0.762671	-0.22926	0.427447	-0.613809	0.708184	-0.107685	-0.27224	0.113342	0.39684		-0.0553921	-0.0613085	0.261155	0.319995	-0.11407	0.311388	-0.00951902	0.179317	-0.0789404	0.251455	0.491775	0.590209	0.0258212	0.167354	0.00983589	0.117534	0.317403	0.118559	0.523498	0.218732	-0.17872	0.460644	0.163499	0.182707	-0.0277435	-0.0225478	-0.0732447	0.0666836	-0.0578835	-0.0792233	-0.0939187
1079	1079 BB0029, BPP0029, BP3613 | rplC | (BB, BPP, BP) 50S ribosomal protein L3	0.0209417	0.939449	-0.262026	0.223588	0.092558	-0.0165326	-0.116669	0.409561	0.290996	0.654857	-0.104135	0.37634	-0.124758	0.0261012	0.0353397	0.184111	-0.0608607	-0.0718803	0.14401	0.0547041	0.0952888	-0.0167733	0.0715606	-0.199646	0.129935	0.119802	-0.0198465	0.537945	0.544406	-0.053906	0.0752357	-0.140407	-0.149343	0.211546	-0.184323	0.230919	0.0103747	-0.10418	0.146272	-0.0588937	0.0111456	-0.204621	-0.182204	0.108202	-0.0867909	-0.15841	-0.172333	-0.15404
1078	1078 BB0030, BPP0030, BP3614 | rplD | (BB, BPP, BP) 50S ribosomal protein L4	-0.112249	0.250167	-0.364387	-0.395808	-0.23675	-0.346681	-0.531707	0.00659665	-0.45482	0.0547879	-0.941863	0.0575181	-0.450987	-0.415604	-0.0471225	0.156889		-0.30537	0.0370952	-0.0436996	0.143117	-0.254933	-0.0235966	-0.375665	0.0360491	-0.393722	-0.292865	0.419625	0.719492	-0.209557	-0.165772	-0.071694	-0.0913156	0.240813	-0.0534853	0.26239	0.113297	-0.363194	0.253474	0.111031	0.12874	0.0531765	-0.13688	-0.0881951	-0.0867909	-0.100112	-0.237921	0.0462589
1077	1077 BB0031, BPP0031, BP3615 | rplW | (BB, BPP, BP) 50S ribosomal protein L23	-0.274898	-0.0946964	-0.242397	-0.237546	0.077761	-0.100925	-0.248773	0.548167	-0.191786	0.317822	-0.941863	0.273247	-0.0908111	-0.106654	0.158196	-0.147966	0.0734404	-0.00702911	0.129213	0.354264	0.189411	-0.165296	0.0405337	0.251742	0.163183	-0.194159	0.0290631	0.444078	0.709151	0.116019	0.239866	0.00983589	0.143675	0.234499	0.0813591	0.59456	0.305606	-0.368243	0.353791	0.238787	0.190955	-0.00026277	-0.0225478	0.0683094	0.079859	0.0618558	-0.204754	0.0595557
1076	1076 BB0032, BPP0032, BP3616 | rplB | (BB, BPP, BP) 50S ribosomal protein L2	3.16e-05	0.434518	-0.242397	-0.256405	0.017007	0.318452	-0.116669	0.385108	0.122725	0.518355	-0.689097	0.0419212	0.0220829	0.0418685	0.486001	-0.448832	0.848374	-0.00702911	0.362191	0.00634106	0.143117	-0.165296	0.116885	0.244561	0.06688	-0.259624	0.181066	0.193117	0.578894	0.0865752	0.12203	-0.0385271	0.0790528	0.568314	0.277989	0.489617	0.561146	-0.246182	0.396452	0.275007	0.163518	0.178707	0.274434	-0.463704	0.264284	0.207461	-0.306634	0.186189
1075	1075 BB0033, BPP0033, BP3617 | rpsS | (BB, BPP, BP) 30S ribosomal protein S19	-0.233565	0.473896	-0.262026	-0.41687	-0.147112	0.0158889	-0.171811	0.457258	0.0146652	0.572395	-0.796013	0.0729481	-0.142036	-0.124141	0.172843	-0.626619	-0.0785627	0.0243351	0.0991562	0.146822	0.174144	0.0142536	-0.0235966	0.103545	0.041471	-0.117875	-0.140862	0.678544	0.532724	0.0412512	0.0431744	0.0566301	-0.0890889	0.327345	0.216023	0.316962	0.318383	-0.199093	0.270887	0.137504	0.0644126	0.0132838	-0.13688	0.108202	-0.131645	0.0490317	-0.0943302	-0.0362032
1074	1074 BB0034, BPP0034, BP3618 | rplV | (BB, BPP, BP) 50S ribosomal protein L22	0.0819889	0.531826	0.102739	-0.62169	-0.312698	-0.154036	-0.309314	0.385108	-0.327441	0.664841	-1.1389	-0.159713	-0.0413425	-0.331946		-0.60316		-0.122506	0.0991562	0.0704714	0.439734	-0.292408	0.258439	0.0901761	-0.009385	-0.581552	-0.177388	0.491775	0.472852	0.056518	-0.0575196	-0.122919	-0.0517798	0.328796	0.196198	0.234915	-0.395839	-0.360057	0.242383	-0.0144996	0.0747494	-0.12827	-0.26106	-0.149596	-0.0721441	-0.173361	-0.378784	-0.123666
3049	3049 BB0035, BPP0035, BP3619 | rpsC | (BB, BPP, BP) 30S ribosomal protein S3	0.097419	0.72305						-0.0758655			-0.663562		-0.159524		0.01922	0.0720001	-0.248488	-0.139784	0.0370952	0.131872	0.248912	-0.292408	-0.125476	0.100332	0.197055	-0.597836	-0.418396	0.636724	0.719492	-0.12102	0.0268726	-0.0885678	-0.5413	0.249858	0.177462	0.483472	0.128216	-0.788363	0.115814	-0.0144996	0.0697049	-0.0139377	-0.064368	0.0547629	-0.00106101	-0.0858978	-0.064273	0.00561694
1073	1073 BB0036, BPP0036, BP3620 | rplP | (BB, BPP, BP) 50S ribosomal protein L16	0.656586	0.364735	0.206361	0.0502561	-0.0143572	0.0938914	0.037136	0.684669	0.046374	0.391823	-0.689097	0.325714	0.237812	-0.0723025	0.630949	-0.235428		0.0550319	0.243546	0.0547041	0.291981	-0.586139	-0.197626	0.222795	0.269086	-0.509587	-0.440422	0.699008	0.555994	0.187102	0.091003	0.0412001	-0.0506079	0.531371	0.346093	0.494305	0.246603	-0.0212948	0.340454	0	-0.0166827	-0.12827	-0.0225478	0.184823	-0.162342	-0.0440777	-0.204754	-0.0647724
1072	1072 BB0037, BPP0037, BP3621 | rpmC | (BB, BPP, BP) 50S ribosomal protein L29	-0.176718	0.706212	-0.112	-0.334408	-0.0143572	0.167892	-0.0810455	0.809364	0.342991	0.37975	-1.10413	-0.00590732	0.19717	0.147663	0.438304			0.0550319	0.158657	0.219335	0.248912	-0.350511	-0.179247	0.216258	0.205864	-0.578339	-0.177388	0.748933	0.612577	0.130519	0.335625	0.188542	0.245922	0.559528	0.224511	0.525038	0.161252	-0.581912	0.485308	0.298658	0.258798	0.0267043	0.158024	-0.483333	0.0666836	0.0618558	-0.049476	0.161736
1071	1071 BB0038, BPP0038, BP3622 | rpsQ | (BB, BPP, BP) 30S ribosomal protein S17	0.00839296	0.470149	0.24859	-0.218931	-0.0792083	0.251956	0.0691972	0.242664	-0.267735	0.582964	-0.941863	-0.159713	0.082837	-0.159765	0.215912	-0.428073	0.721139	-0.088559	0.14401	0.190766	-0.0405946	-0.182783	0.0868274	0.162801	0.090966	-0.654341	-0.375327	0.582684	0.384625	0.0716248	0.0268726	0.0870038	0.319232	0.269694	0.129199	0.493121	0.38532	-0.62716	0.188571	-0.0291463	-0.0435683	-0.0988266	-0.213231	-0.406371	-0.162342	-0.0718227	-0.416258	-0.0647724
1070	1070 BB0039, BPP0039, BP3623 | | (BB, BP) putative hydrolase ; (BPP) Pseudogene	-0.301683	0.19548	-0.203923	-0.200552	-0.182302	0.167892	0.0208342	0.0997061	-0.327441	0.403796	-0.91149	-0.415552	-0.195148	-0.27224	0.00291818	-0.217506	-0.208959	-0.088559	-0.280875	-0.243637	-0.151626	-0.657692	-0.600385	-0.0930884	0.0333229	-1.10779	-0.440422	0.207472	0.204919	-0.227935	-0.092709	-0.348212	-0.363879	-0.0293286	0.100684	0.0511121	-0.0577536	-0.75533	-0.549886	0.0840643	0.114544	0.0791717	0.539331	-0.0732447	0.0533868	0.0490317	-0.0348292	-0.0939187
1069	1069 BB0040, BPP0040, BP3624 | | (BB, BPP, BP) putative aldehyde dehydrogenase	0.193875	0.577211	-0.0424592	-0.294879	-0.0627202	0.442899	0.0849645	0.790868	0.137522	0.751719	-1.1389	-0.272187	0.622475	0.103269	0.509271	0.170564	0.800756	-0.0390903	0.336655	0.101498	0.502198	-0.130944	0.00882489	0.143744	0.267293	-0.715893	-0.48551	0.816047	0.912138	0.173163	0.400331	0.0870038	0.433467	0.736083	0.231958	0.613138	0.196966	-0.390757	0.429016	0.124328	0.132037	-0.00026277	-0.0929371	-0.298118	-0.0867909	-0.00343569	-0.289146	0.0595557
1067	1067 BB, BPP, BP | | (BB) BB0040 - BB0041 intergenic region; (BPP) BPP0040 - BPP0041 intergenic region; (BP) BP3624 - BP3626 intergenic region	0.186533	0.168338	0.220575	0.209913	0.017007	0.108998	0.131258	0.84566	0.304172	0.674757	-0.663562	-0.196239	-0.213295	0.133016	0.215912	-0.114413		-0.406299	-0.320952	0.205121	-0.292982	-0.0646018	-0.273575	-0.403236	0.0645058	-0.559355	-1.46279	-1.12881	-0.219966	-0.785417	-0.732119	-0.94337	-0.518543	-0.625447	0.0709943	-0.299918	-0.393379	-0.735303	-1.07845	0.298658	0.207057	0.0531765	0.371731	-0.000732237	0.193317	0.16054	-0.0943302	0.302599
1066	1066 BB0041, BPP0041, BP3626 | rplN | (BB, BPP, BP) 50S ribosomal protein L14	0.126947	0.465525	-0.223031	-0.218931	0.077761	0.182247	-0.063558	0.385108	-0.307263	0.713751	-0.941863	0.0575181	0.00648607	0.0574653	0.46235	-0.407609	0.71087	-0.139784	0.0370952	0.261155	0.38774	-0.254933	0.387337	0.170684	0.197607	-0.197933	-0.396701	0.593655	0.555994	0.101372	0.225652	-0.071694	0.182676	0.567565	0.291795	0.531957	0.287794	-0.381667	0.311347	0	0.114808	0.0267043	-0.0502928	-0.043801	-0.0867909	-0.0168562	-0.271868	-0.15404
1065	1065 BB0042, BPP0042, BP3627 | rplX | (BB, BPP, BP) 50S ribosomal protein L24	0.639461	0.455576	-0.0768107	-0.112015	0.219315	0.265503	0.146365	0.492023	0.0926677	0.73286	-0.452058	-0.331894	0.448708	-0.331946		-0.165039		-0.0553921	0.201726	0.0547041	-0.0766638	-0.218407	-0.00729478	-0.238162	0.214286	-0.679948	-0.214863	0.407242	0.612577	0.101372	0.308908	-0.0385271	-0.0510764	0.55649	0.306746	0.619832	0.111693	-0.134451	0.0256231	-0.0144996	0.273573	-0.113473	-0.0363536	-0.444339	-0.101588	-0.15841	-0.188452	-0.022128
1064	1064 BB0043, BPP0043, BP3628 | rplE | (BB, BPP, BP) 50S ribosomal protein L5	0.511833	0.962899	0.442968	-0.0449012	0.032437	0.356926	0.0849645	1.01459	0.511497	0.868637	-0.306628	0.162215	-0.00928125	0.312722	0.620302	-0.131092	-0.114632	-0.0553921	-0.0444347	0.131872	0.219468	0.214552	0.435835	0.0644547	0.372048	-0.163301	-0.196003	0.709132	0.331676	0.0258212	0.295361	0.160253	0.376118	0.486029	0.387324	0.625841	0.468984	0.119139	0.384817	0.214125	0.0511174	0.0132838	0.251891	-0.103302	-0.00106101	0.0490317	-0.237921	-0.0939187
1063	1063 BB0044, BPP0044, BP3629 | rpsN | (BB, BPP, BP) 30S ribosomal protein S14	-0.110241	0.572706	0.0873086	-0.218931	-0.1646	-0.118412	-0.0123327	0.480528	0.0774009	0.41567	-0.430363	-0.373116	-0.00928125	-0.177913	-0.116663	-0.60316	-0.309888	-0.0390903	0.158657	0.0860682	-0.0405946	-0.0167733	0.0561306	-0.325024	0.0839014	-0.205661	0.0290631	0.709132	0.460574	0.0412512	0.196798	0.00983589	0.111105	0.57469	0.179878	0.445378	0.105864	-0.123993	0.273059	0.0565835	-0.0452979	-0.0557579	-0.197635	-0.263767	-0.131645	-0.0304027	-0.342258	-0.079272
1062	1062 BB0045, BPP0045, BP3630 | rpsH | (BB, BPP, BP) 30S ribosomal protein S8	0.483941	0.99627	0.513934	0.52909	0.420363	0.238281	0.100561	0.457258	0.0146652	0.851255	0.118258	0.232605	0.328414	0.259774	0.438304	-0.775997	0.885368	-0.211043	0.0991562	-0.0268258	-0.151626	-0.130944	0.0247664	0.117333	0.404532	0.0328572	-0.272965	0.304148	0.485027	-0.0376042	-0.262634	-0.288505	0.113628	0.50607	0.243186	0.422948	0.362722	0.224906	0.251241	0.0143553	0.0859719	-0.0557579	-0.107437	0.269357	-0.131645	0.252904	-0.0348292	-0.108716
1061	1061 BB0046, BPP0046, BP3631 | rplF | (BB, BPP, BP) 50S ribosomal protein L6	-0.147722	0.251864	-0.385761	-0.354586	-0.23675	0.265503	-0.309314	0.385108	-0.0014545	0.266292	-1.07019	-1.35236	-0.250289	-0.866984	-0.649159	-0.387431	-0.0785627	-0.0229707	0.0991562	-0.0607731	-0.795482	-0.495941	-0.273575	-1.08757	-0.232348	-0.250663	-0.272965	0.36944	0.371569	-0.303884	-0.0402416	-0.389434	-0.248819	0.135529	0.0523167	0.190201	0.0689733	-0.513701	0.198262	0.250962	0.206476	0.19068	0.251891	-0.133999	0.168864	0.16054	-0.0348292	0.0857873
1060	1060 BB0047, BPP0047, BP3632 | rplR | (BB, BPP, BP) 50S ribosomal protein L18	-0.0286272	0.282004		-0.395808	-0.1646	0.331391	-0.116669	0.827627	0.0306067	0.713751	-0.881742		-0.231674	-0.35241	0.158196	-0.448832	0.476405	0.0243351	0.0991562	-0.0607731	0.0458202	-0.390588	-0.197626	0.0115244	0.00985207	-0.481366	-0.140862	0.468124	0.544406	-0.0214846	0.308908	-0.00610565	-0.103687	0.296493		0.727272	0.187202	-0.433835	-0.409932	0.286881	0.309701	0.104707	0.274434	-0.0293014	0.364588	0.112042	0.583742	0.0462589
1059	1059 BB0048, BPP0048, BP3633 | rpsE | (BB, BPP, BP) 30S ribosomal protein S5	0.251754	0.666689	0.27607	0.263852	0.150274	0.29222	0.219614	0.704568	0.393177	0.919561	-0.267634	-0.331894	0.494151	-0.177913	-0.24706	-0.131092	0.0573207							-0.443154	0.0473854	0.295955							-0.059623	0.580127	0.331808	0.259587	0.674964	0.380124
1058	1058 BB0049, BPP0049, BP3634 | rpmD | (BB, BPP, BP) 50S ribosomal protein L30	0.294422	0.571314		-0.078068	0.121704	0.642977	0.100561	0.854594	0.166668	1.21285	-0.430363	0.0882149	0.328414	0.0418685	0.67277	-0.626619	0.71087	0.0243351	0.0211536	0.0226429	-0.0228926	-0.148018	-0.0235966	-0.0766561	0.241338	-0.22738	-0.0365253	0.699008	0.688242	0.0258212	0.196798	-0.0222253	-0.0140761	0.579701	-0.00845064	1.1619	0.473794	0.0129204	-0.501478	0.15056	0.0678746	-0.113473	-0.0502928	0.0272821	0.15648	-0.114467	0.254677	-0.138773
3615	3615 BB0050, BPP0050, BP3635 | rplO | (BB, BPP, BP) 50S ribosomal protein L15		0.229836	0.177506	0.00346187	-0.0302987	0.663587			-0.119636		-0.452058			-0.927105				0.185616	-0.0112678	0.40489	-0.230697	-0.218407	-0.273575	-0.484428	0.224022	-0.25449	0.0129434	0.549261	0.397564	0.173163	0.1066	0.00983589		0.0256534	-0.806639	0.393028	-0.0192463	-0.339056	-0.0433393	0.250962	0.281168	-0.0699717	0.423078	0.22166	-0.0432892	0.12432	0.0362539	-0.123666
1057	1057 BB0051, BPP0051, BP3636 | secY, prlA | (BB, BPP, BP) preprotein translocase SecY subunit	0.237318	0.980716	0.478887	0.0655228	0.092558	0.196461	-0.0123327	0.537111	0.107775	1.00063	0.161759	0.20486	0.0220829	-0.106654	0.0670485	-0.271954	0.78126	-0.0553921	0.114263	-0.0268258	-0.0766638	-0.236554	0.0561306	-0.0305077	0.132248	0.0349153	0.0763688	0.657785	0.532724	-0.138298	-0.092709	-0.071694	0.228637	0.529179	0.157908	0.574818	0.516203	0.194496	0.169416	-0.104697	0.0786485	-0.143221	-0.197635	0.159732	-0.242069	-0.128967	-0.172333	-0.15404
1056	1056 BB0052, BPP0052, BP3637 | infA | (BB, BPP, BP) translation initiation factor IF-1	0.240064	0.76263	0.0717118	-0.078068	0.0477038	0.210536	0.115991	0.492023	0.290996	0.624484	-0.387928	0.363849	-0.0252228	-0.0222619	0.128449	-0.0181977	0.225443	0.0087382	-0.0444347	0.219335	-0.113658	-0.200485	-0.0235966	0.00400933	0.146609	0.0299316	-0.0704726	0.668202	0.578894	-0.12102	-0.092709	-0.140407	-0.107352	0.294794	0.167169	0.366008	0.434576	0.000112852	0.220623	-0.0439433	-0.0370988	-0.12827	-0.166938	-0.315606	-0.0867909	-0.0718227	-0.271868	-0.0939187
1055	1055 BB0054, BPP0054, BP3639 | rpsM | (BB, BPP, BP) 30S ribosomal protein S13	-0.249596	0.478961	0.206361	-0.218931	-0.293333	0.0475977	0.00434603	0.612776	0.0146652	0.473617	-0.367169	-0.550903	-0.177226	0.0418685	0.128449	-0.0979249	-0.13301	0.157602	0.270768	0.176266	0.078987	0.0890214	0.189397	-0.0553129	0.126888	0.000901353	0.137123	0.748933	0.729761	0.101372	0.335625	0.00983589	0.22967	0.425176	-0.132606	0.312536	0.126844	-0.0577287	0.459912	0.15056	0.0398479	-0.0988266	-0.064368	0.0410879	-0.0721441	-0.0578835	-0.0348292	-0.00818886
1054	1054 BB0055, BPP0055, BP3640 | rpsK | (BB, BPP, BP) 30S ribosomal protein S11	-0.27629	0.682274	-0.112	-0.0613893	-0.332327	-0.247146	0.161315	0.525971	0.0774009	0.23982	-0.565715	-0.233713	-0.107685	-0.373169	-0.064196	0.0720001	0.535784	-0.174974	0.0684594	0.00634106	0.0118728	-0.130944	0.0868274	-0.786055	0.0645058	-0.144391	-0.418396	0.419625	0.0980041	0.0102243	-0.242734	-0.308134	-0.268506	0.0863024	0.201697	0.20712	0.00578019	-0.380378	-0.0339398	-0.0291463	-0.0542588	-0.12827	-0.0363536	-0.043801	-0.101588	-0.250529	0.0907017	-0.022128
1053	1053 BB0056, BPP0056, BP3641 | rpsD, ramA | (BB, BPP, BP) 30S ribosomal protein S4	0.359978	0.537579	0.220575	0.0655228	0.092558	0.442899	0.0208342	0.809364	0.511497	0.551021	-0.1389	-0.00590732	-0.327251	-0.089376	0.215912	-0.0979249	0.16655	-0.139784	-0.0444347	0.0860682	0.0458202	-0.254933	-0.197626	-0.224074	0.358201	0.0709902	-0.0877506	0.582684	0.601437	0.0258212	0.239866	0.116751	0.0385063	0.322801	0.039327	0.433057	0.380728	-0.012346	0.297652	0.226509	0.0791345	0.0267043	0.423078	-0.133999	0.0929151	-0.00343569	-0.0943302	-0.0362032
1052	1052 BB0057, BPP0057, BP3642 | rpoA | (BB, BPP, BP) DNA-directed RNA polymerase alpha chain													0.425439					-0.0229707	-0.0613085	0.0387625	-0.57309	-0.182783	-0.0736373	-1.15762	0.197055	-0.0929121	-0.48551	0.33062	0.262635	0.0258212	-0.262634	-0.140407	-0.118555	0.28315	0.277989	0.279984	-0.0998836	-0.444409	0.163049	-0.0439433	-0.0115496	-0.0277435	-0.182204	-0.000732237	-0.0576445	-0.0578835	-0.306634	-0.0647724
1051	1051 BB0058, BPP0058, BP3643 | | (BB, BPP, BP) 50S ribosomal protein L17	0.0544988	0.374685	0.00758145	-0.275514	-0.23675	0.138746	-0.116669	0.269631	0.0146652	0.226399	-0.156602	-0.291816	-0.347151	-0.252875	-0.266689			0.0087382	0.257221	-0.0607731	-0.170991	-0.330882	-0.0567635	-0.974754	-0.0441056	-0.173746	-0.6299	0.468124	0.578894	0.101372	0.0752357	-0.231172	-0.100633	0.182818	0.243981	0.305056	-0.0655321	-0.196592	0.337112	0.137504	0.0805903	0.117307	0.0576225	-0.28084	0.0929151	0.136495	-0.0792233	0.0987263
1050	1050 BB0059, BPP0059, BP3644 | | (BP) Pseudogene; (BB, BPP) histidine triad protein	0.097419	0.554368		0.125024	0.092558	-0.172183	0.146365	0.187169	0.181024	0.0698948	0.147404			-0.958132	-1.41212			-0.139784	0.297485	-0.263266	-1.33605	-0.254933	-0.353745	-1.1481	0.0275055	0.036455	-0.440422	0.0570553	0.0659429	-0.00554301	-0.262634	-0.212557	-0.126609	0.188824	0.101111	-0.228334	-0.281047	-0.352737	-0.408536	-0.0144996	-0.0862671	-0.143221	-0.0785818	-0.406371	0.0533868	-0.128967	-0.342258	-0.15404
1049	1049 BB0060, BPP0060, BP3645 | cutA, cycY, cutA1 | (BB, BPP, BP) putative periplasmic divalent cation tolerance protein	-0.358454	0.0185797	0.148063	-0.573595	-0.274224	0.0938914	-0.268672	0.1441	-0.411099	0.0698948	-0.121413	-0.214854	-0.450987	-0.623712	-0.96466	-0.0495618	0.00785206	-0.174974	0.215801	-0.113241	-0.497802	-0.330882	-0.1611	-0.54074	-0.174223	-0.229353	-0.313043	0.0411138	-0.000399629	-0.053906	-0.147157	-0.43187	0.0890602	-0.00636729	0.272553	-0.0843541	-0.279769	-0.168925	0.11489	0.124328	-0.000228942	0.0791717	-0.151831	0.159732	-0.0290754	0.0230365	-0.289146	0.0727311
1048	1048 BB0061, BPP0061, BP3646 | | (BB, BPP, BP) thiol:disulfide interchange protein	-0.715302	0.163094		0.0192292	0.00141013	0.153392	-0.04628	-0.355973	-0.546451	0.0395211	0.284907	-0.75372	-0.659095	-0.927105	-1.75607	0.431328	0.268088	0.0701387	0.201726	-0.205163	-1.73659	-0.0325406	-0.125476	-1.01802	0.0723895	0.100437	-0.0365253	-0.836029	-0.576901	-0.384055	-0.262634	-0.158109	-0.155141	-0.207153	0.41044	-0.915176	-0.254142	-0.0901543	0.0779083	-0.0892673	-0.218046	-0.084327	0.0180942	-0.0293014	-0.00106101	-0.0718227	-0.204754	-0.0362032
3395	3395 BB0062, BPP0062, BP3647 | | (BB, BPP, BP) putative membrane protein	-0.247572	0.3548	-0.223031	0.0655228	0.13606	0.590125	0.131258	-0.181476	-0.15526	-0.157516	0.0113424	-0.459273	-0.269148	-0.481693	-0.901925	-0.884931	0.86699	0.0087382	0.483497	-0.205163	-1.52246	-0.182783	-0.00729478	-0.620875	0.167319	0.268668	0.407575	-0.165337	-0.260043	-0.246551	-0.940706	-0.0885678	0.0455097	-0.16136	0.0859916	-0.00654609	0.0224749	-0.125914	-0.581325	0	0.0137336	-0.0139377	0.108697	0.0683094	0.131389	-0.0168562	-0.00597435	-0.108716
1047	1047 BB0063, BPP0063, BP3648 | hemB | (BB, BPP, BP) putative delta-aminolevulinic acid dehydratase	-0.0400536	0.0389007	-0.497654	-0.0124797	-0.0302987	2.17867	0.037136	-0.042313	-0.307263	-0.560871	-0.367169	-0.233713	-0.408551	-0.214907	-0.266689	0.950438		-0.0229707	0.31066	0.161619	-0.151626	0.305155	0.0561306	-0.633421	-0.0208928	0.108446	0.107066	-0.202812	-0.180972	0.056518	0.322329	0.0256032	0.0673118	-0.0805263	-0.0435493	0.0775987	0.183288	-0.179816	0.264123	-0.136062	-0.11158	-0.0557579	-0.107437	-0.463704	0.0264197	-0.114467	-0.237921	0.0192919
1046	1046 BB0064, BPP0064, BP3649 | | (BB, BPP, BP) putative GTP-binding protein	-0.343222	-0.047468	-0.223031	-0.112015	0.00141013	-0.136114	-0.438597	-0.355973	-0.15526	0.391823	-0.306628	-0.124089	0.037513	-0.958132				-0.0553921	-0.09566	-0.14931	-0.625557	-0.11407	-0.0907108	0.0252464	-0.0895554	-0.481716	0.0290631	-0.300992	-0.200337	-0.404813	-0.110631	-0.231172	-0.517423	-0.0591724	-0.285769	-0.176452	0.6302	-0.236752	0.240115	0.344828	0.0867963	0.142181	0.29663	-0.351229	0.181142	0.136495	-0.140624	0.291371
1045	1045 BB0065, BPP0065, BP3650 | | (BB, BPP, BP) putative cytochrome C precursor	0.105471	0.520638	0.24859	0.353648	0.150274	-0.209178	0.131258	-0.21847	-0.267735	0.185372	0.132904	0.259826	-0.107685	0.190732	0.376377	-0.114413		0.0397651	0.201726	-0.113241	0.0118728	-0.0809036	-0.0907108	0.147405	0.277277	0.218404	0.0917988	-0.280814	-0.0699406	-0.103947	0.0103845	-0.158109	0.0595169	0.155334	0.204081	0.414289	0.22128	0.226018	0.0965044	-0.0144996	0.0791345	-0.113473	0.031391	-0.0149461	-0.00106101	0.350201	-0.0943302	-0.079272
1044	1044 BB0066, BPP0066, BP3651 | | (BB, BPP, BP) putative membrane protein	-0.245286	0.196798	-0.203923	0.125024	0.164349	0.0786246	0.527187	-0.295432	-0.347905	-0.325243	0.0271097	0.190785	0.037513	-0.0554287	0.113342	0.0425564	-0.803703	-0.157272	0.0991562	-0.0780511	0.0952888	-0.0167733	-0.197626	-0.411459	0.203645	-0.078339	0.137123	-0.66938	-0.365396	-0.0703942	-0.075007	0.188542	-0.0211236	0.163325	0.0662641	0.387684	-0.140463	0.29588	0.0939018	-0.104697	-0.0320618	-0.0988266	-0.064368	0.0683094	-0.193706	-0.128967	-0.156391	-0.0939187
1043	1043 BB0067, BPP0067, BP3652 | | (BB, BPP, BP) putative cytochrome c asssembly protein	0.0542329	0.277438	0.32951	0.263852	0.164349	0.369526	0.131258	-0.0589917	-0.0848705	0.185372	-0.0701875	-0.0893233	0.037513	0.190732	0.215912	-0.165039	-0.13301	0.0243351	0.158657	0.219335	0.219468	-0.0646018	0.203472	0.0391671	0.146255	-0.011046	-0.0365253	0.0249941	0.175172	0.332152	0.182151	-0.071694	0.238744	0.210044	0.0447606	0.434423	0.0734208	-0.0137006	0.242595	0.111031	0.0964131	-0.084327	0.0445664	0.0817299	0.0929151	-0.0304027	0.143169	-0.00818886
1042	1042 BB0068, BPP0068, BP3653 | lysA | (BB, BPP, BP) diaminopimelate decarboxylase	0.0979174	0.113589	0.24859	0.0955801	0.259208	0.29222	0.247903	0.242664	-0.0342444	-0.088803	0.0885103	0.190785	0.0678866	0.0881621	0.401468	-0.347903	0.731334	-0.192896	0.517985	0.288376	0.263412	-0.11407	0.131682	0.26643	0.124849	-0.186203	-0.508594	-0.280814	0.113771	0.281078	0.0752357	0.101954	-0.324136	0.0655641	0.0693929	0.238526	-0.0377434	-0.24205	0.256879	0.0976108	-0.046288	-0.0557579	-0.00887288	-0.213726	-0.0432892	-0.203734	-0.140624	-0.138773
1041	1041 BB0069, BPP0069, BP3654 | cyaY | (BB, BPP, BP) conserved hypothetical protein	0.356714	0.297061	0.0238833	0.328557	0.232736	0.46655	0.261842	0.397387	0.237058	-0.305614	0.0113424	0.273247	-0.177226	0.103269	0.215912	0.791372	0.376003	-0.157272	-0.130849	0.0387625	0.306056	-0.411052	0.101934	0.330541	0.176268	-0.108726	-0.790365	-0.0413484	0.0659429	0.0102243	-0.092709	-0.288505	0.162481	-0.08114	0.134769	0.109246	-0.26641	-0.349644	0.0719301	0.0565835	0.116523	-0.0557579	0.0445664	0.245706	0.193317	-0.114467	0.278329	-0.079272
1040	1040 BB0070, BPP0070, BP3655 | | (BB, BPP, BP) penicillin-binding protein 1A	0.608919	0.543141	-0.0942982	-0.146781	-0.182302	0.305395	0.0208342	0.242664	0.046374	-0.682178	-0.192671	0.0419212	-0.367329	-0.252875	0.42613	0.571927		0.114533	0.201726	0.161619	0.174144	-0.273549	0.0247664	0.305354	0.0645058	-0.36008	-0.877828	0.0728227	0.0659429	0.344643	0.0592941	-0.389434	-0.173696	0.182623	0.107759	0.170266	-0.38746	-0.438882	0.176427	0.250962	0.22881	-0.00026277	0.121188	0.233733	0.131389	0.218957	-0.064273	-0.00818886
1038	1038 BB0071, BPP0071, BP3656 | aroK | (BB, BPP, BP) shikimate kinase I	0.259532	0.0269621	0.0717118	0.263852	0.192094	0.153392	-0.0987475	-0.092939	-0.267735	0.0547879	0.132904	0.0882149	0.12678	0.133016	0.298374	-0.491267	0.476405	0.185616	-0.0112678	0.101498	-0.21052	-0.37041	-0.125476	0.433027	-0.0901444	-0.0815521		0.0728227	0.0820625	0.0258212	-0.092709	-0.308134	-0.0739329	-0.159989	0.122881	0.269796	0.0600588	-0.275233	0.0748808	0.15056	0.0579386	-0.0277435	0.170097	-0.103302	0.0399663	0.0745668	0.0362539	0.161736
3047	3047 BB0072, BPP0072, BP3657 | aroB | (BB, BPP, BP) 3-dehydroquinate synthase	0.296516	-0.190815	-0.0595327	0.196107	0.348213	0.138746	-0.0810455	-0.00952302	0.0926677	-0.385785	-0.104135	-0.214854	0.251108	0.246227	0.324846	-0.235428	0.00785206	0.0087382	0.0684594	0.131872	0.248912	-0.11407	0.175183	0.174594	0.0403243	-0.0726508	-0.354266	0.526541	0.485027	0.281078	0.0431744	-0.250031	0.0312251	0.00279862	0.100684	0.434295	-0.080784	-0.160447	0.402993	0.137504	0.166291	-0.00026277	0.240487	-0.333308	0.131389	-0.100112	-0.172333	0.00561694
3046	3046 BB0073, BPP0073, BP3658 | | (BB, BPP, BP) putative phosphohydrolase	-0.128738	0.0822999	0.0717118	-0.256405	-0.274224	-0.326217	-0.0987475	-0.0258248	-0.173407	-0.105677	-0.174524	-0.291816	-0.367329	-0.0723025	0.0512812	0.0425564		0.0243351	-0.0444347	0.247349	0.0458202	-0.165296	0.116885	0.347174	-0.129713	-0.220148	-0.48551	0.207472	-0.0347511	0.101372	-0.478363	-0.0885678	-0.0883481	-0.274006	-0.356361	0.0157725	-0.364775	-0.404777	-0.117451	0.0143553	0.102552	-0.00026277	-0.00887288	0.0547629	0.181142	0.307766	0.00823951	0.280056
1037	1037 BB0074, BPP0074, BP3659 | | (BPP) Pseudogene; (BB, BP) putative glutathione S-transferase	0.000509304	-0.217606	-0.262026	-0.0285993	-0.147112	-0.209178	0.00434603	-0.042313	-0.0509232	-0.707713	-0.474084	-0.17786	-0.00928125	0.0261012	0.0353397	0.349534	-0.268666	0.114533	0.0991562	0.0704714	0.174144	0.0890214	0.471168	0.108924	-0.313285	-0.192748	-0.177388	0.290728	0.31813	-0.12102	0.196798	-0.231172	-0.307894	-0.293655	-0.0555894	0.131742	-0.274609	-0.281945	0.115814	0.0285692	0.0722316	-0.084327	-0.0225478	-0.230214	0.0127448	-0.114467	-0.237921	0.0192919
1036	1036 BB0075, BPP0075, BP3660 | uvrA | (BB, BPP, BP) excinuclease ABC subunit A	0.703021	0.464112	0.39364	0.438182	0.246032	0.344215	0.49214	0.580833	0.355702	0.185372	0.514775	0.338538	0.377742	0.325661	0.438304	-0.081623	0.581587	0.0550319	0.129213	0.0387625	0.189411	-0.218407	0.00882489	0.464957	0.2565	0.348991	-0.253337	0.193117	0.0820625	-0.19141	-0.36647	-0.543762	0.0671164	-0.206179	0.217399	0.181724	-0.14175	-0.285183	-0.00625491	-0.184425	-0.289927	-0.301918	-0.0363536	-0.0149461	-0.275236	-0.203734	-0.204754	-0.249197
2730	2730 BB0076, BPP0076, BP3661 | | (BB, BPP, BP) putative transport protein	-0.727251	-0.376461		-0.37505	-0.591414	0.238281	0.161315	-0.0758655	0.046374	-0.140028	-0.267634	-0.159713	-0.539796	-0.291869	-0.286588	0.373381	-0.803703	0.114533	0.14401	0.146822	0.174144	0.425449	0.00882489	-0.393928	-0.228769	-0.415454	-0.177388		-0.124388	-0.12102	-0.147157	-0.122919	-0.448367	-0.0591724	0.177462	-0.164204	-0.750636	-0.667965	-0.117451	0.226509	0.107506	-0.00026277	-0.0929371	0.0547629	0.0127448		0.401903	-0.0647724
1035	1035 BB0077, BPP0077, BPP0077, BP3662 | ssb | (BB, BPP, BPP, BP) single-strand binding protein			0.303037	0.353648	0.40068	0.597285		0.119606		0.89997	0.473174		0.0678866					0.343157	0.319377	0.1714	0.0569607	0.444558	0.198796	0.0703343	0.163782	0.59053	1.42798	1.04111	0.799663	0.62962	0.611835	0.859593	1.08308	0.698187	0.41104	0.1112	0.798096	0.603411	0.513444	0.389567	0.63494	0.369849	0.318489	0.25758	0.309727	0.32914	0.347041	0.222109
6014	6014 BB0077, BB0077, BPP0077, BP3662, BP3662 | ssb | (BB, BB, BPP, BP, BP) single-strand binding protein																		0.950062	0.966706	0.4737	0.565974	0.81134	0.593787	0.861748	0.947567	0.952351	1.06859	0.712491	0.435699	0.852985	0.79626	0.853717	1.20337	0.641604		-0.0439097	0.831898	1.02952	0.774865	-0.136062	0.524867	-0.113473	-0.122083	-0.387755	-0.101588	-0.348932	-0.237921	-0.351077
1034	1034 BB0078, BPP0079, BP3663 | bfrC | (BB, BPP, BP) ferric siderophore receptor	0.0891869	0.364898	0.177506	0.223588	0.192094	0.265503	-0.0987475	-0.092939	-0.067797	0.561748	0.410438	0.259826	-0.0252228	0.0728954	0.201698	-0.00276762	0.295833	-0.105433	0.201726	0.27483	0.12735	0.201132	0.175183	0.131837	0.116195	0.383817	0.209635	0.356616	0.175172	0.228129	0.544721	0.00983589	0.130404	0.461568	0.235921	0.280075	0.315377	0.282644	0.09996	0.124328	-0.0410227	-0.00026277	0.0960967	-0.0149461	0.143989	-0.00343569	-0.0792233	0.161736
1033	1033 BB0079, BPP0080, BP3664 | | (BB, BPP, BP) conserved hypothetical protein	0.224411	0.198187	0.0400029	0.341157	0.298027	0.238281	-0.0292065	-0.181476	-0.248369	0.603873	0.514775	0.460874	-0.0413425	0.325661	0.257732	-0.271954	0.151443	0.0550319	0.158657	0.0704714	0.234265	0.0295204	0.271859	0.267708	0.26998	0.466241	0.0607719	0.277181	0.234066	0.159088	0.0752357	0.145897	-0.0264264	0.163763	0.177462	0.330235	0.31645	0.104079	0.343842	0.263034	-0.0309292	0.0267043	0.240487		0.131389	-0.114467	0.0907017	0.0192919
1032	1032 BB0080, BPP0081, BP3665 | | (BB, BPP) putative aldolase ; (BP) Pseudogene	0.487451	0.523714	-0.0595327	0.461452	0.232736	0.442899	0.355818	0.129453	0.152169	0.0996421	0.492232	0.460874	0.0527797	0.232552	0.324846	0.313008	0.16655	-0.0553921	-0.0613085	0.27483	-0.0405946	0.241024	0.101934	0.119564	0.151895	0.429632	-0.159009	0.134223	0.204919	-0.0214846	0.091003	0.0256032	-0.209818	0.139157	-0.125264	0.279387	0.147273	0.205014	0.0468602	-0.0892673	-0.118392	-0.143221	-0.166938	-0.0881951	-0.101588	-0.250529	-0.254795	-0.185067
1030	1030 BB0080, BPP0081, BP3665 | | (BB, BPP) putative aldolase ; (BP) Pseudogene		-0.39077	-0.242397					-0.652366			-0.0207188		-0.0908111	-0.233766		0.834961		0.0397651	-0.113147	-0.243637	-0.21052	-0.130944	0.131682	-0.0337662	-0.245464	-0.0113859	0.0290631	0.407242	0.190122	0.159088	0.196798	0.216287	-0.290736	0.19742	0.196551	0.349619	0.11004	0.140554	0.118255	-0.0291463	-0.0939004	0.0267043	-0.064368	-0.213726	-0.0576445	-0.0578835	-0.204754	0.0857873
1029	1029 BB0081, BPP0082, BP3666 | | (BB, BPP, BP) putative exported protein	0.192778	0.241759	0.603432	0.328557	-0.182302	-1.19056	0.275648	0.114656	0.429703	-0.105677	0.217793	-0.055376	0.155349	0.351197	0.229987	0.325287	-0.441133	-0.211043	-0.0444347	-0.0780511	0.174144	0.292555	0.349862	-0.430133	-0.0527268	0.284107	-0.159009	0.537945	0.423099	0.116019	0.167354	-0.122919	-0.241	0.0580106	0.136617	0.280129	0.0567347	0.0454075	0.18406	-0.136062	-0.15125	-0.173594	-0.182204	0.172332	-0.177939	-0.26647	-0.0943302	-0.15404
1028	1028 BB0082, BPP0083, BP3667 | | (BB, BPP, BP) GntR family regulatory proteins	0.0904527	-0.153078	0.192006	-0.218931	-0.182302	-0.694605	-0.484401	-0.127704	0.0619709	-0.427605	0.0113424	-0.17786	-0.367329	-0.106654	0.243926	0.115069	-0.13301	0.0550319	0.0528625	0.417274	0.078987	-0.236554	-0.125476	0.320056	-0.183778	-0.02757	0.0129434	0.134223	0.290649	-0.0376042	-0.00629423	-0.212557	-0.0781786	-0.11615	0.196551	0.109089	-0.209929	-0.357556	0.152309	0.111031	0.187739	-0.00026277	-0.0785818	-0.133999	0.0127448	-0.0858978	-0.125027	0.0462589
1027	1027 BB0083, BPP0084, BP3668 | | (BB, BPP, BP) transcriptional regulator	0.0737359	-0.296211	0.289617	0.593699	0.032437		-0.372508	-0.163328	-0.119636	-0.286249	0.446062	-0.291816	0.328414	-0.252875	0.0353397	-0.829436		-0.211043	-0.113147	0.146822	0.0118728	-0.200485	-0.273575	0.140724	-0.249539	-0.0378207	-0.313043	0.0884195	0.190122	0.0716248	0.152404	-0.176031	0.126292	-0.115721	0.358909	0.153048	-0.151154	-0.402117	0.121525	0.0426443	-0.00895754	0.0132838	0.18207	-0.263767	0.193317	-0.128967	0.193795	-0.0362032
3045	3045 BB, BPP, BP | | (BB) BB0083 - BB0084 intergenic region; (BPP) BPP0084 - BPP0085 intergenic region; (BP) BP3668 - BP3669 intergenic region			-0.0768107	-0.889623		0.251956		-0.127704	0.122725		-0.824027			-0.373169				0.129032	-0.0444347	-0.0268258	-0.0585165	-0.495941	-0.0235966	1.09061	-0.0551324	-0.922119	-0.877828	-0.865777	-0.280508	-0.19141	-0.704639	-0.797519	-0.486287	-0.80258	-0.871423	-0.0864321	-1.34694	-1.13125	-0.880486	0.275007	0.207696	0.0662326	0.35067	-0.0149461	0.105854	0.112042	0.0637346	-0.079272
2729	2729 BB0084, BPP0085, BP3669 | | (BB, BPP, BP) putative chlorohydrolase	0.129943	0.559373		0.353648	-0.0792083	-0.306039	-0.461318	0.409561	0.0619709	-0.58433	-0.156602	0.0419212	-0.213295	0.103269	0.201698			-0.286005	-0.280875	0.00634106	-0.0405946	-0.495941	-0.143178	0.15483	-0.0919146	-0.342528	-0.604809	0.0249941	-0.0699406	-0.0376042	-0.36647	-0.475591	-0.374394	-0.133984	0.520064	0.224313	-0.920334	-0.760883	0.11345	0.275007	0.110967	0.0400011	0.285574	-0.133999	0.105854	-0.128967	0.117174	0.0328384
2728	2728 BB0085, BPP0086, BP3670 | | (BB, BPP, BP) putative exported protein	0.359281	0.0280724	-0.148069	0.223588	0.420363	0.501316	0.115991	-0.0589917	0.223252	-0.0232146	0.297964	0.20486	0.141136	0.133016	0.413851	-0.328538		0.157602	0.0838894	0.0547041	0.361022	-0.330882	-0.107989	0.223153	0.209374	0.0565101	-0.555899	0.193117	0.234066	0.319552	-0.075007	0.0718969	0.137025	0.191073	0.371735	0.75293	0.281683	0.046121	-0.0337323	0.321928	0.270442	0.260501	0.47266	0.0817299	0.287184	0.381228	0.0907017	0.368187
7001	7001 BB0086, BPP0087, BP3671 | | (BB, BPP, BP) putative glycosyl transferase																		-0.105433	0.284188	0.176266	0.48992	0.160104	0.686897	0.720392	-0.138548	-0.521581	-0.580147	-0.165337	0.0659429	0.357027	0.12203	0.0412001	0.0513703	-0.0422507	0.447914	0.866823	-0.0826056	-0.113764	-0.264512	0.0426443	-0.0457928	-0.12827	-0.0502928	-0.369377	0.079859	-0.26647	-0.064273	-0.108716
3394	3394 BB0087, BPP0088, BP3672 | | (BB, BPP, BP) hypothetical protein		0.229642	-0.0255854	-0.078068	-0.392869	-0.36744		0.129453	-0.432794	0.128788	-0.519172							0.0550319	0.14401	0.190766	0.291981	0.0142536	0.561366	0.527747	0.0838441	0.0781227	0.0450046	-0.221921	-0.0347511	-0.0376042	0.12203	-0.0550153	0.14448	0.0893785	0.298809	0.249257	0.0949326	-0.142511	0.199089	0.111031	0.0435025	-0.0277435	0.0180942	-0.213726	0.0666836	-0.0718227	-0.0792233	0.0328384
1026	1026 BB0088, BPP0089, BP3673 | | (BB, BPP, BP) LysR family regulatory protein	0.313856	-0.340595	-0.262026	-0.37505	-0.392869	0.196461	0.0691972	0.322098	0.046374	-0.814628	-0.663562	-0.352358	-0.159524	-0.124141	0.0826454	0.197531	0.336475	-0.105433	0.270768	0.161619	0.306056	-0.218407	0.435835	-0.0823104	-0.238837	-0.212989	-0.292865	-0.0244746	0.175172	0.332152	0.167354	-0.0385271	0.204544	-0.118302	-0.25166	0.474045	-0.00231464	-0.0891858	0.29634	0	0.0213669	-0.0557579	0.0705616	-0.0732447	0.0127448	-0.0858978	-0.0943302	-0.00818886
1024	1024 BB0089, BPP0090, BP3674 | | (BB, BPP, BP) periplasmic solute-binding protein			0.16286	-0.294879	-0.182302	0.318452		-0.275803	0.107775									0.199422	0.31066	0.116765	0.291981	-0.254933	0.324327	0.655297	0.160481	-0.318047	-0.105238	0.0249941	0.144798	0.344643	-0.0575196	-0.071694	0.0352506	0.19742	0.0694026	0.559277	0.154434	-0.203401	0.312118	0.226509	0.082941	-0.00026277	0.18207	-0.387755	0.143989	-0.0718227	-0.172333	0.0328384
1023	1023 BB0090, BPP0091, BP3675 | | (BB, BPP, BP) ABC transport system permease protein	0.635552	0.155541	0.177506	-0.182405	0.00141013	0.0786246	0.275648	0.296103	-0.067797	0.0240911	0.0885103	0.133069	0.0220829	-0.394231	0.363666	-0.199804	0.86699	-0.0390903	0.0991562	-0.0780511	0.319995	-0.330882	0.189397	0.394168	0.033902	0.252384	0.15192	0.0884195	0.190122	-0.0376042	-0.092709	-0.43187	0.133949	-0.0227877	-0.233517	0.204757	-0.0350024	-0.110577	-0.639452	-0.200913	-0.137345	-0.0416827	-0.107437	-0.315606	-0.131645	-0.128967	-0.237921	-0.185067
1022	1022 BB0091, BPP0092, BP3676 | | (BB, BPP, BP) ABC transporter ATP-binding protein		-0.479579	0.0559445										-0.87322																						0.364037	-0.27623
1021	1021 BB0092, BPP0093, BP3677 | | (BB, BPP, BP) conserved hypothetical protein	0.201042	-0.208931	0.0238833	0.250555	-0.0464184	0.0475977		-0.237329	-0.0014545	-0.140028	-0.21105	0.0102123	-0.124758					-0.0718803	0.0211536	0.146822	0.374443	-0.200485	-0.125476	0.187518	-0.173231	-0.521581	-0.177388	0.468124	0.290649	0.294017	0.0752357	0.145897	0.114106	0.39673	0.346782	0.320314	0.239323	0.0501214	0.143276	0.0703893	0.180901	0.0267043	0.133571	0.159732	0.0666836	0.0230365	-0.0203296	0.0462589
1020	1020 BB0093, BPP0094, BP3678 | | (BB, BPP, BP) putative exported protein	-0.493908	-0.456859	-0.47457	-1.14678		-0.228037	-0.28885	-0.092939	-0.191786		-0.91149		-0.494708	-0.700334	-0.208586	-0.253576		0.129032	-0.185297	-0.0955386	0.111409	0.13209	0.561366	0.0134388	-0.366742	-0.411627	0.122172	0.862144	0.750081	0.626214	0.437806	0.283401	0.445576	0.459443	0.53332	0.683091	0.289661	0.219108	0.532762	0.659925	0.774529	0.655521	1.34536	0.47659	0.782315	0.572594	0.593202	0.683689
2727	2727 BB0094, BPP0095, BP3679 | | (BB, BPP, BP) TetR-family transcriptional regulator	0.147958	-0.217476	0.177506	-0.146781	0.246032	0.278923	-0.171811	-0.275803	-0.0342444	-0.140028	-0.0870613	-0.00590732	0.097634	0.118219	0.229987	-0.0181977		-0.229422	-0.0444347	-0.113241	-0.132517	-0.657692	-0.0907108	0.366989	-0.0106155	-0.250918	-0.313043	0.394751	0.345097	0.116019	0.091003	0.216287	-0.0890889	0.288324	0.42304	0.301827	0.25055	-0.0982758	-0.631568	0.111031	0.162097	0.104707	0.263207	-0.165363	0.181142	0.0745668	0.13023	0.0462589
1019	1019 BB0095, BPP0096, BP3680 | glcB, glc | (BB, BPP, BP) malate synthase G	0.343427	-0.260996	0.16286	0.0955801	-0.0302987	0.265503	-0.0123327	-0.092939	-0.067797	-0.26714	-0.00459915	-0.394178	0.037513	0.0261012	-0.064196	-0.235428	0.690112	-0.0390903	0.129213	0.205121	0.248912	-0.165296	0.298332	0.15089	-0.102828	0.0874181	-0.00335841	0.787665	0.623632	0.429177	0.348801	0.202481	0.278405	0.260194	0.208548	0.356998	0.196024	0.117203	0.283224	0.0143553	0.0335183	-0.204621	-0.0929371	-0.149596	-0.101588	-0.173361	-0.188452	-0.108716
3567	3567 BB, BPP, BP | | (BB) BB0095 - BB0096 intergenic region; (BPP) BPP0096 - BPP0097 intergenic region; (BP) BP3680 - BP3681 intergenic region	-0.176718	-0.0789752	0.0559445		-0.293333	-0.28614	0.550087	-0.21847		0.253117	-0.474084	-0.373116		-0.233766	0.0353397			-0.0718803	0.173157	0.0704714		1.00656	-0.107989	0.255578	0.237319		0.181066	0.604543	0.9996	-0.0214846	0.253942		0.098676	0.278958	0.0567097	0.23227	0.611112	0.211637	0.0908536	0.250962	0.0867963	-0.00026277	-0.213231	0.536296	0.0533868	0.16054	-0.0203296	0.0328384
3760	3760 BB0096, BPP0097, BP3681 | glcC | (BB, BPP) GntR-family transcriptional regulator ; (BP) Pseudogene																		-0.105433	-0.0112678	0.205121	0.0952888	-0.11407	0.101934	0.140724	-0.191016	-0.478512	-0.253337	0.843881	0.866334	0.214583	0.0268726	0.0566301	-0.270558	0.402889	0.249975	1.22712	0.000810442	0.292557	0.158533	-0.184425	-0.0912591	-0.12827	-0.166938	0.0683094	-0.275236	-0.173361	-0.140624	-0.16947
7002	7002 BB0096, BPP0097, BP3681 | glcC | (BB, BPP) GntR-family transcriptional regulator ; (BP) Pseudogene																		0.292531	0.158657	0.261155	0.189411	0.201132	0.244892	0.478419	0.0540967	-0.262194	-0.604809	0.582684	0.698734	0.101372	-0.092709	-0.071694	-0.0829308	0.137299	0.554829	0.835796	-0.38746	-0.222016	0.161388	-0.0740006	-0.146775	-0.220389	-0.107437	-0.0732447	-0.131645	0.0230365	-0.342258	-0.16947
1018	1018 BB0097, BPP0098, BP3682 | | (BB, BPP, BP) putative dehydrogenase	0.0510878	0.0349942	-0.112	-0.527053	-0.499784		-0.171811	-0.127704	-0.173407	-0.787147	-0.852596			-0.373169				-0.266896	0.0684594	0.0547041	0.291981	-0.431811	-0.125476	0.108662	-0.40827	-0.951265	-0.375327	0.61535	0.435699	0.978515	0.437806	0.360022	0.246018	0.23628	0.291795	0.823088	0.193129	0.0941395	0.376759	0.137504	0.134997	-0.00026277	0.14585	-0.483333	0.20539	-0.100112	0.117174	0.0857873
7003	7003 BB0098, BPP0099, BP3683 | | (BB, BPP, BP) putative exported protein																		-0.30537	-0.314195	-0.00463006	0.0345929	-0.218407	-0.197626	-0.0331703	-0.443403	-0.436692	-0.799825	0.448114	0.00524693	-0.19141	-0.373665	-0.497959	-0.3112	-0.156763	0.192259	0.43693	-0.445176	-0.519177	-0.0188798	-1.35845	-1.42687	-0.773987	-0.361754	-0.246893	-0.434714	-1.29889	-0.435367	-0.499175
1017	1017 BB0098, BPP0099, BP3683 | | (BB, BPP, BP) putative exported protein	0.254311	-0.142853	-0.0768107	-0.294879	-0.112761	0.0475977	0.0691972	0.385108	-0.0509232	-0.0556361	-0.286999	-0.214854	-0.124758	-0.141843	0.00291818	-0.309429	0.362947	0.0087382	-0.027756	-0.263266	0.306056	-0.200485	0.00882489	-0.17366	-0.216728	-0.296624	-0.105238	0.778079	0.667025	0.344643	0.0752357	-0.0885678	0.165872	0.199304	0.0723401	0.439942	0.0446964	-0.200221	0.371751	0.0565835	0.11922	-0.0416827	-0.0785818	0.245706	0.0127448	-0.0718227	-0.0792233	-0.0362032
3044	3044 BB0099, BPP0100, BP3684 | | (BB, BPP, BP) UbiA prenyltransferase family protein			0.16286	-0.129293	-0.312698	0.167892	0.100561	-0.0258248	0.368302									-0.122506	0.114263	-0.0780511	0.596835	-0.609598	-0.00729478	0.124782	-0.14006	-0.951265	-0.818934	0.688812	0.667025	0.369305	-0.165772	-0.288505	0.203373	0.296955	-0.142752	0.237588	-0.430529	-0.581912	0.107675	-0.0291463	-0.00801727	-0.143221	-0.122083	0.0547629	-0.0290754	-0.298892	-0.0348292	-0.185067
1015	1015 BB0100, BPP0101, BP3685 | | (BB, BPP, BP) putative aminotransferase	0.152459	0.184845	-0.0255854	-0.481965	-0.200224	0.0318304	-0.0292065	0.00659665	-0.102149	-0.00727307	-0.0701875	-0.214854	-0.159524	-0.27224	-0.116663	-0.347903	0.309508	0.157602	0.0838894	0.146822	-0.0585165	-0.474246	0.116885	0.119069	-0.154734	-0.251427	-0.12294	0.444078	0.578894	0.50903	0.0752357	0.00983589	0.133767	0.0167795	0.0536116	0.169689	0.180249	-0.315442	0.109718	0.163499	0.106705	0.0267043	0.133571	0.0683094	0.241014	0.0996578	-0.0203296	0.0857873
2726	2726 BB0101, BPP0102, BP3686 | | (BB, BPP, BP) conserved hypothetical protein	-0.322004	-0.813371	-0.407456	-0.438244	-0.274224	-0.136114	-0.41623	-0.784817	-0.570297	-0.657087	-0.663562	-0.550903	-0.269148	-0.331946	-0.152733	-0.60316	0.254013	-0.427361	0.0528625	-0.0268258	0.374443	-0.495941	-0.1611	-0.0799128	-0.437717	-0.519491	0.0450046	0.709132		0.656587	0.211297	0.296457	0.298891	0.157175	-0.0684466	0.433457	0.125471	0.322618	0.291213	0.163499	0.257553	-0.0277435	0.00467365	0.22166	0.193317	-0.0304027	0.181304	0.313739
1014	1014 BB, BPP, BP | | (BB) BB0101 - BB0102 intergenic region; (BPP) BPP0102 - BPP0103 intergenic region; (BP) BP3686 - BP3687 intergenic region	0.44525	-0.148736	0.0238833	-0.696978	-0.413627	0.167892	0.0691972	-0.092939	-0.287363	-0.365321	-0.408989	-0.252822	-0.124758	-0.0554287	0.158196	-0.0337945	0.721139	-0.0390903	0.270768	0.0860682	0.234265	-0.0167733	0.271859	0.351901	-0.124029	-0.0990723	0.209635	0.688812	0.578894	0.159088	0.0752357	0.270226	0.137476	0.124765	0.178936	0.325893	0.264046	0.154203	-0.625888	0.0976108	0.192736	0.104707	0.0445664	0.233733	0.193317	0.0871669	0.0362539	0.161736
1013	1013 BB0102, BPP0103, BP3687 | | (BB, BPP, BP) putative dihydrodipicolinate synthase	-0.254721	-0.412465	-0.61896	-0.831907	-0.689262	-0.36744	-0.229144	-0.485256	-0.411099	-1.12275	-0.565715	-0.527444	-0.387793	-0.674339		-0.271954		-0.266896	-0.0112678	0.4538	0.0952888	0.13209	0.349862	0.485717	-0.496676	-0.707994	0.344565	0.0249941	0.578894	0.24155	0.462259		0.224571	-0.167562	0.0854967	0.221434	0.0642358	0.199197	0.0331877	0.0976108	0.210652	0.0132838	0.133571	-0.369377	0.131389	-0.0168562	-0.0943302	0.257156
1197	1197 BB0103, BB0104, BPP0105, BP3205 | | (BP) Pseudogene; (BB, BB, BPP) putative desaturase		-0.0818195		-0.0124797	0.00141013	0.790822	-0.0810455				0.503548			0.162163				-0.122506	0.0211536	-0.167688	-0.151626	-0.148018	0.00882489	0.232842	0.057256	0.134465	0.292097	0.277181	0.667025	0.159088	0.322329	0.229962	0.0513703	0.525224	0.291795	0.682784	0.547445	0.29525	0.34599	0.201634	0.141645	0.0662326	0.0960967	-0.000732237	0.0127448	-0.0168562	-0.0203296	-0.0939187
3061	3061 BB0103, BB0104, BPP0105, BP3205 | | (BB, BB, BPP) putative desaturase ; (BP) Pseudogene	0.313918	0.170418	-0.0768107	-0.37505	-0.312698	-0.154036	-0.171811	-0.199854	-0.22926	-0.229665	-0.174524	-0.00590732	-0.367329	-0.214907	0.172843	0.476067	0.268088	-0.105433	0.336655	-0.186304	0.0118728	-0.0646018	0.399615	-0.151215	0.0875959	-0.0685869	0.395191	0.00869231	0.435699	0.0865752	0.12203	-0.0385271	-0.271363	0.064227	-0.150809	0.369087	0.149707	0.0708313	0.326991	0.214125	0.0947173	0.0791717	-0.122083	0.134197	0.0533868	0.0490317	-0.140624	0.0987263
1186	1186 BB0105, BPP0106, BP3207 | | (BB, BPP, BP) putative fatty acid desaturase	-0.0309051	0.153368	0.342566	0.153879	0.246032	0.29222	0.0849645	-0.199854	-0.327441	0.212853	0.0581366	0.273247	0.19717	0.147663	0.284954	-0.253576	0.16655	-0.0718803	0.14401	0.219335	0.374443	0.241024	0.435835	0.111766	0.0330745	0.208241	0.122172	-0.221921	0.601437	0.130519	0.152404	0.0718969	-0.0411844	0.132948	0.192259	0.31135	0.116261	-0.0357282	0.228022	-0.152003	-0.158641	-0.158328	-0.107437	-0.406371	-0.0290754	-0.188468	0.0362539	-0.138773
1178	1178 BB0106, BPP0107, BP3208 | | (BB, BPP) conserved hypothetical protein ; (BP) Pseudogene	0.319279	-0.22804	0.0717118	-0.91937	-0.615261	-0.118412	-0.309314	-0.703897	-0.477188		-0.229666	-0.437247	-0.307623	-0.373169		0.249998		0.171677	0.374791	0.146822	-0.0228926	0.0446273	0.0561306	0.251192	-0.346421	-0.156584	0.251455	-0.643384	0.290649	-0.103947	0.167354	0.174467	-0.392648	-0.307665	0.0567097	0.0789097	0.048639	-0.0461885	0.115814	0.176323	0.130035	0.0662326	-0.0363536	0.147021	0.105854	0.136495	-0.064273	0.0595557
5188	5188 BB0106, BPP0107 | | (BB, BPP) conserved hypothetical protein	2.27929	1.77671		1.06552	0.823623	1.51272	1.07447	0.129453	0.304172	0.257522	1.73237	1.70158	0.869505	1.11325	1.38059		2.2073	-0.00175417	0.104209	-0.0493684	0.310717	-0.0272656	-0.367551	-0.0940525	0.332806	1.25428	0.300976	-0.609437	-0.124388	-0.109615	0.0159015	-0.164058	0.0571451	0.182936	0.396318	0.510233	0.849792	0.79588	-0.608805	-4.32193	-3.6339	-3.02774	-2.21323	-1.54387	-2.79461	-2.67086	-1.27187	-2.31631
5187	5187 BB0107, BPP0108 | | (BB, BPP) conserved hypothetical protein			0.52543	0.442086	0.607131	0.660172		-0.199854	0.107775	-0.033941			0.460204	0.43319				0.359645	0.536795	0.1714	-0.0346698	-0.206434	-0.286631	0.156491	0.38304	0.258454	0.411679	-0.481113	0.124188	-0.144104	0.191932	0.0360198	-0.21809	0.0547975	0.249975	0.0357715	0.415848	0.0136974	-0.719387	-5.05889	-5.09267	-3.55826	-1.48887	-1.58569	-1.7015	-1.23476	-3.34226	-1.49918
5186	5186 BB0108, BPP0109 | | (BB, BPP) probable amino acid permease	1.53761	1.15101		-0.00183243	0.0628107	0.575698	0.261842	-0.53106	0.0875967	-0.12275	0.88437	0.939021	0.145889	0.510773	0.693234	-0.119951	1.23264	-0.0997863	0.521767	0.247349	0.356521	0.214552	0.141463	0.0819067	0.0528924	0.583772	0.0711885	-0.609437	0.234066	-0.053906	-0.0867841	0.0870038	-0.284055	-0.276447	0.162512	0.153536	0.727609	0.661837	0.0867983	-3.8365	-3.98147	-2.92083	-2.41487	-3.67316	-2.61404	-2.85143	-2.85683	-3.12367
5185	5185 BB0109, BPP0110 | | (BB, BPP) Putative methyltransferase			0.0400029	0.120158					-0.191786				0.21989					-0.318427	-0.5321	-0.408696	-0.119917	-0.467086	-0.299806	-0.0572158	-0.334469	-0.117514	-0.319832	-0.465846	-0.239866	-0.425875	-0.432559	-0.328034	-0.231029	-0.260786	-0.651828	0.0825064	-0.0486582	-0.178948	-1.0531	-1.55639	-1.89635	-0.480256	-0.166938	0.209485	-0.434714	-0.54887	-0.0792233	-0.441842
5184	5184 BB | | (BB) BB0109 - BB0110 intergenic region			0.24859	-0.256405														0.217626	0.648242	-2.03805	0.522433	-3.37041	0.505656	0.769066	0.73904	0.94182	-1.10524	-4.22835	-3.3509	-2.16756	-2.6252	-3.27557	-3.44048	-2.30181	-0.893879	-2.38491	-4.60045	-3.02937	-2.69777	-2.73697	-4.17763	-2.72818	-0.670704	-3.8658	-2.05764	-2.67086	-1.70999	-1.00819
7004	7004 BB0110 | | (BB) putative adhesin																		0.671703	0.623818	-4.03805	0.66395	-4.21841	0.38322	0.842382	0.652356	0.175492	0.483629	-4.86578	-4.53532	-3.29095	-3.55809	-3.17603	-5.02545	-3.60994	-0.483851	-3.27273	-4.73796	-5.26641	-4.17858	-5.05889	-5.27395	-4.40626	-1.98191		-3.89415	-3.4364	-2.7573	-6.70863
1169	1169 BB0111, BPP0111, BP3209 | | (BB, BPP) putative dehydrogenase ; (BP) Pseudogene	-0.00437796	-0.287138	0.133112	0.0955801	-0.182302	0.0318304	-0.28885	-0.355973	-0.389725	-0.365321	0.203987	-0.233713	0.097634	-0.177913	-0.081474	-0.309429	0.105149	-0.0553921	0.114263	0.0387625	0.234265	-0.11407	0.374953	0.351303	-0.0195556	0.193821	0.331626	0.134223	0.219566	0.173163	0.281687	0.101954	0.178256	-0.168254	0.0623553	0.281449	-0.00979569	0.399543	0.204253	0.0565835	0.214688	0.166635	-0.064368	0.0817299	0.079859	-0.00343569	0.254677	0.0727311
1620	1620 BB0111, BPP0111, BP0705 | | (BP) Pseudogene; (BB, BPP) putative dehydrogenase	0.336387	-0.0415675	0.148063	-0.0124797	0.13606	0.369526	0.176112	0.114656	0.152169	0.0240911	0.190048	0.325714	-0.124758	0.0881621	0.388977	0.184111		-0.139784	0.0838894	0.101498	-0.0228926	-0.165296	-0.125476	0.0777798	0.146255	0.0138012	0.53721	-0.0584219	0.44819	0.200908	0.38762	0.420904	-0.0387613	0.0421449	-0.265755	0.736805	0.498886	0.461821	0.409868	0.367371	0.209031	0.260501	0.453031	0.0410879	0.320867	0.230361	0.181304	0.198262
1621	1621 BB0112, BPP0112, BP0706 | | (BB, BPP, BP) putative membrane protein	-0.517755	-0.0993069	-0.0595327	-0.722973	-0.23675	0.108998	-0.50786	-0.237329	-0.119636	-0.608177		-0.272187	-0.307623	-0.159765	0.172843	-0.271954	0.196297	-0.211043	-0.185297	-0.0268258	0.174144	-0.411052	-0.235101	-0.0307109	-0.200752	-0.13718	-0.272965	-0.0244746	0.175172	-0.404813	0.1066	-0.308134		-0.413698	0.287175	0.161482	-0.139936	-0.362566	0.106651	0.214125	0.181443	0.226013	0.462879	-0.0149461	0.20539	0.230361	0.0223147	0.174014
7005	7005 BB0113, BPP0113, BP0707 | | (BB, BPP, BP) conserved hypothetical protein																																			-0.11867
6016	6016 BB0113, BPP0113, BP0707 | | (BB, BPP, BP) conserved hypothetical protein																		-0.088559	0.215801	0.261155	0.219468	-0.00117641	-0.0567635	0.563666	-0.173314	-0.190935	0.331626	-0.0413484	-0.143004	-0.5826	0.0752357	-0.231172	-0.0481654	-0.247365	-3.54798	0.371128	0.048639	-0.113764	-0.060681	-0.599462	-0.617024	-0.220389	-0.507975	-0.000732237	-0.326461	-0.28259	-0.397399	-0.249197
3678	3678 BB0113, BPP0113, BP0707 | | (BB, BPP, BP) conserved hypothetical protein	-0.45717	-0.153078	-0.72393	-0.481965	-0.544872	-0.36744	-0.657238	-0.627275	-0.411099		-0.452058	-0.0386973	0.389815	-0.623712		-0.081623		-0.139784	-0.0613085	-0.167688	0.12735	-0.0973917	-0.125476	-0.634828	-0.604429	-0.123031	0.0917988	-0.0931873	-0.180972	-0.0376042	-0.0402416	0.145897	-0.0142181	-0.199397	-0.0648985	0.0744243	-0.544186	0.128583	-0.150709	-0.168123	-0.000383887	0.129798	0.433132	-0.0293014	0.517668	0.339709	0.0772812	-0.022128
3711	3711 BB0113, BPP0113, BP0707 | | (BB, BPP, BP) conserved hypothetical protein			-0.0942982	0.237134	0.0477038			0.559138					0.340905												0.0317885											0.0347217
1623	1623 BB0114, BPP0114, BP0708 | | (BB, BPP, BP) putative membrane protein	0.83266	0.681408	0.206361	0.685492	0.396711	0.733489	0.190759	0.347634	0.641753	0.518355	0.622489	0.737528	0.19717	0.616339	0.733311		0.658403	-0.229422	-0.0112678	0.161619	-0.00540516	-0.0484821	0.160828	0.469695	0.428855	0.562716	0.305394	0.178617	0.204919	-0.103947	-0.242734	0.0566301	0.126292	0.134012	0.076446	0.577193	0.179106	0.47414	0.09996	-0.120294	-0.144595	-0.0557579	-0.00887288	-0.103302	-0.162342	0.136495	-0.125027	-0.108716
1624	1624 BB0115, BPP0115, BP0709 | aspS, tls | (BB, BPP, BP) aspartyl-tRNA synthetase	0.356721	0.43415	-0.148069	0.0806297	0.032437	0.108998	0.037136	0.0693324	0.107775	-0.0232146	0.118258	0.286544	0.097634	0.0261012	0.113342	0.237059	0.0893819	0.0397651	0.243546	0.00634106	0.413971	-0.452872	-0.0736373	0.00710193	0.0190283	0.0867809	0.0290631	0.36944	0.423099	0.187102	0.211297	-0.140407	-0.215977	0.156513	0.0359764	0.389006	0.000879403	0.156808	0.0408899	-0.0740006	-0.0769883	0.104707	-0.107437	0.108202	-0.0432892	-0.0168562	-0.064273	0.0462589
1625	1625 BB0116, BPP0116, BP0710 | | (BB, BPP, BP) putative endonuclease/exonuclease/phosphatase family protein	0.276537	-0.348334	-0.429482	-0.527053	-0.332327	-0.118412	-0.330073	-0.295432	0.0146652	-0.682178	-0.387928	-0.527444	-0.269148	-0.106654	-0.152733	0.661812	1.18892	0.226643	0.201726	0.288376	0.277767	-0.236554	0.0247664	0.390436	-0.275482	-0.296624	-0.253337	0.119116	0.290649	0.056518	0.0103845	-0.43187	-0.280324	-0.234977	0.0544735	0.116519	-0.431724	-0.575129	0.158533	-0.104697	-0.0880147	-0.0139377	0.0445664	-0.149596	0.079859	-0.0440777	-0.0792233	0.0857873
1626	1626 BB0117, BPP0117, BP0711 | | (BB, BPP, BP) putative phospholipase	0.960683	-0.0645415	-0.281925	-0.0949418	-0.1646	-0.0002308	0.161315	-0.163328	0.0774009	-0.707713	-0.408989		-0.347151	-0.291869		0.184111	1.22544	-0.324999	-0.222772	-0.243637	-0.230697	-0.452872	0.00882489	0.360849	-0.280068	-0.299341	0.23765	0.456151	0.567489	-0.0703942	0.0752357	0.0566301	0.201413	0.0595277	0.0197094	0.514149	0.353662	-0.453701	0.169416	0.321928	0.184868	-0.728183	0.0576225	-0.263767	0.287184	0.2751	0.143169	0.233886
1627	1627 BB0118, BPP0118, BP0712 | | (BB, BPP, BP) putative membrane protein	0.130784	-0.494656	-0.644495	-0.112015	-0.413627	-0.190562	0.0208342	-0.181476	-0.067797	-0.871212	-0.00459915	-0.311716	-0.0413425	-0.106654	0.00291818	-0.165039	0.151443	-0.211043	0.0370952	-0.0436996	0.0952888	0.0595776	0.74579	-0.139776	-0.384396	-0.127463	-0.00335841	0.515045	0.930059		0.437806	0.0870038	0.0863535	-0.133654	0.126709	0.417789	0.104137	0.0626882	0.30359	0.250962	0.0796894	0.129798	0.0180942	0.134197	0.105854	0.136495	0.0772812	0.222109
1628	1628 BB0119, BPP0119, BP0713 | | (BPP, BP) Pseudogene; (BB) putative membrane protein	-0.000733328	-0.368086	0.289617	-0.395808	-0.477758	0.224475	0.037136	0.172955	0.107775	-0.385785	-0.192671	-0.527444	-0.142036	-0.0222619	-0.0471225	-0.407609	-0.114632	-0.105433	0.22974	0.146822	0.452445	0.0890214	0.258439	-0.130614	-0.305035	0.244614	0.195421	0.407242	0.384625	0.0716248	0.1066	0.0566301	-0.162077	0.0379933	-0.0296711	0.247784	-0.198461	0.227129	0.199089	-0.200913	-0.176024	-0.173594	-0.0502928	-0.000732237	-0.00106101	-0.0858978	-0.064273	-0.0504171
1629	1629 BB0119, BPP0119, BP0713 | | (BPP, BP) Pseudogene; (BB) putative membrane protein	0.399492	-0.537911	-0.112	0.168093	0.13606	0.356926	-0.0292065	0.0225382	0.0619709	-0.365321	-0.387928	-0.504361	-0.159524	0.246227		-0.829436	0.66905	-0.211043	-0.0444347	-0.283166	-0.292982	-0.474246	-0.333281	0.179547	-0.15291	0.0259543	0.26513	0.163971	0.204919	-0.053906	0.0592941	-0.105641	0.889601	-0.226917	0.102781	0.375074	0.0457782	0.321646	-0.0381022	0.411426	0.418387	0.4011	0.412954	0.382125	0.448246	0.172414	0.648697	0.257156
1630	1630 BB0120, BPP0120, BP0715 | | (BP) Pseudogene; (BB, BPP) putative membrane protein	0.50617	0.470149	0.478887	0.0806297	0.00141013	0.51272	0.31629	0.514744	0.488596	0.551021	0.525916	0.626884	0.112281	0.259774	0.509271	-0.235428	0.690112	0.0243351	0.114263	-0.0780511	0.189411	0.103521	0.561366	0.549971	0.153999	0.234881	0.479724	0.739085	0.770119	0.173163	0.182151	0.384684	-0.0722416	0.220492	0.448313	0.579411	0.250254	0.532261	0.00954742	-0.0588937	-0.0304444	-0.0988266	-0.0785818	0.0817299	-0.0576445	-0.143613	0.0223147	-0.200834
5183	5183 BB0121, BPP0121 | | (BB, BPP) NAD dependent epimerase/dehydratase family protein	1.2087	1.32016	0.555644	0.426405	0.551097	0.470455	0.427651	0.644027	0.380793	0.830707	0.719485	1.03143		0.5032	0.816505			-0.229422	-0.274302	-0.337613	0.435472	-0.206434	-0.222501	0.179445	0.19314	0.485233	-0.477897	-1.64338	-0.149263	-2.05391	-0.574578	-1.46821	-0.85552	-2.71106	0.504792	0.421536	-0.0317452	0.248451	-0.386008	-4.05889	-2.12599	-0.797446	-1.21323	-4.35123	-1.65711	-2.17336	-0.397399	-0.953741
5181	5181 BB0122, BPP0122 | | (BB, BPP) DegT/DnrJ/EryC1/StrS aminotransferase family protein		1.10793	0.294104	0.568916	0.408586	0.314113	0.58377	1.40146	0.814367	0.687872	-0.0153256	0.701581	0.91477	0.0418685	0.952877			0.129032	0.220462	0.247349	0.452445	0.178483	0.244892	0.276785	0.269802	0.389146	0.15192	-4.71377	0.528809	-3.92838	0.417107	-7.08292	0.203373	-6.26532	-0.872875	0.724316	0.340994	0.188894	0.40027	-5.05889	-5.59267	-3.72818	-3.92944	-4.0882	-3.37957	-3.75832	-4.34226	-4.3867
5182	5182 BB0122, BPP0122 | | (BB, BPP) DegT/DnrJ/EryC1/StrS aminotransferase family protein	0.778228	1.11654	-0.827359	0.611144	0.310738	0.726976	0.546296	1.10471	0.469231	1.48868	0.336438	1.07805	0.679321	0.5032	0.497683	-0.211582	1.39537	-0.0445038	0.30189	0.256568	0.409632	0.532914	0.546719	0.249754	0.454049	0.878778	0.181066	-4.22835	0.559836	-3.51334	0.239866	-3.913	0.272643	-3.89684	-0.347502	0.737472	0.72605	0.579716	0.19903	-3.32193	-3.39651	-2.55826	-1.7826	-3.0882		-1.75832	-1.85683	-2.06477
5180	5180 BB0123 | | (BB) putative asparagine synthetase			-0.308892							-0.600184								-1.08856	-1.36916	-1.49889	-1.15805	-1.54034	-1.49814	-1.59448	-1.27034	-1.49273	-1.67271	-1.3492	-1.72797	-1.54371	-1.52567	-1.70788	-1.8757	-1.47869	-0.633562	-1.39282	-1.47492	-1.29241	-1.4415	-1.08927	-1.8108	-0.318792	-0.0225478	0.701882	-0.00106101	-0.332058	-0.188452	0.245568
5179	5179 BB0124 | | (BB) putative UDP-glucose 4-epimerase	-5.04213		-5.45185	-6.0893		-8.06093					-4.38098							0.488928	0.540528	-2.79013	-2.53914	-4.54034	0.586645	-5.85131	0.681833	1.06338	-5.72582	-5.0357	-0.143004	-4.01084	-3.93006	-4.49796	-4.23377	-5.00225	0.0446538	-5.77613	-5.25253	-4.34682	-0.228117	-3.64386	-4.39651	-1.5989	-1.15183	-0.28084	-0.868611	-1.26647	-1.17233	-1.18507
5178	5178 BB0124 | | (BB) putative UDP-glucose 4-epimerase			-6.03681	-4.1824														0.758195	0.842183	-4.45309	-3.26497	-5.1253	0.649686	-5.36707	0.917595	1.14827	-5.72582	-4.71377	-0.00606838	-6.0983	-5.21017	-5.27557	-5.70352	-6.00225	0.0143158	-6.15444	-6.05989	-5.4888	-0.0610041	-4.64386	-4.75488	-3.72818	-2.64933	-2.0882	-3.37957	-2.95097	-3.07922	-2.62117
5177	5177 BB0125 | | (BB) putative phosphoesterase	-4.25629	0.630604	-6.03681	-3.38886	0.543937	-3.01653	0.793424	1.11466	0.789599	1.08485	-3.38098		0.656185	-2.8572	-8.04148	-2.52761		0.500127	0.248119	-3.71612	-4.38044	-5.1253	1.08683	-4.23115	0.757239	0.93019	-4.46279			-3.92838	-4.01752	-4.08292	-3.53761	-3.76532	0.366686	-2.78616	-5.59029	-4.45005	0.159363	-4.32193	-4.4687	-2.33587	-2.21323	-0.503233	-1.79461	-3.4364	-0.156391	-1.80174
5176	5176 BB0126 | | (BB) conserved hypothetical protein	-4.38317	1.84968	-4.12992	-3.0893	1.22604	-3.739	0.834421	1.53711	1.13752	1.74232	-4.49645	-3.60717	0.96674	-3.97919	-4.13459	-4.55736	2.71601	0.836852	0.606116	-5.03805	-3.57309	-5.54034	0.903553	-5.12159	1.14301	1.31052	-5.46279	-3.86578	0.313586	-4.01084	-5.01752	-5.76099	-4.66449	-4.62882	0.18767	-3.95632	-5.22908	-4.91557	0.471024	-4.32193	-4.32051	-4.14322	-2.03635		-3.7015	-2.5104	-2.7573	-3.3867
5175	5175 BB0127 | | (BB) putative C-methyltransferase			-4.22946	-4.91937		-5.739												0.675001	0.672258	-3.57862	-3.96541	-6.1253	1.17518	-8.01227	1.0186	1.3187	-5.46279	-8.0357	-0.0640157	-4.19141	-4.21017	-6.49796	-7.42993	-6.00225	0.168274	-4.95632	-7.05989	-6.07377	0.324	-4.64386	-5.44791	-2.72818	-1.6924	-0.298118	-2.24207	-3.17336	-1.96375	-1.3867
5174	5174 BB0127 | | (BB) putative C-methyltransferase		1.51495	-2.12992	-2.62986	1.17829	-4.06093	1.02083	1.43162	1.07996	1.78719	-3.99395		0.479162	-5.74473	-8.04148			0.842728	0.789828	-4.13116	-2.92101	-5.1253	0.719912	-5.36707	1.14772	1.35323	-5.46279	-3.78777	0.663458	-4.51334	-5.21017	-5.49796	-4.73377	-4.13193	0.716849	-3.20109	-5.70148	-7.07377	0.195516	-4.64386	-3.99447	-3.14322	-1.98191	-0.503233	-2.45357	-1.80413	-2.85683	-2.62117
7006	7006 BB0128 | wbmS | (BB) hypothetical protein																		1.0372	0.830034	-4.57862	-3.79548	-5.80337	0.886206	-5.95203	1.29991	1.66605	-8.04775	-8.0357	0.336164	-6.0983	-6.43256	-6.08292	-6.44048	-6.00225		-5.85769	-6.47492	-7.07377	0.497695	-4.32193	-4.87027	-2.55826	-1.87881	-2.58569	-1.94661	-1.5884	-1.8062	-2.31631
7007	7007 BB0129 | wbmR | (BB) putative formyl transferase																		0.52957	0.826981	-5.71612	-4.64348	-7.1253	0.85385	-7.95203	1.04404	1.29408	-7.04775	-6.45074	0.567489	-6.51334	-6.01752	-8.08292	-7.02545	-6.41729	-0.0885498	-5.85769	-8.05989	-8.07377	0.211845	-5.64386	-6.27395	-3.40626	-2.92944	-4.0882	-4.37957	-3.95097	-2.02033	-2.4607
5173	5173 BB0130, BPP0130 | wbmO | (BB, BPP) hypothetical protein	-2.39828	2.03499	-1.57738	-1.38886	1.46653	-1.3885	1.67341	2.161	1.78647		-1.4667	-1.33868	1.4602	-1.7091	-1.08728	-2.49846		1.07014	1.24355	-1.28317	-1.60786	-2.26732	1.3414	-2.42731	1.83184	1.84342	-2.29287	-3.71377	1.16007	-4.51334	-1.8476	-5.08292	-1.97874	-4.47284	0.537173	-1.73865	-1.85043	-2.00642	1.08565	-5.05889	-5.01667	-2.92083	-1.87881	-1.62876	-1.89415	-5.75832	-1.5349	-1.5387
6024	6024 BB0130, BPP0130 | wbmO | (BB, BPP) hypothetical protein																		-1.60793	-1.38324	0.247349	0.589182	0.489412	-2.1611	0.305354	-1.8679	-1.82901	0.3701	-5.0357	-1.90729	-5.0983	0.611835	-5.08292	0.164379	-4.68032	-5.42245	1.2456	0.741014	0.765438	-1.79581	-4.05889	-3.84142	-2.26875	-3.03635	-2.28084	-2.7015	-3.05788	-2.34226	-2.80174
5172	5172 BB0131, BPP0131 | wbmN | (BB, BPP) ABC transporter ATP-binding protein	0.835882	1.59233	0.463033	0.58313	0.462741	0.470455	0.744624	1.40146	0.868587	1.40776				0.633784	0.98643	-0.199804	1.34977	-0.00175417	0.31066	-0.192563	0.604449	-0.0592085	0.298332	0.197714	0.664518	0.495736	-0.128889	-7.0357	0.113771	-7.0983	-0.262634	-7.08292	-0.0207864	-4.47284	0.299668	0.484993	0.222566	-0.203401	-0.359978	-6.64386	-5.67763	-2.92083	-2.27736	-6.67316	-3.53158	-3.17336	-2.7573	-2.5387
5171	5171 BB0132, BPP0132 | wbmM | (BB, BPP) ABC transporter ATP-binding protein			0.764087	0.465294	0.462741						0.319465							0.0801228	0.22974	0.059979	0.111409	0.0645268	0.121834	0.0923606	0.492369	0.898911	0.0917988	-7.0357	-0.0522386	-7.0983	0.383358	-5.49796	-0.367234	-7.00225	0.173154	0.734138	0.423749	0.42608	0.381305	-6.64386	-5.67763	-4.40626	-3.15183	-2.0293		-4.75832	-2.96375	-3.2492
5170	5170 BB0132, BPP0132 | wbmM | (BB, BPP) ABC transporter ATP-binding protein			0.570518	0.618064	0.408586	0.339953		1.21518		1.1479	0.284907	0.840287		0.605769				0.0998861	0.220462	0.219335	0.66395	-0.159513	0.332889	0.333369	0.60579	0.871431	0.00752991	-5.45074	0.0820625	-5.0983	-0.0175215	-7.08292	-0.582502	-3.86165	0.109535	0.495904	0.415848	0.29251	0.04372	-6.64386	-5.51667	-3.92083	-4.15183	-1.8658	-3.89415	-4.75832	-2.02033	-3.2492
5169	5169 BB0133, BPP0133 | wbmL | (BB, BPP) ABC transporter integral membrane protein			0.911555	0.829568	0.823623	0.857937	1.23383	1.62675			0.895865							-0.0123234	-0.022239	-0.180072	0.0680159	0.0345736	0.160828	0.324091	0.956079	1.01899	-0.347313	-2.71377	-0.187398	-3.51334		-3.76099	-0.501883	-4.55781	0.074056	0.570682	0.42393	0.361799	0.0756735	-4.32193	-5.32741	-3.55826	-2.92944	-2.50323	-3.37957	-4.75832	-2.96375	-2.18507
5168	5168 BB0134, BPP0134 | wbmK | (BB, BPP) hypothetical protein			0.27607	0.0806297	0.178288	0.546404					-0.353494	0.342788						0.157602	0.0940852	0.0494098	0.18434	-0.11407	-0.125476	0.124782	0.431066	0.463773	-0.347313	-5.0357	-0.11211	-5.51334	-0.184631	-6.08292	-0.703517	-7.00225	-0.138448	0.314695	-0.0712008	-0.240875	-0.783325	-5.64386	-6.17763	-4.14322	-3.92944	-2.8658	-4.37957	-3.29889	-3.34226	-4.3867
5167	5167 BB0135, BPP0135 | wbmJ | (BB, BPP) hypothetical protein	0.387751	1.13263	0.614239	0.711605	0.302277	0.653319	0.368757	0.800146			0.166513	0.626884	-0.046756	0.376288				-0.0229707	0.248119	0.0387625	0.502198	0.178483	0.141463	-0.119144	0.324402	0.44152	-0.0935562	-7.0357	0.124188	-5.51334	0.0805106	-7.08292	-0.549712	-7.00225	0.102835	0.547635	0.393852	0.174162	0.123529	-6.64386	-5.88515	-6.72818	-6.73679	-1.28084	-6.7015	-6.75832	-4.66419	-5.12367
5166	5166 BB0136, BPP0136 | wbmI | (BB, BPP) putative asparagine synthetase			0.783366	1.13471	1.09256	0.720433		1.00124	0.758029									0.213097	0.0318009	0.256568	0.224417	0.178483	0.0509504	0.1763	0.756885	0.563308	0.23765	-5.0357	0.48098	-5.51334	0.239866	-7.08292	-0.440483	-4.19385	0.182412	1.01171	0.532572	0.335625	0.330158	-6.64386	-5.67763	-3.55826	-3.41487	-2.76627	-3.7015	-2.67086	-4.34226	-4.70863
5164	5164 BB0137, BPP0137 | wbmH | (BB, BPP) nucleotide sugar epimerase/dehydratase			0.670546	0.205325	0.121704	0.752854							1.93688	0.464725				0.240064	0.275255	0.141856	0.685645	0.532914	0.561366	0.25742	0.498882	0.74388	0.101995	-7.0357	0.327175	-6.0983	0.400331	-4.27557	0.0189488	-3.41729	-0.663904	0.585511	0.547445	0.430474	0.442411	-6.64386	-5.17763	-6.72818	-3.73679	-5.67316	-5.7015	-4.75832	-3.85683	-3.3867
5165	5165 BB0137, BPP0137 | wbmH | (BB, BPP) nucleotide sugar epimerase/dehydratase								0.0896524					0.33259					0.0900383	-0.022239	-0.0955386	0.224417	0.0841556	0.121834	0.0923606	0.250494	0.403652	-0.0590678	-2.0357	-0.266833	-2.77637	0.0699414	-2.83499	-0.142802	-2.83233	0.277989	0.361478	0.225517	0.0555175	-0.414451	-4.05889	-2.81367	-1.8702	-1.37924		-1.7473			-1.66423
5162	5162 BB0138, BPP0138 | wbmG | (BB, BPP) nucleotide sugar epimerase/dehydratase	0.52011	1.29803	0.430793	0.525415	0.455128	0.538986		0.389213	0.364114	1.43135	0.442147	1.02086	0.33259	0.290896				0.138618	0.248119	0.27483	0.400915	0.19663	0.0300414	-0.119144	0.480652	0.456393	0.0711885	-4.0357	0.113771	-4.29095	-0.075007	-6.08292	-0.381589	-4.03561	-0.0592668	0.242385	-0.141022	-0.242094	-0.00643245	-5.64386	-4.82741	-4.72818	-3.03635	-1.8658	-4.11654	-3.75832	-3.49426	-3.12367
5163	5163 BB0138, BPP0138 | wbmG | (BB, BPP) nucleotide sugar epimerase/dehydratase	0.409079		0.592544	0.311584	0.447475	0.733489	0.298368	0.717684	0.515278	1.55818	0.503548	0.92775	0.381777	0.325661				0.0801228	0.220462	-0.0722688	0.558155	0.26702	0.38322	0.0591937	0.344729	0.713249	-2.4039	-4.22835	-2.13677	-5.0983	-1.73212	-6.08292	-2.02545	-4.53561	-0.7077	-1.34499	-2.25253	-1.52998	-1.52706	-6.64386	-5.67763	-4.72818	-4.15183	-1.8658	-4.11654	-6.75832	-1.66419	-3.12367
5161	5161 BB0139, BPP0139 | wbmF | (BB, BPP) nucleotide sugar epimerase/dehydratase				-0.307936	0.0426328	0.53153	-0.468971		0.0253124		-0.0590469		-0.0145755	0.342735				0.0801228	0.0318009	0.0704714	0.204518	0.0645268	0.111918	0.255366	0.415553	0.478419	0.292097	-1.99131	-0.124388	-3.19141	0.00484633	-3.27557	-0.1053	-3.68032	-1.75245	0.292078	0.178519	-0.0625382	0.0151698	-4.64386	-4.59267	-3.40626	-3.41487	-1.31561	-3.37957	-4.17336	-3.20475	-3.3867
5160	5160 BB0140, BPP0140 | wbmE | (BB, BPP) putative exported protein	1.19278	1.83696	0.533043	0.37831	0.500216	0.673783	0.65592	0.836672	0.652095	1.25312	0.929813	1.46867	0.632671	0.875859	0.841167	-0.00276762		0.138618	0.0940852	-0.167688	0.400915	0.249742	0.298332	0.283723	0.471252	0.918984	-0.707903	-7.0357	-5.40979	-4.51334	-0.197343	-7.08292	-0.595485	-4.86165	-4.14266	0.258531	0.293658	0.0179639	-0.207323	-6.64386	-6.38515	-4.72818	-5.15183	-4.67316	-3.7015	-3.95097	-4.34226	-4.3867
5159	5159 BB0141, BPP0141 | wbmD | (BB, BPP) putative membrane protein		0.627363	0.704654	0.58313	0.310738	0.196461	0.620296	0.602206		0.522022	0.825476	0.92775	0.980111	0.480238	0.765879			0.38403	0.192266	0.219335	0.194464	0.444558	0.349862	0.367048	0.544737	0.803259	0.0502796	-4.0357	-3.40979	-6.0983	-0.147157	-6.08292	-0.6825	-2.72514	-1.00046	0.133967	-0.046028	0.272642	-0.0530996	-6.64386	-4.11299	-3.72818	-3.27736	-2.76627	-3.53158	-3.17336	-2.85683	-3.3867
5157	5157 BB0142, BPP0142 | wbmC | (BB, BPP) putative glutamine amidotransferase		1.20135	-0.106075	0.285744	0.558222	0.869811	0.460256	0.0172439	-0.320683	0.536594	1.06324		0.237812	0.753523	0.924308			-0.241805	0.275255	-0.394197	0.0458202	0.0841556	-0.34007	0.397468	0.512583	-0.0634744	-0.266393	-1.22835	-0.86547	-3.92838	-0.317082	-5.08292	-0.210792	-0.151116	-1.40018	0.018002	-0.105689	-0.716213	-1.07268	-5.64386	-6.01667	-4.14322	-3.41487	-1.28084	-4.11654	-3.95097	-3.49426	-4.3867
5158	5158 BB0142, BPP0142 | wbmC | (BB, BPP) putative glutamine amidotransferase			0.808677	0.811572	0.887239	0.693961		0.1586	0.046374	1.06989	1.04271	1.51836	0.774479	0.487933	0.765879	0.152302		-0.0229707	0.0423701	0.0387625	0.329214	0.0841556	0.0817564	0.180963	0.308401	0.66342	-0.46279	-0.768915	-0.86547	-4.51334	-0.447666	-3.17603	0.0495752	0.0393029	-0.963019	0.292887	-0.0264625	-0.356517	-0.175095	-5.05889	-4.67763	-3.72818	-2.41487	-4.67316	-1.79461	-3.95097	-1.27187	-1.80174
5156	5156 BB0143, BPP0143 | wbmB | (BB, BPP) hypothetical protein	1.2843	1.53369	0.5631	0.730884	0.76325	0.899075	0.965125	0.711141	0.610275	0.933393	0.872782	1.1574	0.711743	0.640703	0.918526			0.0191548	-0.185297	0.0172294	-0.0465439	0.0142536	0.198796	0.00216278	0.679992	0.364763	0.0397103	-0.202812	-0.149263	-4.29095	-0.0288368	-2.49796	-0.21809	0.406823	-2.10962	0.823867	0.40772	0.567512	0.278193	-4.64386	-4.48147	-3.02774	-1.92944	-3.67316	-3.11654	-3.17336	-2.41626	-0.265685
5155	5155 BB0143, BPP0143 | wbmB | (BB, BPP) hypothetical protein	0.864758		0.38104	-0.504333	0.112054	0.278923	0.444046	0.1586		0.477399	-0.423203							0.138618	0.284188	-0.0838568	0.132625	-0.0378349	0.131682	0.124782	0.19258	-0.00119016	-0.44784	-0.481113	-0.637201	-3.63887	-0.289601	-4.49796	-0.566014	0.246725	-0.341578	0.069805	0.0169301	-0.10138	-0.188511	-5.05889	-3.9317	-2.14322	-1.21323		-1.65711	-1.5884	-1.66419	-0.777891
5154	5154 BB0144, BPP0144 | wbmA | (BB, BPP) putative glycosyl transferase	1.7692	1.61639	0.320739	1.06045	0.817698	0.639513	0.697539	1.03307	0.719209	1.2264	1.0734	1.25983	0.598401	0.661264	0.726708	0.161462		-0.111102	-0.0669773	-0.00463006	0.310717	-0.125298	0.22663	-0.44538	0.449766	0.807252	-0.725824	-0.420992	-0.535321	-2.63887	-0.769594	-5.08292	-0.63557	0.0600139	-0.0910183	0.145358	0.237823	-0.0448389	-0.169119	-4.64386	-4.38515	-3.40626	-3.41487	-4.67316	-3.37957	-3.75832	-2.07922	-2.5387
1339	1339 BB0145, BPP0145, BP0082 | bplL, wlbL | (BB, BPP, BP) lipopolysaccharide biosynthesis protein	0.321118	0.722671	0.148063	0.209913	0.00141013	0.210536	-0.0123327	0.129453	-0.0509232	0.704101	0.751475	0.678231	-0.269148	0.0881621	0.0353397	-0.235428	-0.0433733	0.0998861	0.0991562	-0.243637	0.0118728	-0.00117641	0.203472	0.0606146	0.154139	0.37318	-0.0198465	0.526541	0.601437	-3.05391	0.374796	-4.913	-0.104065	0.392604	0.0608199	0.412504	0.532576	0.594056	0.39037	0.15056	0.082941	0.142181	-0.0929371	-0.0293014	0.0264197	0.0360927	-0.00597435	0.0727311
1338	1338 BB0146, BPP0146, BP0083 | bplJ, bplK, wlbjK | (BP) Pseudogene; (BB, BPP) putative membrane protein	0.181794	0.628222	0.38104	-0.129293	-0.0958871	0.108998	0.115991	0.269631	0.250733	0.226399	0.0581366	-0.196239	-0.0908111	0.133016	0.0980754	-0.534989	-0.28913	-0.229422	-0.0112678	-0.14931	0.0458202	0.117876	0.0561306	-0.196058	-0.0476158	-0.153228	-0.790365	0.178617	0.204919	-3.19141	-0.147157	-2.10564	0.144658	0.168411	0.00565258	0.27217	0.221919	-0.16366	-0.0236376	0.0143553	0.0753077	-0.0988266	-0.122083	-0.0293014	-0.0721441	-0.0578835	-0.0943302	-0.00818886
1337	1337 BB0146, BPP0146, BP0083 | bplJ, bplK, wlbjK | (BP) Pseudogene; (BB, BPP) putative membrane protein	0.0520132	0.109637		-0.237546	-0.0627202	-0.190562	-0.209779	-0.092939	-0.432794	0.0848451	-0.21105	-0.17786	-0.159524	-0.373169		-0.367532		-0.00702911	0.114263	-0.167688	0.219468	-0.474246	-0.179247	0.1501	-0.0684714	-0.423492	-0.76235	0.343677	0.204919	-4.51334	-0.0575196	-4.913	0.22529	0.122532	0.566234	0.455192	-0.00743148	-0.469377	0.107675	0.137504	0.104632	-0.00026277	-0.00887288	0.0547629	0.143989	0.0230365	-0.064273	0.0857873
1336	1336 BB0147, BPP0147, BP0085 | bplI, wlbI | (BB, BPP, BP) lipopolysaccharide biosynthesis protein			-0.0595327	-0.112015	-0.255365													-0.0553921	0.0211536	0.247349	-0.0766638	-0.11407	0.0561306	-0.0816688	0.0389898	-0.478512	-0.233971	0.758714	0.44819	-3.19141	0.0103845	-2.913	-0.0481654	0.501573	0.199235	0.55132	0.139787	-0.40134	0.385223	0.0703893	0.100669	0.0662326	-0.0929371	-0.103302	-0.0290754	0.0490317	-0.0792233	0.0192919
1335	1335 BB0148, BPP0148, BP0086 | bplH, wlbH | (BB, BPP, BP) putative glycosyl transferase	0.00346389	0.0606118	0.192006	-0.146781	0.232736	0.108998	-0.116669	0.0383055		0.427447	0.0271097	0.20486	0.27734			1.10086	0.309508	-0.0553921	0.114263	0.101498	0.291981	-0.0325406	-0.125476	-0.189189	0.0198721	-0.25449	0.0763688	0.491775	0.44819	-1.30388	0.12203	-2.6906	0.176463	0.513447	0.30547	0.471577	0.323819	-0.00839336	0.304759	0.137504	0.290391	0.0267043	-0.0502928	0.0547629	0.105854	0.0996578	0.00823951	0.0595557
1334	1334 BB0149, BPP0149, BP0087 | bplG, wlbG | (BB, BPP, BP) probable sugar transferase			-0.0595327	0.00346187	0.017007			-0.163328			-0.387928	0.388724	-0.327251					-0.0553921	-0.0613085	0.00634106	-0.33605	0.160104	-0.0567635	-0.138252	0.260075	-0.0424128	-0.00335841	0.604543	0.460574	-4.51334	0.348801	-1.9744	0.174227	0.334511	0.116708	0.45129	0.560564	0.0189917	0.410316	0.400538	0.166291	0.214331	0.193944		0.229237	0.148567	0.0907017	0.0857873
1333	1333 BB0150, BPP0150, BP0088 | bplF, wlbF | (BB, BPP, BP) lipopolysaccharide biosynthesis protein	0.459845	0.441119	0.289617	0.390485	0.178288	0.356926	0.0691972	0.0845992	-0.137338	0.317822	0.410438	0.388724	-0.159524	-0.0554287	-0.064196	0.0425564	0.46423	-0.088559	0.0838894	-0.131162	0.174144	-0.273549	-0.0736373	0.274463	0.0589355	0.11782	-0.0704726	0.468124	0.384625	-2.42587	-0.282812	-4.49796	0.123262	0.169207	0.0110704	0.026073	0.190611	-0.0601004	-0.148881	-0.0439433	-0.0732928	-0.143221	0.00467365	0.108202	-0.116538	-0.128967	-0.140624	-0.0939187
1331	1331 BB0151, BPP0151, BP0089 | bplE, wlbE | (BB, BPP, BP) probable glycosyl transferase	-0.245286	-0.0821998	0.16286	0.168093	-0.0958871	-0.0836468	0.161315	-0.199854	-0.210401	-0.088803	0.147404	-0.352358	-0.213295	0.103269	0.229987	0.602515	0.761496	-0.0229707	-0.027756	-0.131162	0.12735	-0.330882	0.0868274	0.269654	-0.0863239	-0.275513	-0.76235	0.119116	-0.219966	-1.70598	-0.184631	-2.10564	-0.0121862	-0.180715	0.206597	0.0686537	-0.00370137	-0.0381287	0.00129437	0.0976108	0.0649082	0.0267043	-0.0785818	-0.133999	0.131389	-0.114467	0.103998	0.0462589
3081	3081 BB0152, BPP0152, BP0090 | bplD, wlbD | (BB, BPP, BP) UDP-N-acetylglucosamine 2-epimerase	-0.175217	-0.317838	-0.203923	-0.459939	-0.352227	-0.136114	-0.28885	-0.315331	-0.594545	-0.365321	-0.306628	-0.17786	-0.159524	-0.481693	-0.306766	-0.165039	0.476405	-0.211043	0.114263	0.288376	0.234265	-0.540335	0.0405337	0.100162	-0.263517	-0.281994	-0.532053	0.163971	0.0980041	-2.12102	0.091003	-3.49796	0.399394	0.0659814	0.0447606	0.25693	-0.12697	-0.275233	0.0569015	-0.168123	-0.0832188	-0.143221	-0.13688	-0.263767	-0.0150002	-0.0858978	-0.237921	-0.079272
1330	1330 BB0153, BPP0153, BP0091 | bplC, wlbC | (BB, BPP, BP) lipopolysaccharide biosynthesis protein	-0.139243		-0.0424592	0.0655228	-0.0302987	-0.0165326	-0.915036	-0.21847	-0.191786	0.0547879	0.161759					-0.114413		-0.00702911	0.201726	-0.0268258	0.291981	-0.218407	0.0868274	0.0777798	-0.0390127	-0.0417145	0.0450046	0.491775	0.27671	1.04125	-0.075007	0.977775	0.34364	0.0585167	0.0695519	0.154759	-0.0486582	0.0138532	0.213811	-0.0588937	-0.15125	-0.189024	-0.064368	-0.0881951	0.0929151	-0.400771	0.168704	-0.15404
1329	1329 BB0154, BPP0154, BP0092 | bplB, wlbB | (BB, BPP, BP) probable acetyltransferase	-0.327887		-0.302103	0.0502561	0.0628107	-0.0165326	-0.330073	-0.145406	-0.210401	-0.12275	-0.156602		-0.307623	-0.214907				0.318066	0.158657	-0.0268258					-0.169845		-0.46279			0.0102243	0.0592941		0.098676	-0.721042	0.397728	0.193986		0.0417079	0.225922
1328	1328 BB0155, BPP0155, BP0093 | bplA, wlbA | (BB, BPP, BP) probable oxidoreductase	0.192486	0.692836	0.0400029	0.237134	0.13606	0.0938914	0.176112	0.457258			0.457744	-2.7812		0.325661	0.271407	0.487038		-0.174974	0.0684594	-0.205163	0.38774	-0.0809036	0.116885	-0.143807	0.160828	0.234036	-0.12294	0.479998	-0.0347511	0.38148	0.12203	0.56813	0.178597	0.439735	0.221784	0.209131	0.0186255	0.320306	0.404407	-0.0439433	-0.162123	-0.12827	-0.228999	-0.0293014	-0.193706	-0.219164	-0.188452	-0.0939187
3573	3573 BB0156, BPP0156, BP0094 | rfaC, waaC | (BB, BPP, BP) probable heptosyltransferase	0.297718	0.157851	-0.0942982	-0.91937	-0.714797		-2.53171	-0.53106		0.367575		-0.415552	0.632671			0.826348		0.0550319	0.114263	0.0387625				0.0923606			-0.12294	-0.183953	0.0820625	0.0716248	0.12203	-0.0885678	0.15943	0.377268	-0.0347223	0.0238323		0.282837	0.221436	0.214125	0.0408156	-0.173594	-0.0929371	0.0272821	-0.0576445	-0.114467	-0.0943302	-0.022128
1327	1327 BB0157, BPP0157, BP0095 | kdtA, waaA | (BB, BPP, BP) 3-deoxy-D-manno-octulosonic-acid transferase			0.0717118						0.534039		0.492232		0.0527797					0.240064	0.129213	0.0547041	0.143117	-0.0484821	-0.0907108	0.108662	-0.0390127	0.228441	-0.00335841	-0.202812	-0.124388	-0.0214846	0.0592941	0.0256032	0.00246067	0.0584433	0.0689708	-0.104734	-0.0826056	0.555591	0.00592378	-0.104697	0.0407267	-0.12827	-0.197635	0.134197	0.0666836	-0.114467	-0.064273	-0.123666
5153	5153 BB0158, BPP0158 | | (BB, BPP) putative exported protein			-3.57738	-3.38886	0.470314	-1.22804		0.46894	0.312889	-3.51507	-1.40899		-0.256548	-1.93737	-1.87155			-4.29243	-2.88574	-3.57862	-3.38044	-4.54034	-5.48303	-3.95203	-4.3038	-4.82901	-3.72582	-0.435789	-3.67282	-3.19141	-3.69559	-4.49796	-0.3112	0.22955	-0.478485	-2.77882	0.766663	-4.4888	-3.67858	-3.8365	-5.51667	-4.72818	-3.41487	-1.91827	-5.11654	-4.75832	-2.49426	-3.5387
1326	1326 BB0159, BPP0159, BP0096 | | (BB, BP) putative exported protein ; (BPP) Pseudogene	-0.972589	-0.548114	-0.429482	-0.354586	-0.567956	-0.190562	-0.555954	-0.355973	-0.695828		-0.430363		-0.347151	-0.394231	-0.57387	-0.0655034	-1.83345	-0.266896	-0.280875	-0.303343	-0.292982	0.0295204	-0.273575	-0.362346	-0.656347	-0.350082	0.15192	-0.128811	-0.602436	-0.0870729	-0.36647	-0.158109	0.186227	0.0417999	0.0333201	-0.0250753	0.04931	0.0287992	0.0673461	-0.152003	-0.277988	-0.335866	-0.0225478		-0.225767	-0.28259	-0.140624	-0.138773
1325	1325 BB0160, BPP0159, BP0097 | baf | (BPP) Pseudogene; (BB, BP) Bvg accessory factor	0.0887645	0.153231	-0.67049	-0.0949418	-0.332327	-0.136114	0.115991	0.385108	0.54518	0.292287	0.147404	-0.055376	-0.124758	-0.0554287	-0.227695		0.78126	-0.157272	0.0991562	0.176266	-0.0950424	0.342308	-0.353745	-0.114569	-0.121475	0.210795	0.479724	-0.450739	-0.432511	-0.19141	0.196798	0.174467	0.0608225	0.152565	-0.0783197	-0.510852	-0.524493	0.488477	0.225922	0.263034	0.0739111	-0.0277435	0.274434	-0.165363	0.20539	0.0360927	0.143169	-0.108716
3080	3080 BB0161, BPP0160, BP0098 | birA | (BB, BPP, BP) putative biotin protein ligase	-0.00428181	-0.208931	-0.45185	-0.803893		0.251956	-0.04628	-0.275803	-0.137338	-0.157516	-0.663562	-0.459273	-0.472682	-0.311768	-0.412119	0.0864997		0.157602	0.0528625	-0.186304	-0.0950424	0.187585	-0.00729478	0.164973	0.399872	-0.266484	0.432028	-0.617849	-0.409791	0.0258212	0.0592941	0.0566301	-0.253768	-0.231062	-0.0301331	-0.617689	-0.209632	0.0306231	-0.0337323	0.298658	0.14817	0.129798	0.566987	0.108202	0.407024	0.264045	0.00823951	0.280056
1324	1324 BB0163, BPP0161, BP0099 | | (BB, BPP, BP) putative integral membrane protein	-0.175583	-0.115942	-0.166448	-0.0285993	0.077761	-0.0165326	-0.134817	-0.163328	-0.067797	0.23982	0.258435	-0.00590732	-0.327251	0.0574653	-0.306766	0.237059	-0.863824	-0.324999	-0.166919	-0.0955386	-0.21052	0.103521	-0.125476	-0.0701866	-0.19915	-0.078339	0.0607719	-0.0244746	-0.219966	-0.053906	0.0103845	0.0412001	-0.0703135	0.102982	-0.25166	-0.0212059	-0.0728542	0.177014	0.0996151	0.0565835	-0.176024	-0.0557579	-0.064368	-0.0881951	-0.0721441	-0.100112	-0.0943302	0.00561694
1323	1323 BB0164, BPP0162, BP0100 | | (BB, BPP, BP) probable ATP-binding component of ABC transporter	-0.4395	-0.546267	-0.407456	-0.550136	-0.200224	0.108998	-0.0810455	-0.163328	-0.45482	0.128788	-0.192671	-1.23371	-0.610185	-1.39423	-0.96466			-0.105433	0.114263	-0.408696	-1.09504	-0.11407	-0.197626	-0.998319	-0.182549	-0.173175	-0.253337	-0.0756999	-0.301266	0.116019	0.0103845	-0.0885678	0.328292	-0.0218446	-0.154943	-0.230829	0.306437	-0.13686	0.213148	0.0565835	-0.078023	-0.00026277	0.205721	-0.149596	0.241014	0.0618558	-0.049476	0.0857873
7008	7008 BB0165, BPP0163, BP0101 | | (BB, BPP) putative exported protein ; (BP) Pseudogene																		0.343157	0.471815	0.379799	0.641923	0.482033	0.362462	0.0758725	0.524417	0.54255	-0.272965	0.119116	0.129368	-0.246551	-0.282812	-0.0222253	0.15943	0.0421415	0.527862	0.26643	0.332432	0.140554	0.151346	-0.888969	-0.72067	-0.5989	-0.451391	-0.91827	-0.770763	-0.781043	-0.342258	-0.579346
7009	7009 BB0166, BPP0164, BP0101A | | (BB, BPP, BP) putative exported protein																		0.171677	0.22974	0.301797	0.078987	-0.0646018	-0.0235966	0.465819	0.0540967	0.175492	-0.46279	-0.520002	-0.365396	-0.655357	-0.501822	-0.639978	-0.509745	-0.63593	0.249975	-0.0059418	-0.430529	-0.630822	-0.849618	-0.454032	-0.409506	-0.424402	-0.451391	-0.628763	-0.434714	-0.31538	-0.0348292	-0.316311
1322	1322 BB0167, BPP0165, BP0101B | | (BB, BPP, BP) conserved hypothetical protein	-0.903837	-0.233506	-0.148069	-0.078068	-0.0464184	0.224475	-0.19067	0.0845992	-0.191786	0.761057	0.147404	-0.598998	-0.429613	-0.233766	-0.502317	-0.0337945	-0.83345	-0.0229707	-0.0444347	-0.522353	-0.736588	0.201132	-0.273575	-0.20016	-0.0786463	-0.00414306	0.548437	0.119116	-0.143004	0.116019	0.589809	0.229962	0.11428	0.277453	-0.0107551	-0.121521	-0.114592	0.0159012	-0.336241	0.137504	-0.039876	0.0662326	0.228991	0.22166	0.241014	0.136495	0.324499	0.0857873
1321	1321 BB0168, BPP0166, BP0102 | | (BB, BPP, BP) putative penicillin-binding protein precursor			-0.521113	-0.275514	-0.129834	0.29222	0.0691972	0.0845992				-0.159713				0.612569		0.305355	0.114263	0.176266	-0.21052	0.117876	-0.107989	-0.258547	0.0955363	0.188913	0.107066	0.0884195	0.160065	-0.00554301	-0.128778	0.0566301	0.188874	0.0970119	0.211672	-0.167366	0.173961	0.326685	0.318384	0.250962	0.110569	0.0531765	0.0960967	0.0410879	0.168864	0.136495	0.117174	0.0595557
1320	1320 BB0169, BPP0167, BP0103 | | (BB, BPP, BP) probable class IV aminotransferase			0.16286	-0.112015	-0.0302987													0.0397651	0.0370952	0.101498	-0.0585165	-0.0809036	0.00882489	-0.197146	0.0641093	-0.208423	-0.313043	0.221686	0.144798	0.130519	0.152404	-0.071694	0.114106	-0.169363	0.0919044	-0.0172724	-0.135073	-0.318878	0.156146	-0.136062	-0.108873	-0.0557579	-0.122083	0.0817299	-0.0721441	-0.114467	-0.156391	-0.0647724
1319	1319 BB0170, BPP0168, BP0104 | | (BB, BPP, BP) conserved hypothetical protein			-0.185064															0.0998861	-0.0112678	0.146822	-0.33605	-0.218407	0.116885	0.0923606	0.0540967	-0.0581801	0.26513	0.119116	0.345097	0.0258212	0.0431744	0.0566301	-0.0142181	-0.0249727	0.020493	-0.063275	0.279965	0.0503558	0.252428	0.0840643	0.0271327	-0.0277435	-0.0502928	0.269357	0.0127448	-0.100112	-0.109597	-0.0504171
3495	3495 BB0171, BPP0169, BP0105 | lipB | (BB, BPP, BP) lipoate-protein ligase B	0.0904527	0.0784194	-0.262026	-0.0949418	-0.255365	-0.36744	-0.171811	-0.275803	0.223252	-0.248281	-0.1389	-0.373116	-0.00928125	-0.311768	-0.227695	0.027606	0.225443	-0.324999	-0.261246	-0.365628	-0.251162	-0.330882	-0.374504	-0.438669	-0.266521	-0.351836	-0.253337	-0.110889	-0.0522386	-0.209557	-0.092709	-0.105641	0.0516332	-0.471436	0.14045	0.0500531	-0.0515338	-0.00820111	-0.250928	0.0703893	0.159991	0.0132838	0.031391	-0.118569	0.0533868	-0.00343569	-0.064273	0.0328384
1318	1318 BB0172, BPP0170, BP0106 | lipA, lip | (BB, BPP, BP) lipoic acid synthetase	0.181125	0.295595	0.0873086	-0.146781	0.0477038	0.3944	0.0208342	-0.0758655	-0.477188	0.128788	0.147404	0.259826	-0.0413425	-0.106654	0.284954	0.275534	0.512325	0.0087382	0.0991562	-0.113241	-0.0228926	-0.0325406	0.0715606	0.398777	-0.0141429	0.191344	0.166567	-0.342215	-0.322328	-0.103947	0.0103845	0.116751	0.105657	0.103616	-0.177874	0.0294242	0.211869	0.0186845	-0.742289	-0.136062	-0.270851	-0.143221	-0.0929371	-0.213726	-0.131645	-0.114467	-0.271868	-0.0939187
2757	2757 BB0173, BPP0171, BP0107 | rfbC, rmlC | (BB, BPP, BP) dTDP-4-dehydrorhamnose 3,5-epimerase			-0.0255854			0.0631946	-0.229144	-0.237329		-0.385785	0.386191		0.0220829			0.143083	0.323054	0.143388	0.0211536	0.354264	-0.358077	0.0890214	0.00882489	-0.138252	-0.0873994	0.134465	0.0450046	-0.110889	-0.143004	0.0412512	0.0268726	0.0718969	0.036641	-0.170104	-0.491713	-0.113524	0.338385	0.034759	0.114802	0.124328	-0.0388129	0.0531765	-0.0502928	-0.0881951	0.079859	-0.00343569	-0.156391	0.0462589
3078	3078 BB0174, BPP0172, BP0108 | rfbD, rmlD | (BB, BPP, BP) dTDP-4-dehydrorhamnose reductase	-0.533216	-0.247406	-0.203923	-0.354586	-0.200224	-0.0002308	-0.0987475	-0.181476	-0.0509232	-0.211287	-0.852596	0.273247	-0.250289	0.0728954	0.0980754			-0.088559	0.0838894	0.0860682	0.189411	-0.11407	-0.1611	-0.138252	-0.119002	0.0703383	-0.253337	-1.45074	-0.68187	-0.0870729	0.0268726	-0.122919	-0.136702	-0.238277	0.039327	-0.235687	-0.0176067	0.234444	0.0415531	-0.0588937	-0.0538415	0.0132838	0.031391	-0.483333	0.131389	0.0871669	-0.064273	0.0727311
1316	1316 BB0175, BPP0173, BP0109 | rfbB, rmlB | (BB, BPP, BP) dTDP-glucose 4,6-dehydratase	-0.14655	0.0509357	0.220575	-0.0449012	-0.147112	0.182247	0.0532556	-0.295432	-0.22926		0.161759	0.118272	-0.231674		-0.266689	0.0124991		0.213097	0.215801	-0.0955386	-0.380445	0.0446273	0.0247664	0.113599	0.0124128	0.175492	-0.159009	-0.260915	-0.000399629	-0.227935	-0.147157	0.0412001	0.0352506	-0.582369	-0.114634	-0.109431	-0.0154914	-0.124897	0.00109672	0.163499	-0.0721793	-0.00026277	-0.396943	0.382125	-0.0290754	-0.00343569	-0.254795	-0.123666
2882	2882 BB0176, BPP0174, BP3090 | | (BB, BPP, BP) conserved hypothetical protein	-0.228351	-0.813003	-1.02559	-0.722973	-1.1646	-0.475964		-0.812831		-0.448979	-1.49645	-0.437247	-0.450987	-1.12414		-0.00276762	0.838975	-0.0718803	0.0528625	0.161619	-0.170991	-0.0325406	0.0715606	-0.177246	-0.495641	0.134465	0.278677	-0.0756999	-0.0174731	-0.0870729	0.1066	-0.105641	0.0673118	-0.16136	-0.435093	-0.813883	0.0169301	-0.417209	0.121525	-0.0588937	-0.0140721	-0.084327	0.00467365	0.0950267	-0.101588	-0.00343569	-0.0943302	0.174014
3175	3175 BB, BPP, BP | | (BB) BB0176 - BB0177 intergenic region; (BPP) BPP0174 - BPP0174 intergenic region; (BP) BP3088 - BP3090 intergenic region	-0.67581	-0.0818195	-0.0768107	0.0192292	-0.0302987	0.0786246	-0.063558	-0.485256	-0.137338	-0.448979	0.175973	-0.394178	0.00648607	-0.809268	-0.675154	-0.114413		0.0397651	-0.0444347	0.0860682	-0.27192	-0.292408	-0.1611	-0.621797	-0.0442899	0.120526	0.0763688	-0.592758	-0.387423	0.0102243	-0.165772	0.0412001	-0.440483	-0.41729	-0.567426	-0.55468	-0.88996	-0.181281	-0.267088	-0.0291463	0.1419	-0.0139377	0.228991	0.0272821	0.0666836	0.195873	0.0637346	-0.108716
1813	1813 BB0177, BPP0175, BP3088 | | (BB, BPP, BP) putative exported protein	-0.408536	-0.14426	-0.497654	-0.980771	-0.591414	0.0631946	-0.330073	-0.397794	-0.776748	-0.470674	-0.613809	-0.726753	-0.472682	-0.674339		0.0864997		0.0087382	0.00503397	0.0704714	-0.314355	-0.11407	-0.125476	0.0328671	-0.390924	-0.192044	-0.46279	-0.260915	-0.0878625	0.0258212	-0.075007	-0.288505	0.25372	-0.0760421	0.167317	-0.245673	-0.0486582	-0.361467	0.103828	0.124328	0.341069	0.202554	0.0705616	0.516667	0.079859	0.184191		0.210235
1812	1812 BB0178, BPP0176, BP3087 | hslU, htpI | (BB, BPP, BP) ATP-dependent Hsl protease ATP-binding subunit	-0.259936	-0.0941483	0.0238833	-0.597442	-0.200224	0.153392	-0.153195	-0.315331	-0.644298	-0.248281	-0.286999	-1.48164	-0.307623	-1.35241	-1.36905	-0.491267	0.105149	-0.0390903	0.0838894	-0.205163	-0.825856	-0.148018	-0.143178	-0.985988	-0.0678045	-0.0593551	0.0607719	-0.128811	-0.124388	0.0102243	0.137297	0.00983589	0.379738	0.158497	0.133612	0.0518743	0.0271002	-0.281945	0.228022	0.0426443	-0.218046	-0.220389	0.228991	-0.230214	-0.193706	-0.100112	-0.0943302	-0.108716
1811	1811 BB0179, BPP0177, BP3086 | hslV, htpO | (BB, BPP, BP) ATP-dependent protease heat shock protein	0.0274112	0.415858	0.23465	0.00346187	0.13606	0.224475	-0.0987475	-0.0258248	-0.173407	0.0698948	0.175973	-1.05538	0.264284	-0.927105	-1.0642	-0.699375	0.239799	-0.0718803	-0.0613085	0.0387625	-0.625557	0.0142536	0.175183	-0.736538	-0.0359505	0.18782	-0.253337	-0.00779581	-0.0174731	0.187102	0.544721	0.131398	0.078955	0.231719	0.194639	0.0565537	0.201717	0.0385938	0.190246	-0.136062	-0.0154158	-0.113473	-0.228999	-0.118569	-0.146912	-0.0304027	-0.140624	-0.079272
1810	1810 BB0180, BPP0178, BP3085 | dksA | (BB, BPP, BP) putative dnaK suppressor protein	0.204965	0.793358	0.262395	-0.129293	0.150274	0.0475977	0.0691972	0.0539024	0.107775	0.484932	0.161759	0.176571	0.224391	0.162163	-0.266689	-0.750002		0.0087382	0.0838894	-0.14931	-0.522464	-0.0325406	0.00882489	-0.322677	0.202664	0.399793	0.278677	0.0411138	0.0980041	0.319552	0.0103845	0.0256032	0.0369522	0.451957	0.264228	0.248853	0.248385	0.205157	0.297783	0.124328	0.0217427	0.0267043	0.0445664	0.0950267	0.0533868	0.148567	0.0907017	0.0595557
1809	1809 BB0181, BPP0179, BP3084 | | (BB, BPP, BP) conserved hypothetical protein	0.102492	0.545429	0.0873086	-0.112015	0.00141013	0.251956	0.0691972	0.1441	-0.0177563	0.473617	0.536971	0.363849	1.11955	-0.214907	-0.456513	0.210828	0.120746	-0.0229707	-0.0112678	-0.205163	-0.426248	0.160104	0.131682	0.216547	0.142992	0.291285	0.407575	0.0884195	0.0496411	0.0716248	0.0752357	0.174467	0.416203	0.270825	0.339392	0.259265	0.528359	0.317007	0.29811	0.0565835	-0.101615	-0.084327	-0.151831	0.0410879	-0.131645	-0.0304027	-0.172333	-0.108716
1808	1808 BB0182, BPP0180, BP3083 | | (BB, BPP, BP) putative regulatory protein	-0.391081	0.896258	0.102739	0.645414	0.384739		0.176112	-0.315331	-0.0848705	0.0698948	0.895865	-0.781201	-0.00928125	-0.35241		-1.30943	-0.611058	-0.157272	-0.166919	-0.0780511		0.26702	-0.1611	-0.80216	0.297701	0.254204	0.331626	-0.0756999	-0.365396	0.187102	0.12203	-0.0222253	0.0673118	0.266019	0.460193	0.178966	0.104911	0.354472	0.249772	-0.0588937	0.145706	-0.12827	-0.064368	0.108202	-0.0721441	0.112042	-0.00597435	-0.108716
3585	3585 BB, BPP, BP | | (BB) BB0182 - BB0183 intergenic region; (BPP) BPP0180 - BPP0181 intergenic region; (BP) BP3082 - BP3083 intergenic region	-0.0469565	-0.090979	0.102739	-0.256405		0.48982		0.114656					-0.610185		-1.45651			-0.157272	-0.300774	-0.59511	-1.68	-0.182783	-0.1611	-0.585711	0.155635	0.067561	0.603299	-0.128811	-0.10601	0.306841	0.322329	0.420904	0.15943	-0.662403	0.571878	0.227397	0.536304	1.00305	0.360548	0.367371	0.161973	0.283044	1.29111	0.360265	0.0929151	0.460845	0.218457	0.233886
3174	3174 BB0183, BPP0181, BP3082 | | (BB, BPP, BP) putative transport protein ATP-binding	-1.17672	-1.37223	-0.322567	-1.11202	-0.740792	-0.190562	-0.580616	-0.730369	-0.833332		-1.58956	-1.08932	-0.993514	-0.866984	-0.871551	-0.750002	-1.41841	-1.3449	-1.14877	-1.36563	-1.38044	-0.985746	-1.67567	-1.08625	-1.00991	-1.2393	-0.46279	-0.991308	-1.12439	-0.989776	-1.18463	-1.10564	-0.42379	-1.21895	0.0357996	-0.332377	-0.702199	-0.0976227	-1.13442	0.495695	0.49791	0.451726	0.307601	0.33807	0.583901	0.431501	0.454755	0.410312
1807	1807 BB0184, BPP0182, BP3081 | | (BB, BPP, BP) putative ABC transporter permease protein	0.350185	0.143054	-0.429482	-0.164483	0.032437	0.0938914	0.0691972	-0.462889	-0.411099	-0.140028	-0.1389		-0.387793	-0.373169		0.156889	0.151443	-0.344899	-0.148771	-0.365628	-0.825856	0.241024	-0.0907108	-0.123644	-0.0364063	0.434025	0.51449	-0.643384	-0.576901	0.200908	0.498178	0.444556	-0.0119642	-0.184365	0.103345	0.0534351	0.306437	0.582156	0.124363	0.0703893	0.0417506	0.0400011	0.00467365	0.304122	0.143989	0.0490317	0.0772812	0.136861
1804	1804 BB0185, BPP0183, BP3080 | | (BB, BPP, BP) putative periplasmic solute binding protein	-0.886646	-0.334456	-0.281925	-0.550136	-0.413627	-0.266511	-0.209779	-0.961694	-0.522992	-1.12275	-0.589562	-0.331894	-0.288257	-0.648803	-0.32723	0.834961		-0.157272	0.0211536	-0.205163	-0.599085	0.160104	0.0715606	-0.358654	-0.249539	-0.0744422	0.23765	-0.927177	-0.737365	-0.323513	0.253942	0.160253	0.098676	-1.25762	-0.00278433	-0.227911	0.0949326	-0.223548	-0.645967	0.163499	0.0839757	0.104707	0.14585	0.184823	0.331922	0.0745668	0.242705	0.11155
7010	7010 BB0186, BPP0184, BP3079 | | (BB, BPP, BP) conserved hypothetical protein																		-0.211043	-0.113147	-0.205163	-0.95418	-0.0325406	-0.143178	-0.666631	-0.0390127	0.188913	0.292097	-0.643384	-0.55181	-0.323513	0.0268726	0.0256032	-0.211664	-0.463094	-0.0826005	-0.439838	-0.0826056	0.252664	0.0654501	-0.0588937	-0.118848	-0.0988266	0.0576225	0.516667	-0.116538	0.0490317	-0.188452	0.00561694
1803	1803 BB0187, BPP0185, BP3078 | | (BB, BPP, BP) putative membrane protein	-0.295363	0.229642	-0.0768107	0.110377	-0.0627202	0.0475977	2.1944	-0.0258248	0.223252	-0.0393343	0.0581366	0.133069	0.237812	-0.124141	-0.208586	0.487038		0.0397651	0.215801	-0.131162	-0.0228926	0.413861	0.258439	0.0402732	0.0275055	0.0961234	0.0763688	-0.280814	-0.455594	0.0412512	0.137297	0.0718969	0.162045	0.04653	0.20254	0.195215	0.0796659	0.191587	0.098407	-0.120294	-0.0954899	-0.0416827	-0.122083	0.147021	-0.0150002	-0.128967	-0.0348292	0.0192919
3173	3173 BB0189, BPP0186, BP3077 | | (BB, BPP, BP) putative outer membrane protein	-0.696725	-0.349903	0.16286	-0.334408	-0.147112	0.0475977	0.0208342	-0.295432	-0.695828	-0.385785	0.0885103	-0.331894		-0.252875	-0.525776			-0.139784	0.0991562	-0.0607731	-0.27192	-0.0484821	-0.143178	-0.322677	0.0984908	0.0922367	0.223711	-0.450739	-0.5029	-0.303884	0.182151	-0.0885678	-0.35302	-0.309769	-0.125264	0.0987563	0.211578	0.213192	0.248932	0.0840643	-0.0691899	-0.084327	-0.182204	0.0272821	-0.101588	-0.0304027	-0.0792233	-0.108716
3434	3434 BB0190, BPP0187, BP3076 | | (BB, BPP, BP) putative integrase/recombinase	-0.62428	-0.316942	-0.521113	-0.182405	-0.0143572	0.430926	0.289323	0.256211	-0.210401	-0.345143	-0.796013	-0.0222091	-0.307623	-0.27224	-0.369051	-0.60316		0.171677	0.0370952	0.190766	0.0624989	-0.165296	-0.125476	-0.279608	0.0905073	-0.303436	-0.196003	0.537945	0.234066	-0.173488	-0.092709	-0.071694	0.807445	-0.205449	0.114607	0.0816459	-0.291744	-0.010608	-0.0867751	-0.104697	0.184808	0.202554	0.263207	0.0817299	-0.146912	0.172414	0.0772812	0.186189
3172	3172 BB0191, BPP0188, BP3075 | | (BB, BPP, BP) conserved hypothetical protein	0.233566	-0.117071	-0.0255854	0.250555	0.533131	0.80016	0.205259	-0.462889	-0.102149	0.0547879	0.373912	-0.373116	-0.124758	-0.0723025	-0.171111	-0.199804	-0.00902176							-0.16562	0.485506	0.490333							-0.366804	-0.574201	0.83731	0.62471	0.280099	0.431654
1802	1802 BB0192, BPP0189, BP3074 | dapF | (BB, BPP, BP) diaminopimelate epimerase		0.520421	-0.242397	-0.129293	0.150274	0.196461	0.233828	0.0383055	0.152169	-0.0721242	0.190048	0.20486	-0.288257	-0.00596004				0.0850891	0.0528625	0.219335	0.12735	-0.200485	0.0405337	-0.157618	0.283155	0.24138	0.15192	-0.0584219	-0.000399629	-0.0870729	0.182151	0.00983589	0.162481	0.0688959	0.854211	0.14991	0.332432	-0.0964855	0.449583	0.0565835	0.019485	-0.12827	0.0960967	-0.315606	-0.0290754	-0.0440777	0.00823951	-0.00818886
1801	1801 BB0193, BPP0190, BP3073 | | (BB, BPP, BP) putative acyltransferase	-1.17424	-1.07448	-0.148069	-0.831907	-0.544872	-0.0002308	-0.657238	-0.462889	-0.862478		-0.689097	-0.989788	-0.610185	-0.726806	-0.932951			-0.211043	0.0370952	-0.167688	0.374443	0.187585	-0.235101	-0.210777	-0.594875	-0.299188	0.195421	0.207472	0.0164742	-0.246551	0.322329	0.0718969	0.098676	-0.600427	0.231958	0.0110995	-0.0486582	-0.0482176	0.114126	-0.0439433	-0.134074	-0.113473	-0.0225478	-0.230214	-0.0576445	-0.0440777	0.0772812	-0.0647724
2797	2797 BB0194, BPP0191, BP3072 | | (BB, BPP, BP) putative acyltransferase	-0.0142264	-0.574216	-0.0424592	0.0955801	-0.274224	-0.247146	-0.0810455	-0.507977	-0.287363	0.674757	-0.121413	-0.00590732	0.037513	-0.0723025	-0.812657	0.197531		0.157602	0.284188	0.00634106	0.347476	0.0890214	0.0868274	0.171606	-0.15764	0.292006	0.0917988	0.290728	0.0659429	0.24155	0.322329	0.0566301	0.00246067	-0.0342017	0.1682	0.145741	0.0949326	0.44155	0.242665	-0.0892673	-0.0152576	-0.0139377	0.031391	0.0817299	0.0533868	0.0745668	0.0362539	0.233886
1800	1800 BB0195, BPP0192, BP3071 | metK | (BB, BPP, BP) S-adenosylmethionine synthetase	0.35345	0.252541	0.786555	0.506894	0.443632	0.369526	0.176112	-0.163328	0.342991	0.0395211	0.536971	0.286544	0.27734	0.376288	-0.0135699	0.497926		0.305355	0.158657	0.23341	0.219468	0.17391	0.189397	0.0079684	0.209374	0.651231	0.137123	0.491775	0.410388	0.116019	0.38762	0.131398	0.822974	0.755109	0.264937	0.380193	1.03059	0.321767	0.29811	-0.104697	-0.0377513	-0.158328	-0.228999	0.134197	-0.162342	-0.188468	-0.188452	-0.138773
7011	7011 BB0196, BPP0193, BP3070 | | (BB, BPP, BP) conserved hypothetical protein																		-0.00702911	0.0684594	0.247349	0.111409	-0.148018	0.0247664	0.202785	0.0984908	0.254204	-0.354266	0.221686	-0.000399629	-0.303884	-0.303276	-0.231172	-0.0654434	-1.02497	0.0853441	0.186703	-0.117371	-0.0964855	0.0763071	-0.415037	-0.288077	-0.370631	-0.60751	-0.543875	-0.225767	-0.491537	-0.324336	-0.316311
3433	3433 BB0197, BPP0194, BP3069 | | (BB, BPP, BP) putative glycosyl transferase	0.015724	-0.178645	-0.00890667	0.0806297	0.0628107	-0.306039	-0.461318	-0.703897	-0.546451	-0.657087	0.217793	0.0261539	0.448708		0.413851		0.721139	0.199422	0.114263	-0.131162	0.219468	-0.00117641	-0.0567635	0.200869	-0.00465828	0.340916	0.0917988	0.163971	0.0980041	0.0412512	0.400331	0.0718969	0.15943	-0.596653		-0.0333828	0.177835	0.101029	0.291797	0.298658	0.210652	0.0267043	0.170097	-0.28084	0.0399663	0.16054	-0.156391	0.0192919
1799	1799 BB0198, BPP0195, BP3068 | acyH | (BB, BPP, BP) adenosylhomocysteinase	0.201042	-0.0305942	0.00758145	-0.314508	-0.0464184	0.305395	-0.0292065	-0.335509	0.0306067	-0.175218	0.118258	0.162215	-0.0576443					-0.139784	0.0684594	0.131872	0.0458202	0.103521	0.0561306	0.0252464	-0.0772942	0.161946	0.502994	0.626076	0.532724	0.187102	0.412931	0.334931	0.098676	-0.724167	0.111589	0.376299	0.40772	0.513014	0.372224	0.226509	0.378865	0.129798	-0.064368	-0.0881951	0.079859	0.230361	-0.140624	0.161736
1798	1798 BB0199, BPP0196, BP3067 | | (BB, BPP, BP) putative membrane protein	-0.103812	-0.103963	-0.0768107	-0.37505	-0.332327	0.196461	-0.0292065	-0.275803	-0.368663	-0.19314	-0.21105	-0.291816	0.082837	0.103269	0.128449	-0.131092	0.295833	-0.088559	-0.0613085	0.131872	-0.132517	0.160104	0.244892	0.309036	0.0627598	0.206218	0.292097	0.317445	0.358394	-0.053906	0.0268726	0.229962	0.150175	-0.245951	0.237661	0.213324	0.196789	0.119622	0.290474	0	0.144757	0.0267043	-0.00887288	0.172332	-0.0290754	0.00986113	0.117174	-0.00818886
1797	1797 BB0200, BPP0197, BP3066 | | (BB, BPP, BP) putative methylenetetrahydrofolate reductase			0.220575	0.034826	0.150274	0.153392	-0.209779	-0.578366	-0.522992	0.0848451	0.0581366			-0.196291		-0.00276762		-0.192896	0.0838894	0.261155	0.291981	-0.165296	0.231217	0.398553	0.0345634	0.331438	0.23765	0.699008	0.435699	0.0258212	-0.0575196	0.0718969	0.38064	-0.271071	0.224851	0.320002	0.279965	0.396807	0.324912	-0.0588937	0.116523	-0.00026277	-0.24494	-0.118569	-0.0290754	-0.188468	0.117174	-0.0362032
2796	2796 BB0201, BPP0198, BP3064 | | (BB, BPP, BP) putative transcriptional regulator	0.0853763	-0.000692858	0.342566	0.734072	0.396711	0.478232	0.275648	-0.145406	0.0619709	0.427447	0.663419	0.259826	0.353289	0.376288	0.486001	-0.0181977		-0.492456	-0.280875	-0.283166	-0.449707	-0.609598	-0.483028	0.0362092	-0.0900462	0.313215	-0.0198465	0.119116	-0.0174731	-0.343413	-0.432559	-0.497959	0.195693	-0.684838	0.162512	0.338651	0.254525	0.449289	0.159883	0.0840643	0.220416	0.15446	0.0180942	0.184823	0.193317	-0.0168562	0.254677	0.0328384
1796	1796 BB0202, BPP0199, BP3063 | | (BB, BPP, BP) putative aminohydrolase	-0.184291	-0.050997	0.27607	-0.949744	-0.434689	-0.0836468	-0.268672	-0.376732	-0.267735	-0.470674	-0.496452		-0.213295	-0.196291	0.0980754	-0.0655034		-0.157272	0.173157	-0.131162	0.0289463	0.0743746	0.146328	0.217891	-0.29544	-0.208423	0.0290631	0.221686	0.190122	-0.0703942	-0.00629423	0.0566301	-0.353112	-0.209594	-0.004278	0.0919805	0.000810442	-0.4978	0.345622	-0.0291463	0.0739111	-0.084327	-0.13688	-0.165363	-0.00106101	-0.100112	-0.125027	0.0857873
1795	1795 BB0203, BPP0200, BP3062 | | (BB, BPP, BP) putative integral membrane transport protein	0.114513	0.336826		-0.354586	0.00141013	0.0938914	0.0691972	-0.199854	-0.067797	-0.345143	0.0271097	0.133069	0.082837	-0.089376	0.113342	0.143083	1.00785	0.0850891	0.270768	0.0704714	-0.0766638	-0.236554	-0.125476	0.472938	-0.0885746	0.172911	0.305394	0.149174	-0.239866	-0.19141	0.152404	-0.389434	0.120773	-0.141955	0.319016	0.0491998	0.177283	0.183822	0.253335	-0.184425	-0.13026	-0.23633	-0.0929371	-0.181304	-0.193706	-0.15841	-0.156391	-0.185067
7012	7012 BB0204, BB0205, BPP0201, BP3061 | | (BB, BB, BPP, BP) 5-formyltetrahydrofolate cyclo-ligase family protein																		-0.105433	0.129213	-0.0101471	0.0458202	0.26702	0.131682	0.0423199	0.14156	0.445252	0.0917988	-0.543849	-0.55181	-0.227935	0.0268726	-0.0885678	-0.100633	0.106272	0.0853441	-0.439838	-0.0154914	0.225443	0.173631	-0.454032	-0.373791	-0.370631	-0.396943	-0.74242	-0.275236	-0.418473	-0.0943302	-0.499175
7013	7013 BB0204, BB0205, BPP0201, BP3061 | | (BB, BB, BPP, BP) 5-formyltetrahydrofolate cyclo-ligase family protein																		-0.00702911	-0.185297	0.535594	0.0952888	0.413861	0.0868274	0.0591937	-0.0714342	0.563308	0.23765	-0.520002	-0.737365	-0.053906	0.12203	0.101954	0.00246067	0.121869	0.0532829	-0.390085	-0.171142	0.292557	0.228238	-0.514573	-0.316572	-0.25245	-0.122083	-0.790515	-0.326461	-0.436395	-0.064273	-0.316311
1794	1794 BB0206, BPP0202, BP3060 | | (BB, BPP, BP) putative transglycosylase	-0.653611	-0.520297	-0.521113	-0.481965	-0.129834	0.0631946	-0.28885	-0.462889	-0.307263	-0.365321	-0.452058	-0.291816	-0.816636	-0.089376	0.113342	0.0720001	-0.228588	-0.0553921	0.00503397	-0.113241	-0.358077	-0.236554	-0.0907108	0.172527	0.0504986	-0.0128735	0.3701	-0.450739	-0.576901	0.0258212	0.137297	0.283401	-0.419091	-0.122624	0.166063	-0.552395	-0.13655	0.230588	0.229031	0.0976108	0.0854218	-0.00026277	0.0180942	-0.043801	0.0929151	0.112042	0.00823951	-0.0504171
3584	3584 BB0207, BPP0203, BP3059 | cca | (BB, BPP, BP) tRNA nucleotidyltransferase	-0.826498	0.0822999	0.0559445	-0.294879	-0.0958871	0.196461	0.037136	-0.237329	-0.102149	-0.305614	0.0885103	-0.550903	-0.56288	-0.233766				0.0701387	0.215801	0.0547041	0.277767	0.214552	-0.0235966	0.172088	0.0672749	-0.176611	0.666493	0.317445	0.248421	0.116019	0.611835	0.444556	0.126292	0.352738	-0.0948695	0.138638	0.467592	0.63464	0.605711	0.176323	0.440714	0.142181	-0.0502928	0.172332	0.0533868	0.0871669	0.0223147	0.161736
1793	1793 BB0208, BPP0204, BP3058 | | (BB, BPP, BP) conserved hypothetical protein	-0.610019		-0.67049	-0.41687	-0.147112	0.138746	0.176112	-0.275803	-0.0177563	-0.4927	-0.248525	-0.00590732	-0.762188	-0.124141	0.350841	0.622553		-0.211043	0.14401	0.101498	0.219468	-0.311517	0.0715606	-0.269169	-0.0359505	0.118735	0.251455	-0.643384	-0.387423	-0.0376042	0.0268726	-0.158109	0.129373	-0.104537	-0.0465158	0.0850754	0.0328717	-0.0730229	0.000899006	0.0703893	0.107373	-0.00026277	0.170097	0.233733	0.0533868	-0.0578835	0.168704	0.0462589
3171	3171 BB0209, BB0209, BPP0205, BP3057, BP3057 | | (BB, BB, BPP, BP, BP) putative ATP-dependent RNA helicase	0.400785	0.527374	0.885028	0.692064	0.690547	0.752854	0.638218	0.461163	0.54518	0.411722	0.488441	0.68159	0.389815	0.884629	0.980892	0.852034		0.807104	0.866179	0.550662	0.714073	0.89707	0.823793	1.0448	0.876537	0.987574	1.14454	-0.254342	0.667025	0.867484	1.07259	0.925507	0.652064	0.775306	0.532255	0.874701	0.708597	0.961732	0.868293	0.137504	1.02216	0.0791717	0.14585	0.0683094	0.168864	0.184191	0.155993	0.0462589
7014	7014 BB0209, BB0209, BB0209, BPP0205, BP3057, BP3057, BP3057 | | (BB, BB, BB, BPP, BP, BP, BP) putative ATP-dependent RNA helicase																		1.57793	1.67056	1.09123	1.39654	1.60092	1.58485	1.39448	1.70275	2.28577	2.02639	0.629634	1.00243	1.35291	1.73235	1.61925	1.24134	1.69992	0.132138	1.03713	1.46171	1.96241	1.46922	-0.395929	1.06104	-0.204621	-0.361754	-0.483333	-0.146912	-0.143613	-0.289146	-0.232895
1791	1791 BB, BPP, BP | | (BB) BB0209 - BB0210 intergenic region; (BPP) BPP0205 - BPP0206 intergenic region; (BP) BP3056 - BP3057 intergenic region	-0.108129	0.250506	0.27607	-0.37505	0.032437	0.442899	0.0691972	-0.21847	-0.389725	0.128788	0.118258	0.0575181	-0.250289	0.0574653	-0.0135699	-0.0181977		-0.088559	0.0991562	-0.243637	0.0289463	0.13209	-0.0567635	0.407908	0.0270882	0.187334	0.697081	-0.260915	-0.239866	0.116019	0.196798	0.0870038	0.350254	-0.00802959	-0.0441416	-0.0337015	0.322134	0.366979	0.217994	-0.0144996	-0.0614749	-0.0988266	-0.0929371	-0.0149461	-0.146912	-0.114467	-0.188452	0.00561694
1790	1790 BB0210, BPP0206, BP3056 | ung | (BB, BPP, BP) uracil-DNA glycosylase	-0.465265	-0.0946964	0.27607	-0.749445	-0.274224	0.210536	-0.330073	-0.397794	-0.7223	-0.105677	-0.21105	-0.352358	-0.450987	-0.177913	-0.152733	-0.0337945	-0.441133	-0.174974	-0.0613085	-0.408696	-0.170991	0.241024	0.189397	0.0350969	-0.0929985	0.143612	0.31857	-0.543849	-0.455594	-0.0870729	0.0592941	-0.00610565	0.290182	-0.0320955	0.277989	-0.140286	0.066508	0.163354	0.26545	-0.184425	-0.10519	-0.189024	-0.151831	0.25758	0.079859	-0.203734	0.324499	0.0192919
1789	1789 BB0210, BPP0206, BP3056 | ung | (BB, BPP, BP) uracil-DNA glycosylase	-0.517755	-0.328369	-0.72393	0.110377	0.121704	-0.154036	-0.394203	-0.419167	-0.137338	-0.682178	-0.613809	-0.481641	-0.762188	0.0101596	0.0353397			-0.157272	-0.300774	0.101498	-0.00540516	0.0446273	-0.0736373	-0.0276685	-0.0807762	-0.185273	-0.12294	-0.568096	-0.124388	-0.0214846	-0.184631	-0.231172	-0.382559	-0.323097	0.0694026	-0.127071	-0.606793	-0.0625382	0.0446304	0.275007	0.354742	-0.084327	0.158024	-0.0293014	0.252696	-0.0440777	0.181304	0.0987263
5211	5211 BB0211, BPP0207 | | (BB, BPP) haloacid dehalogenase-like hydrolase	1.48095	1.50991	0.27607	-0.0558723	0.140813	0.739973	0.444046	0.260698	0.567206	0.634679	1.04787	1.25081	0.12678	0.562701	0.665883	0.880049	1.8808	0.222142	-0.124925	-0.107316	-0.119917	-0.0167733	-0.185348	0.580476	0.253477	0.996861	-0.0819682	-0.543849	-0.654903	0.0816089	0.10142	0.145897	-0.0403758	-0.0606295	0.438296	0.191623	0.881712	0.434925	-0.393653	-6.64386	-7.18175	-4.40626	-3.41487	-4.35123	-2.89415	-3.95097	-3.20475	-3.70863
5212	5212 BB0212, BPP0208 | | (BB, BPP) phosphorylase family protein																		-0.088559	-0.501073		-0.489674	-0.452872		0.0591937	-0.0390127	-0.39605	-0.433043	-0.450739	-0.39484			0.00454159	-0.0481654		0.0694026	-0.213835	-0.774483		-0.480364	-1.59946	0.0359499	0.226013	0.0705616	0.0272821	-0.326461	0.172414	0.117174	0.500825
5210	5210 BB0213, BPP0209 | | (BB, BPP) conserved hypothetical protein	1.56149		0.893925	0.870707	1.05276	1.0735	-1.81411	0.544491	1.04637	0.634679	1.79203	1.75038		0.701528				-0.344899	-0.579929	-0.680501	-0.197223	-0.540335	-0.6586	-0.176888	0.0834897	-0.0956548	-0.725824			-0.468944		-0.591068	-0.2197	0.307641	-0.156788	0.516441	-0.0154914	1.60626	-0.427428		-0.521755	-0.0988266	-0.587046	-0.564633	-0.101588	-0.28259	-0.172333	0.11155
5209	5209 BB0214, BPP0210 | | (BB, BPP) AraC family transcriptional regulator			0.294104	0.139523	0.600245			-0.116023	0.347241	-2.19314			0.340905					0.301093		0.09123	-2.57309	0.309331	0.0918806	-2.86457	-2.74954	0.535563	-1.58832	-2.0357	-2.04056	-1.74075		-3.27557	-2.02545	-2.3584	-0.547981	-1.33413	-2.73796	-1.5502	-2.866	-3.32193	-4.16645	-3.02774			-1.79461	-3.4364	-2.41626	-2.4607
5208	5208 BB0215, BPP0211 | fur | (BB, BPP) ferric uptake regulation protein			-0.00338967															0.138618	-0.355222	-0.514491		-0.510588	-0.367551	-3.25159	-1.04974	-0.492726	-1.26639	-0.845877	-1.11211	-0.425875	-0.574578	-1.62349	-1.53359		-2.11502	-0.352039		-1.02937	-1.3418	-1.68966	-2.48131	-0.480256	-0.00887288	0.486714	-0.434714	-1.05788	-0.733448	-0.621166
5207	5207 BB0216, BPP0212 | | (BB, BPP) conserved hypothetical protein	1.18187	-2.39797	0.211115	-0.0669275	0.159672	-3.06093	-2.85363	0.242664	0.0671326	-5.10003	0.276137		0.174086	-7.06666	-5.45651	-2.82039		0.0900383	-3.35522	-0.192563	-3.38044	0.0645268	0.244892	-4.44763	-5.93532	0.0189877	-5.46279	-5.0357	-2.82483	-3.51334	-3.69559	-4.27557	-5.42993	-3.05781	-2.13148	-4.46029	-4.47492	-4.4888	-5.09683	-5.05889	-5.17763	-5.14322	-3.27736	-4.67316	-3.11654	-3.5884	-1.61979	-2.31631
5206	5206 BB0217, BPP0213 | | (BB, BPP) putative Na+/H+ antiporter protein			0.677433	0.158632		0.700624	0.377319	0.287333	0.54518									0.240064	-0.0669773	0.00634106	-0.264967	0.374548	0.121834	0.25742	0.044043	0.215385	-0.227574	-0.363276	-0.455594	-0.032211	0.239866	0.0463618	-0.270558	-0.0704197	0.00979868	0.0217915	0.252997	0.0242666	0.0242456	-5.64386	-3.8557	-3.55826	-1.98191	-1.71896	-2.30918	-1.67086	-2.96375	-2.70863
7015	7015 BB0218, BPP0214 | | (BB, BPP) hypothetical protein																		-0.576224	-0.680623	-0.752651	-0.943039	-0.555442	-0.692951	-0.630105	-0.196965	-0.2202	-0.140862	-0.363276	-0.568488	-0.869481	-0.847596	-0.707882	-0.0142181	-0.478691	1.13979	-1.12977	-0.26547	-0.473853	-0.662971	0.250962	-0.609053	-0.0277435	-0.00887288	-0.043801	-0.0432892	0.112042	-0.156391	-0.0647724
5205	5205 BB0219, BPP0215 | | (BB, BPP) putative glycosyl transferase	-1.12522	-0.975732	-0.191323	-0.123511	-0.261624	0.108998	-0.68371	-0.315331	-0.0397826	-0.456174	-0.31323	-0.285244	-0.195148	-1.2593	-1.13459			-0.344899	-0.148771	-0.296586	0.0458202	0.160104	0.0612923	-0.197146	-0.00469706	0.463773	-0.433043	-1.36328	-1.6372	-0.37038	-0.122704	-0.483008	-0.501883	0.272359	-0.293167	-1.12977	-0.916912	-0.160461	-0.163633	-2.64386	-2.58148	-1.77399	-1.00887	-0.543875	-1.7473	-1.71393	-1.57672	-1.66423
7016	7016 BB0220, BPP0216 | | (BB, BPP) conserved hypothetical protein																		0.185616	0.0838894	-0.131162	-0.22394	0.22343	-0.0567635	0.0366512	0.0936251	0.426492	-0.319832	-0.865777	-1.06402	-0.144104	0.0699414	0.0151108	-0.486287	0.00897463	-0.898889	-1.33413	0.0275774	-0.119569	-0.125888	-4.64386	-4.38515	-3.14322	-2.48887	-4.67316	-2.11654	-2.95097	-2.66419	-2.62117
5204	5204 BB0221, BPP0217 | | (BB, BPP) acetyltransferase (GNAT) family protein			0.555644	0.426405	0.492799	0.653319	0.553869	0.356046	0.429703	0.634679			-0.487329	-0.640391				0.129032	-0.0444347	-0.11919	-0.132517	0.12263	-0.326524	-0.251594	0.140666	0.0874675	-0.117015	-0.609437	-0.765934	-0.109615	-0.0402416	-0.212557	-0.283978	-0.052717	0.0570913	0.118376	-0.117371	-0.0513977	-0.169007	-2.05889	-2.6339	-0.683789	-1.12208		-0.920141	-1.00344	-0.936265	-0.441842
5203	5203 BB0222, BPP0218 | | (BB, BPP) conserved hypothetical protein			0.355505	0.749909	0.500216	0.493662		0.260698					0.307353			-0.0655034		-0.169049	-0.113147	-0.365628	-0.426248	0.0546114	-0.367551	-0.322677	-0.196965	0.170991	-0.117015	-0.465846	-0.746826	-0.330116	-0.197343	-0.164058	-0.325006	-0.288007	0.0854417	-0.0578583	-0.189521	-0.178948	-0.106353	-1.88897	-2.37212	-1.5989	-1.56687	-1.97272	-1.37957	-1.67086	-1.61979	-1.57935
5202	5202 BB0222, BPP0218 | | (BB, BPP) conserved hypothetical protein			-0.0826164	0.518035	0.674245	-0.31946			-0.538588									-0.088559	-0.0669773	-0.423343	-0.292982	0.26702	0.00882489	0.333369	0.343603	0.300274	-0.227574	-0.349201	-0.5029	-0.155786	-0.262634	0.239007	-0.486287	0.19742	-0.200577	-0.452831	0.455814	-0.178948	0.154265	-3.47393	-3.76118	-2.55826	-1.8299	-2.8658	-2.37957	-2.17336	-2.27187	-1.31631
5200	5200 BB0223, BPP0219 | | (BB, BPP) metallo-beta-lactamase superfamily protein	1.74577	1.39697		1.07561	0.975035	0.639513	0.764343	0.356046	0.54518	0.529326		1.66811	0.107415		0.804014			-0.180923	0.104209	-0.365628	-0.264967	0.12263	0.0194721	0.114056	0.526531	0.215385	0.00752991	-0.885955	-1.21339	-0.179437	-0.0633252	-0.164058	-0.633128	0.0468443	0.0478694	-0.715605	-0.49003	0.593685	-0.151807	-5.05889	-4.72418	-4.72818	-2.8299	-4.67316	-4.11654	-3.05788	-4.34226	-2.80174
5201	5201 BB0223, BPP0219 | | (BB, BPP) metallo-beta-lactamase superfamily protein		0.48956	0.430793	0.214485	0.376701	0.821716	0.298368	0.260698	-0.0509232		0.757789	0.899181	-0.0796706					-0.0663633	0.0632791	-0.205163	-0.0950424	0.258407	0.315714	-0.0212962	0.381361	0.463773	0.386876	-0.465846	-0.765934	0.111153	0.132226	0.220859	-0.21809	0.218288	-0.0327754	-0.115419	0.11004	0.0961595	-0.505634	-5.05889	-4.01667	-3.40626	-2.8299	-3.35123	-3.11654	-2.36601	-2.66419	-3.12367
5199	5199 BB0224, BPP0220 | | (BB, BPP) ArsR family regulatory protein			-0.0710284															-0.0774184	-0.0112678	-0.167688	-0.0112108	0.178483	-0.00190152	0.25742	0.343603	0.694553	-0.128889	-0.865777	-0.690972	-0.179437	-0.197343	-0.164058	-0.381589	-0.0135679	-0.08074	-0.0522127	0.0796659	-0.228275	0.0764258	-3.64386	-3.32051	-3.40626	-2.56687		-2.79461	-2.67086	-2.85683	-1.18507
7017	7017 BB0225, BPP0221 | | (BB, BPP) putative membrane protein																		-0.254296	-0.0898777	-0.143235	-0.119917	0.26702	-0.0567635	-0.367071	-0.257847	0.266915	-0.0365253	-0.643384	-0.690972	-0.032211	-0.0986582	-0.0168321	-0.338945	-0.095362	0.0800498	-0.835323	0.0169301	0.116059	-0.0140186	-2.18442	-2.53957	-1.5989	-1.24494	-0.718961	-1.30918	-1.5884	-1.57672	-1.62117
5198	5198 BB0227, BPP0223 | | (BB, BPP) putative phenylacetate-CoA ligase			0.0612194	-0.294879		0.314113	0.105723	-0.0478511	-0.586417	0.0292528	0.394319	0.464778	-0.415538	-0.285296	-0.158833			-0.0336971	0.134163	0.0172294	-0.0228926	0.205619	0.101934	-0.197146	0.0281264	0.215385	-0.105238	-1.10496	-1.3509	-0.155786	-0.276054	-0.0942366	-0.130628	-0.139732	0.0998931	-0.2421	-0.141022	0.0301372	-0.0356944	-4.05889	-3.6339	-3.02774	-1.92944	-1.8658	-2.17794	-2.23476	-2.20475	-1.5387
5197	5197 BB0228, BPP0224 | | (BB, BPP) ABC transporter ATP-binding protein	1.35548	1.66631	0.397816	0.345333	0.352317	0.63256	0.333992	0.260698	0.250733	0.614215	1.17125	1.16702	-0.046756	0.681537	0.595149	-0.0337945		-0.111102	0.192266	-0.217874	0.143117	0.0244494	0.0817564	0.102701	0.044043	0.911685	-0.152935	-0.335262	-0.5029	-0.167563	-0.172031	0.0463618	-0.0659675	0.0817088	0.15663	0.0857237	0.650826	0.499289	-0.0599993	-4.32193	-4.72418	-3.92083	-3.41487	-3.21373	-2.79461	-2.67086	-3.20475	-3.2492
5196	5196 BB0229, BPP0225 | | (BB) putative exported protein ; (BPP) Pseudogene	1.40185	1.30693	0.338227	0.196107	0.43978	0.618553	0.561403	0.461163	0.389061	0.283674	0.732366		0.155349	0.619845	0.797728	-0.512962		-0.00175417	0.0318009	-0.11919	0.234265	0.241024	0.289561	0.254393	0.205125	0.840446	-0.319832	-0.104964		0.0309829	0.111762	-0.0605534	-0.0683105	0.274917	0.283798	0.388954	0.497887	0.215945	0.0366459	-4.64386	-4.6339	-5.14322	-2.64933	-2.97272	-2.7015	-4.17336	-1.57672	-3.12367
5195	5195 BB0230, BPP0226 | | (BB, BPP) putative branched-chain amino acid transport system permease	0.979088	1.38636	0.486749	0.177491	0.293765	0.524036	0.468293	0.46894	0.0358816	0.933393	0.128039	0.688284	0.0169027	0.376288	0.42613	0.188598	1.95663	0.109667	0.275255	-0.0955386	0.078987	0.169323	0.253937	0.32278	0.131735	-0.305447	-0.227574	0.0195806	0.253174	0.214583	0.201647	0.0360198	0.167181	0.335992	0.252861	0.330829	0.778756	0.0306231	0.115402	-4.32193	-4.22418	-2.55826	-1.6924	-1.76627	-1.30918	-1.75832	-1.9093	-2.06477
5194	5194 BB0231, BPP0227 | | (BB, BPP) putative branched-chain amino acid transport system permease	1.02933	0.824726	0.985555	1.2461	0.931805	0.933427	0.942224	0.429627		1.70087	1.61555	1.45696	0.880955	1.22336	1.29837	0.341497		0.194834	0.14401	0.181115	-0.0228926	-0.0167733	0.0715606	0.520983	0.515115	-0.106543	-0.0477525	0.286226	0.272033	0.232617	0.239866	0.165006	0.032061	0.823696	0.489559	0.872762	1.1582	0.73232	0.114689	-3.8365	-3.68899	-2.92083	-2.56687	-3.0882	-2.7015	-2.36601	-2.57672	-2.90127
5193	5193 BB0231, BPP0227 | | (BB, BPP) putative branched-chain amino acid transport system permease	0.417299	0.665538	0.320739	0.71806	0.470314	0.538986	0.298368	0.671248		0.739174	0.738764	0.53331	0.490419	0.308383	0.693234	0.152302		0.0600851	0.211125	0.328269	0.485804	0.0546114	0.447709	-0.287569	0.427322	0.528455	-0.227574	0.415509	0.154994	0.24155	0.0268726	0.2117	0.0913723	0.547529	0.239774	0.565436	0.367105	0.195624	0.579861	-5.05889	-4.30019	-2.82129	-2.34448	-4.67316	-2.24207	-3.29889	-1.9093	-2.31631
5192	5192 BB0232, BPP0228 | | (BB, BPP) putative high-affinity branched-chain amino acid transport ATP-binding protein	1.69775	1.66075	0.592544	0.426405	0.447475	0.373701	0.402705	0.743562	0.764398	0.80686	0.745134		0.45255	0.181272	0.550981	-0.334964	2.06137	0.0087382	0.153791	-0.00463006	0.204518	0.103521	0.179937	0.0489804	0.384804	0.738226	-0.375327	0.12417	0.154994	0.232617	-0.0175215	0.220859	0.128244	0.669777	0.522064	0.608837	0.768744	0.331155	-0.135645	-3.8365	-3.88515	-3.26875	-2.56687	-4.0882	-2.45357	-2.85143	-3.20475	-2.5387
5190	5190 BB0233, BPP0229 | | (BB, BPP) putative AMP-binding enzyme	1.17642	1.34624	0.517776	0.177491	0.250438	1.0476	0.523334	0.461163	0.00393876	0.720149	0.378017	0.570021	0.520013	0.533257	0.489906	0.25856	1.75151	0.0701387	0.328042	0.0172294	0.338374	0.366555	0.38322	0.329554	0.242578	0.571533	-0.477897	0.163971	0.362799	0.0915244	0.152404	0.116751	0.210313	0.61097	0.321042	0.0907825	0.528798	0.0474273	0.161863	-3.64386	-4.3557	-3.55826	-2.73679	-3.35123	-2.05764	-2.75832	-2.66419	-2.70863
5191	5191 BB0233, BPP0229 | | (BB, BPP) putative AMP-binding enzyme	1.4026	1.23238	0.414398	0.472947	0.416448	0.478232	0.166265	0.499637	0.250733	0.157358	0.819452	0.591608	0.505292	0.282072	0.630949		1.46423	0.0087382	0.14401	0.131872	0.263412	-0.0700153	-0.0127083	-0.167273	0.215401	0.706982	-0.621488	-0.140884	-0.0640157	-0.109615	-0.0517372	-0.382482	-0.497254	0.116074	0.0990658	0.237543	0.120823	-0.172215	-0.00492475	-3.8365	-3.48147		-1.6924	-1.71896	-1.45357	-1.90034	-2.14062	-1.85065
5189	5189 BB0234, BPP0230 | | (BB, BPP) cyclic nucleotide-binding protein	0.644368		1.00758	0.841442	0.667673	0.604409		0.278509	0.500092	-0.088803		0.797583	0.840476	0.123169				0.0801228	-0.222772	0.111694	-0.0950424	0.178483	0.253937	-0.0572158	0.152769	0.24138	-0.306286	-0.165337	-0.0289688	-0.278121	-0.0402416	-0.164058	-0.425532	-0.0578503	0.1474	0.404436	-0.0154914	-0.373326	-0.169619	-2.18442	-6.01667	-3.92083	-2.56687	-2.97272	-2.30918	-2.95097	-1.17233	-5.12367
3508	3508 BB0235, BPP0231, BP0564 | | (BB, BPP, BP) probable transporter	0.142743		-0.262026	-0.803893	-0.664171	0.138746	-0.063558	-0.578366	0.0926677	-0.657087	-0.663562	-0.504361	-0.269148		0.662428			0.318066	0.786688	-0.0607731	0.078987	0.0743746	-0.0736373	-0.0632903	-0.165884	-0.0113859	0.344565	0.149174		0.486662	0.0431744	0.174467	-0.0654434	-0.319955	0.004361	0.378513	-0.0154914	-0.568346	0.206413	0.15056	0.192261	-0.084327	0.307601	0.456125	-0.00106101	0.184191	0.0637346	0.335766
3310	3310 BB0236, BPP0232, BP0563 | | (BB, BPP, BP) probable LysR-family transcriptional regulator	-0.322901	-0.766817	-0.148069	-0.62169	-0.352227	0.278923	-0.330073	-0.730369	-0.0177563	-0.657087	-0.306628	-0.504361	-0.610185	-0.0222619	0.271407	0.622553		-0.088559	0.129213	0.512694	0.374443	0.26702	0.593787	0.0563038	-0.2732	0.242434	0.344565	-0.00779581	0.144798	0.24155	0.437806	0.131398	0.203373	-0.426465	0.178428	0.299022	0.0261789	-0.151131	0.255769	-0.0588937	0.0366164	0.0267043	0.108697	-0.246893	0.0929151	-0.0718227	0.0223147	0.0192919
2455	2455 BB0237, BPP0233, BP0562 | | (BB, BPP, BP) putative exported protein			0.206361	-0.078068	0.077761		-0.330073	0.0693324	0.2777		-0.21105		0.12678	-0.311768	-0.081474	0.746424		0.0243351	0.129213	0.40489	0.374443	-0.0809036	0.271859	0.348064	0.00805416	-0.0113859	0.525895	0.503457	0.460574	0.268022	0.425422	0.372406	0.174227	0.0738651	-0.21884	0.519157	0.0169301	0.39384	0.357419	0	0.0141893	0.0267043	0.0833856	0.371237	0.0264197	-0.0718227	0.0362539	-0.0362032
2456	2456 BB0238, BPP0234, BP0561 | | (BB, BPP, BP) putative exported protein	0.519269	0.344081	0.0717118	0.484352	0.6174	0.600851	0.161315	0.215183	0.429703	-0.00727307		0.325714	0.037513	0.449044	0.620302			-0.0229707	-0.0112678	0.146822	0.291981	-0.0167733	0.298332	0.446263	0.265975	0.0140656	0.209635	0.356616	0.384625	0.636409	0.167354	0.188542	0.208316	0.191073	0.200136	0.420141	0.232541	0.279381	0.295486	0.214125	0.0726518	-0.0557579	0.170097	-0.118569	0.143989	-0.0304027	0.103998	-0.16947
2457	2457 BB0239, BPP0235, BP0560 | | (BB, BPP) conserved hypothetical protein ; (BP) Pseudogene	-0.375462	-0.659208	-0.148069	-0.459939	-0.255365	0.138746	-0.229144	-0.677902	-0.749267	-0.560871	-0.430363	-0.57475	-0.517076	-0.35241	-0.286588	-0.428073		-0.0390903	-0.0613085	-0.263266	0.0458202	-0.292408	-0.107989	0.0740982	-0.163271	-0.243448	0.0450046	0.33062	0.0980041	0.101372	0.137297	0.00983589	0.347359	-0.203264	0.287736	-0.139205	-0.203549	-0.0475068	0.0408899	0.250962	0.113354	0.0132838	0.0960967	0.34921	-0.00106101	0.00986113	0.13023	0.136861
2458	2458 BB0240, BPP0236, BP0559 | | (BB, BPP, BP) probable aminotransferase	-0.610019	-1.02188	-0.521113	-1.01248	-0.664171	-0.643074	-0.531707	-0.812831	-0.570297	-1.38578	-0.852596	-0.958079	-0.494708	-0.674339	-0.623623	0.0720001	-0.83345	-0.211043	-0.0112678	-0.14931	0.189411	-0.200485	0.116885	-0.241285	-0.598443	-0.691341	0.137123	0.407242	0.612577	0.405526	0.474332	0.229962	-0.0465209	-0.0756358	0.000472324	0.263222	-0.60485	-0.119157	0.423314	0.333424	0.401986	0.226013	0.121188	0.33807	0.298499	0.286071	-0.0203296	0.291371
2460	2460 BB0241, BPP0237, BP0558 | | (BB, BPP, BP) amino acid-binding periplasmic protein	-0.0752482	0.0025727	0.0400029	-0.481965	-0.112761	0.305395	-0.04628	-0.21847	-0.137338	-0.632425	-0.0701875	-0.504361	-0.347151	-0.459326	-0.24706	0.0425564	0.282027	0.0397651	0.129213	-0.0780511	0.0458202	0.0595776	0.285156	0.19465	-0.207654	0.0256075	-0.253337	-0.300992	-0.0174731	-0.0214846	-0.023168	-0.122919	0.138648	0.0905085	-0.0584044	-0.0177838	-0.311724	-0.456916	0.160913	0	0.0208405	-0.0557579	-0.151831	-0.298118	-0.0290754	-0.0718227	-0.204754	-0.0504171
2461	2461 BB0242, BPP0238, BP0557 | | (BB, BPP, BP) putative membrane protein	0.0183376	-0.0796189	-0.166448	0.0192292	-0.147112	-0.100925	-0.229144	-0.199854	-0.368663	-0.58433	-0.192671	-0.311716	-0.159524	-0.0222619	-0.24706	-0.081623		-0.0390903	0.243546	-0.167688	0.277767	-0.0167733	0.0561306	0.0451382	-0.162836	0.105968	-0.214863	-0.280814	-0.124388	0.200908	0.211297	-0.0385271	0.414914	-0.102953	-0.221487	-0.0768922	0.0416186	-0.0187545	0.138716	0	-0.127852	-0.113473	-0.122083	-0.0881951	-0.0290754	-0.143613	-0.254795	0.149352
2462	2462 BB0243, BPP0239, BP0556 | hmgcL | (BB, BPP, BP) hydroxymethylglutaryl-CoA lyase	-0.15598	0.0142574	0.0559445	-0.0613893	0.017007	-0.0002308	0.0849645	-0.315331	-0.15526	-0.088803	0.258435	-0.0722498	-0.269148	0.0728954	0.243926	-0.182317	0.254013	0.0998861	0.22974	-0.0780511	0.143117	-0.148018	0.101934	0.321118	-0.162836	0.135166	-0.105238	-0.592758	-0.576901	0.130519	0.091003	0.0412001	0.0382993	0.0220309	0.211048	-0.0616243	-0.00916321	0.115586	0.194341	-0.0439433	-0.113934	-0.143221	-0.0363536	-0.483333	-0.00106101	-0.0578835	-0.221242	-0.00818886
3311	3311 BB0244, BPP0240, BP0555 | smf | (BB, BPP, BP) conserved hypothetical protein	-0.157859	-0.105185	-0.262026	0.0806297	-0.218371	0.0938914	-0.209779	-0.554519	-0.210401		-0.00459915		-0.269148	0.218746	0.201698	-0.387431		0.52957	0.14401	0.301797				-0.0612829	-0.0323418	-0.0469324	0.15192		0.190122		0.308908		-0.295251	-0.37865	0.267442	0.146936	-0.180313	-0.0222743			-0.196224	-0.0699717	-0.361754	0.58423		-0.188468	-0.049476	-0.0647724
2463	2463 BB0245, BPP0241, BP0554 | lrp, alsB, livR, ihb, oppI | (BB, BPP, BP) leucine-responsive regulatory protein	0.311014	0.0257573	0.316334	0.37831	0.323338	0.224475	-0.268672	-0.578366	-0.749267	0.00849424	0.386191	0.259826	-0.231674	0.0418685	-0.064196	-0.0655034		0.129032	-0.0444347	0.205121	-0.19062	0.0446273	0.0715606	0.01363	0.169652	0.456856	0.181066	-0.643384	-0.709351	0.0412512	0.239866	0.131398	-0.150957	0.083376	0.447914	0.0375875	-0.0467465	0.345522	0.239192	-0.0439433	0.0637749	0.0531765	0.0576225	0.121258	0.079859	0.0618558	-0.0792233	-0.022128
2865	2865 BB0246, BPP0242, BP0553 | | (BB, BPP, BP) conserved hypothetical protein	-0.498822	0.157851	-0.343326	-0.550136	-0.1646	-0.0002308	-0.134817	-0.485256	-0.327441	-0.406543	-0.104135		-0.124758	-0.141843	-0.152733	0.210828		-0.192896	0.158657	-0.0955386	0.277767	-0.200485	0.0561306	-0.106509	-0.0356773	-0.193453	-0.105238	-0.865777	-0.824828	0.116019	0.196798	-0.0222253	-0.192555	-0.0681606	0.134769	-0.26401	-0.0826056	0.0556848	0.15359	0.189034	0.212615	0.117307	0.0576225	-0.0293014	0.20539	0.0871669	0.117174	0.174014
2464	2464 BB0247, BPP0243, BP0552 | def, fms | (BB, BPP, BP) polypeptide deformylase	-0.175827	0.0418093	-0.0424592	-0.275514	0.121704	0.693961	0.205259	-0.110217	-0.267735	-0.12275	0.0427066	0.363849	-0.269148	0.246227	0.42613	0.551168	-0.374019	0.318066	0.0211536	0.0704714	-0.113658	-0.00117641	0.0715606	0.416543	0.222101	0.227378	0.15192	-0.7503	-0.737365	0.159088	0.137297	-0.105641	-0.14173	0.0152593	0.112702	-0.165277	0.1803	0.145557	-0.11652	0.0840643	0.175457	0.0531765	0.39249	-0.0732447	0.118678	0.184191	-0.0792233	-0.0362032
2866	2866 BB0248, BPP0244, BP0551 | fmt | (BB, BPP, BP) methionyl-tRNA formyltransferase	-0.32305	-0.287341		-0.597442	-0.352227	-0.0165326	-0.248773	-0.652366	-0.432794	-0.365321	-0.0870613	0.0575181	-0.124758	0.176518	-0.266689	0.497926		-0.211043	0.0528625	0.0226429	0.12735	-0.0809036	-0.216242	-0.106509	-0.333094	-0.418337	-0.333507	-2.45074	-2.32233	-0.447248	-0.184631	-0.543762	-0.637623	-0.34592	0.472367	-0.853828	-0.718773	-0.226664	-0.320325	0	0.0786485	-0.0277435	-0.0929371	-0.197424	0.241014	-0.0578835	0.181304	0.0328384
2867	2867 BB0249, BPP0245, BP0550 | | (BB, BPP, BP) conserved hypothetical protein	-0.546549	-0.38477		-0.256405	-0.200224	-0.228037	-0.134817	-0.703897	-0.776748	-0.4927	-0.192671	-0.352358	-0.213295	-0.106654	-0.0471225	-0.428073	-0.690492	0.0701387	0.00503397	-0.0955386	0.158714	0.0890214	0.0561306	-0.113999	-0.0654278	-0.1104	0.209635	-0.300992	-0.260043	0.187102	0.091003	0.188542	-0.063844	-0.0617575	-0.3168	-0.117587	-0.084243	-0.124671	0.206487	0.124328	0.127638	0.104707	-0.00887288	0.121258	0.0929151	0.12432	0.0772812	0.136861
2465	2465 BB0250, BPP0246, BP0549 | | (BB, BPP, BP) probable haloacid dehalogenase-like hydrolase	-0.287245	-0.297517	0.27607	0.277027	0.107205	0.344215	0.0691972	-0.53106	-0.7223	-0.448979	-0.0207188	-0.214854	-0.0741324	-0.141843	-0.901925	-0.802469		-0.139784	0.129213	0.501106	0.204518	-0.0646018	-0.0400847	-0.382915	-0.0457662	0.165661	-0.177388	-0.543849	-0.709351	-0.0214846	0.0431744	-0.122919	-0.271363	-0.589579	0.00325209	-0.249771	-0.152995	-0.079572	0.0501921	-0.217591	-0.0034898	-0.0277435	-0.00887288	0.0133429	-0.116538	-0.203734	0.103998	0.0727311
2466	2466 BB0251, BPP0247, BP0548 | | (BB, BPP, BP) hypothetical protein	0.0552074	0.249147	0.0238833	0.353648	0.178288	0.3944	0.161315	0.0225382	-0.327441	-0.211287	0.103461	0.0729481	-0.124758	0.204807	0.284954	0.690571	-0.487675	-0.174974	0.495085	-0.113241	0.277767	-0.11407	0.349862	-0.229275	0.0139448	-0.0539109	-0.140862	0.178617	-0.260043	0.268022	0.196798	0.202481	-0.18739	0.0966921	0.257499	0.0538802	-0.108504	0.0248621	0.214473	-0.340075	-0.27119	-0.220389	-0.379241	-0.444339	-0.0432892	-0.454542	-0.204754	-0.351077
2467	2467 BB0252, BPP0248, BP0547 | | (BB, BPP, BP) putative lysine decarboxylase			0.303037															0.199422	0.243546	0.219335	0.143117	-0.130944	-0.00729478	-0.027221	0.18338	0.0778814	0.137123	0.163971	0.219566	0.130519	-0.00629423	0.270226	0.0189488	0.182623	0.37384	0.325266	0.0796659	0.169409	0.277924	0.0143553	0.0505401	0.0400011	-0.13688	0.371237	-0.0867909	-0.128967	-0.0203296	-0.0647724
3313	3313 BB0253, BPP0249, BP0546 | | (BB, BPP, BP) bacterioferritin	0.5361	0.924875	0.303037	0.472947	0.533131	-0.100925	0.289323	-0.0589917	0.2777	0.355297	0.398366	-0.272187	0.448708	-0.196291	-0.081474	-0.580077	1.1815	0.266536	0.0684594	-0.113241	-0.856883	-0.11407	0.0405337	-0.32015	0.409069	0.24102	0.0450046	-0.00779581	0.0820625	0.0716248	-0.0575196	0.0256032	0.0343546	0.384655	0.414813	0.256496	0.613194	0.227545	0.325858	0.31034	0.247348	0.104707	0.121188	0.0272821	0.0929151	0.172414	-0.156391	-0.022128
2468	2468 BB0254, BPP0250, BP0545 | | (BB, BPP, BP) conserved hypothetical protein		0.106937	0.368329	0.125024	0.192094	-0.0836468		0.269631			0.0581366		-0.0252228	-0.648803	-0.286588	-0.884931		0.0998861	0.0991562	0.131872	-0.522464	-0.11407	0.0868274	-0.452396	0.274794	-0.0933212	0.0917988	0.00869231	0.129368	0.056518	-0.0402416	0.0718969	0.0552826	0.110865	0.324914	0.310662	0.0952109	0.0556848	-0.0678231	0.0565835	0.251459	0.0662326	0.251891	-0.0732447	0.275779	-0.00343569	-0.0203296	0.186189
2111	2111 BB0255, BPP0251, BP0544 | | (BB, BPP, BP) putative 4-oxalocrotonate tautomerase	-0.35485	0.109637	0.303037	-0.182405	0.0628107	0.251956	0.037136	-0.163328	-0.522992	0.00849424	0.258435	0.0102123	0.0220829	-0.177913	-0.227695	-0.328538	-0.151626	0.0087382	0.158657	-0.0436996	0.0458202	0.227849	0.175183	-0.22434	0.261404	0.129555	0.432028	0.163971	0.0820625	0.268022	0.295361	0.0256032	0.170972	0.116333	0.131061	0.227076	0.369625	0.415317	0.0490832	-0.120294	0.0150999	-0.204621	0.14585	-0.387755	-0.0867909	-0.114467	-0.0203296	-0.0362032
3691	3691 BB, BPP, BP | | (BB) BB0255 - B0256 intergenic region; (BPP) BPP0251 - BPP0252 intergenic region; (BP) BP0543 - BP0544 intergenic region	-0.442318	0.117112	-0.385761	-0.438244	-0.413627	-0.775525	0.261842	-0.485256	-0.522992	-0.088803	-0.229666	-1.23371	-0.107685	-1.4373	-1.70163	-1.60316		-0.122506	0.0684594	-0.0607731	-1.68	0.13209	-0.197626	-1.54074	0.00676719	-0.043908	0.656151	-0.128811	-0.322328	0.0716248	-0.00629423	0.309396	0.31261	-0.0987473	0.0919044	-0.113199	0.0743915	-0.0441651	0.0559861	0.333424	0.144123	0.316211	0.205721	0.172332	0.407024	0.12432	0.684542	0.280056
3314	3314 BB0256, BPP0252, BP0543 | | (BB, BPP, BP) conserved hypothetical protein	0.508614																	-0.0390903	-0.320952	-0.243637	-0.132517	-0.130944	-0.216242	-0.0451429	0.0838441	0.39981	0.407575	-0.146959	0.0496411	-0.053906	0.374796	0.202481	-0.0142181	0.4282	0.332437	0.0491998	0.44394	0.252664	0.23463	0.0703893	0.220986	-0.0277435	0.228991	-0.0732447	0.0929151	-0.0718227	0.00823951	-0.0939187
2469	2469 BB0257, BPP0253, BP0542 | | (BB, BPP, BP) putative exported protein	0.141546	0.123539	0.0238833	-0.0285993	0.0477038	-0.100925	-0.063558	0.309159	0.237058	-0.19314	-0.0370206	0.190785	-0.107685	0.133016	0.172843	0.0720001	-0.53577	-0.0229707	-0.185297	0.0226429	-0.0585165	0.0890214	-0.0907108	-0.200545	0.10309	0.0287234	0.181066	-0.496543	-0.301266	0.144874	0.239866	0.174467	0.156969	0.0402451	0.150624	-0.0964509	0.17486	0.0704867	0.269253	0.298658	0.263973	0.0400011	0.031391	-0.246893	0.131389	0.0871669	-0.049476	0.0857873
2470	2470 BB0258, BPP0254, BP0541 | | (BB, BPP, BP) probable transcriptional regulator	0.437648	-0.649504		-0.646352										-0.437299				-0.344899	-0.222772	-0.498894	-0.292982	-0.431811	-0.600385	-0.0816688	-0.553586	-0.565975	-0.68143	-0.406345	-0.260043	-0.227935	-0.388165	-0.475591	-0.322768	-0.150504	0.371965	-0.318532	-0.747003	-0.733915	-0.0537155	0	0.0753077	-0.143221	-0.107437	-0.103302	-0.116538	0.252904	-0.0943302	-0.0362032
1704	1704 BB0259, BPP0256, BP0566 | | (BB, BPP, BP) putative dioxygenase	-0.937394	-0.526122	-0.644495	-0.37505	-0.372405	-0.453596	-0.631243	-0.627275	-0.137338	0.0848451	-0.430363	-0.57475	-0.735716	-0.648803	-0.932951			-0.286005	-0.0444347	-0.113241	-0.27192	-0.130944	-0.293204	-0.0436309	-0.303977	-0.425435	0.395191	-0.146959	0.0659429	0.486662	0.498178	0.768828	0.43544	0.387492	0.227617	0.18692	0.395817	0.00333612	0.105626	0.344828	0.380787	0.104707	0.307601	-0.000732237	0.264284		0.254677	0.198262
1703	1703 BB0260, BPP0257, BP0567 | | (BB, BPP, BP) conserved hypothetical protein	-1.03233	-0.173003	0.0400029	-0.0949418	0.017007	0.305395	-0.116669	-0.127704	-0.248369	-0.211287	0.284907	0.103322	-0.177226	0.0261012	-0.0302487	0.602515	-0.663525		-0.130849		0.234265	0.991046	-0.0736373	0.209297	0.167319	-0.140231	-0.0198465	0.33062		-0.19141	-0.345096	-0.105641	-0.158533	-0.0719896	0.046069	0.120277	-0.836481	-0.0472024	0.0763071		0.0494563		0.35067	0.58423	-0.29211	-0.114467		-0.265685
1702	1702 BB0261, BPP0258, BP0568 | | (BB, BPP, BP) putative amino acid efflux protein			0.16286	-0.671443	-0.392869	0.224475												0.213097	0.0838894	-0.0780511	-0.170991	0.0446273	-0.107989	0.0132476	0.0616465	0.552966	0.656151	-1.02447	-0.824828	0.116019	0.239866	0.396859	0.502032	0.19742	0.277989	-0.248031	0.431968	0.749602	0.429944	0.238787	-0.0349822	0.0791717	0.263207	-0.333308	0.131389	-0.28259	0.0362539	0.186189
3430	3430 BB0262, BPP0259, BP0569 | | (BB, BPP, BP) conserved hypothetical protein		-0.456859		-0.527053	0.107205	-0.409875	-0.171811	-0.397794	-0.368663	-0.787147	-1.07019			-0.59905			0.239799	-0.122506	0.0838894	-0.205163	0.0458202	-0.0325406	0.0247664	-0.258547	-0.138548	0.292006	0.26513	-0.241286	-0.219966	-0.103947	0.0268726	-0.212557	0.098676	-0.0821639	-0.155664	-0.566094	0.048639	-0.457095	0.158533	-0.0439433	0.0212917	-0.0416827	0.170097	-0.0293014	0.0533868	-0.00343569	-0.0203296	0.0987263
1701	1701 BB0263, BPP0260, BP0570 | | (BB, BPP, BP) putative exported protein	-0.434802	0.030288	-0.322567	0.0955801	0.032437	0.0786246	0.30287	0.0845992	-0.102149	0.114289	0.310903	-0.0386973	0.471609	0.0881621	0.0980754	0.746424		-0.157272	-0.0613085	-0.408696	-0.251162	-0.218407	-0.216242	-0.289538	-0.0718152	0.106743	0.31857	-0.183953	-0.432511	-0.0214846	0.0752357	0.145897	-0.410554	0.251924	-0.0972043	-0.002957	-0.127682	0.0708313	0.506218	0.163499	0.0935619	0.104707	0.133571	-0.103302	0.118678	0.0996578	-0.0348292	-0.00818886
1699	1699 BB0264, BPP0261, BP0571 | | (BB, BPP, BP) putative two-component sensor kinase																		-0.00702911	0.173157	-0.283166	-0.0228926	0.13209	-0.0907108	0.172088	0.314624	0.62385	0.432028	-0.428371	-0.576901	0.056518	0.0752357	0.283401	-0.0829308	0.198471	0.162512	-1.0248	0.502357	0.511197	0.0500074	0.250962	0.0644126	0.0919957	0.251891	0.245706	0.0666836	0.136495	-0.188452	-0.079272
2202	2202 BB0265, BPP0262, BP0572 | | (BB, BPP, BP) putative two-component response regulator	-0.0941643	0.207042	-0.242397	-0.275514	0.107205	0.196461	0.31629	-0.163328	-0.067797	-0.19314	0.0427066	0.103322	-0.195148	0.0101596	0.172843	0.582195	0.0245308	-0.0718803	0.215801	-0.113241	0.12735	0.160104	-0.00729478	-0.114455	0.0584561	0.157472	0.407575	-0.617849	-0.68187	0.0412512	0.091003	0.216287	-0.332915	0.0804377	0.0290497	-0.00868665	-0.104985	0.291707	0.235488	-0.168123	-0.148295	-0.189024	-0.29385	-0.28084	-0.29211	-0.219164	-0.360405	-0.265685
3458	3458 BB0266, BPP0263, BP0573 | trkA | (BB, BPP, BP) Trk system potassium uptake protein	-0.190383	0.271062	0.0238833	0.110377	0.150274	0.0158889	0.233828	-0.256438		-0.365321	0.398366	0.103322	-0.408551					-0.157272	-0.09566	-0.113241	0.143117	0.187585	0.00882489	0.117747	0.0958399	0.0778814	0.3827	-0.300992	-0.343701	0.187102	0.295361	0.188542	0.314405	0.117266	0.106478	0.277756	0.11004	0.354123	0.236915	0.0285692	0.0970226	0.0531765	-0.0363536	-0.000732237	0.0127448	-0.0578835	0.0362539	0.00561694
1698	1698 BB0267, BPP0264, BP0574 | trkH | (BB, BPP, BP) Trk system potassium uptake protein			-0.166448	-0.91937		-0.118412										-0.367532		-0.211043	0.323716	-0.243637	0.573752	-0.0484821	-0.0907108	0.217891	0.169574	0.0633818	0.51449	-0.0584219	-0.479053	0.584694	-0.00629423	0.420904	0.114106	0.324177	0.267442	0.051659	0.11004	0.168713	0.194341	0.214125	0.159991	0.249097	0.205721	0.184823	0.407024	-0.00343569	0.545268	0.257156
1697	1697 BB0268, BPP0265, BP0575 | | (BB, BPP, BP) probable MarR-family transcriptional regulator	-0.239935	-0.142384	-0.00890667	0.0806297	-0.129834	-0.409875	-0.063558	-0.256438	-0.0509232	-0.0556361	0.0581366	-0.0386973	-0.00928125	0.190732	-0.189727	0.262822		0.0550319	0.284188	0.131872	0.319995	0.227849	0.146328	0.0723383	0.111902	-0.0156236	0.107066	-0.450739	-0.479053	0.281078	0.400331	0.131398	-0.200388	0.0799469	-0.135851	-0.0483342	-0.0830795	0.196525	0.312118	0.111031	0.118366	-0.0557579	-0.166938	-0.165363	-0.0867909	-0.0304027	-0.271868	-0.0362032
3679	3679 BB0269, BPP0266, BP0576 | | (BB, BPP, BP) conserved hypothetical protein			0.16286	0.277027			-0.438597	-0.315331			0.410438					-0.131092		0.473861	0.22974	0.219335	-0.0228926	0.0295204	-0.125476	-0.157618	-0.191016	-0.0741217	-0.12294	-0.836029	-0.737365	0.214583	0.295361	-0.140407	-0.0481654	-0.135748	-0.100522	-0.569784	-0.135073	0.125907	-0.00705419	0.0143553	0.099995	0.0267043	0.0180942	0.172332	0.168864	0.0230365	-0.0348292	0.0987263
2201	2201 BB0270, BPP0267, BP0577 | | (BB, BPP, BP) conserved hypothetical protein	-0.933608	-0.659208	0.220575	-0.62169	-0.312698	-0.0836468	-0.229144	-0.930668	-0.776748	-0.900358	-0.21105	-0.781201	-0.347151	-0.177913	0.0512812			-0.088559	-0.113147	-0.243637	-0.497802	-0.130944	-0.293204	0.00787301	-0.0786463	-0.0964992	0.395191	-1.92718		-0.155786	-0.110631	-0.071694	0.0955918	-0.371017	-0.140464	-0.261906	-0.181854	0.0549807	0.0857441	0.0143553	0.13967	-0.00026277	-0.00887288	-0.0732447	0.079859	-0.0578835	-0.0943302	-0.0647724
3243	3243 BB0270, BPP0267, BP0577 | | (BB, BPP, BP) conserved hypothetical protein	-0.312066	-0.554306	0.303037	-0.112015	-0.218371	0.478232	-0.330073	-0.335509	-0.499908	-0.632425	-0.0207188	-0.700281	-0.327251	-0.089376	0.0512812	-0.165039		-0.139784	0.0684594	0.0547041	0.174144	0.26702	0.146328	0.0717214	-0.0437371	0.122689	0.395191	-0.927177	-0.950359	0.214583	0.196798	0.202481	-0.400594	-0.207763	-0.0699804	-0.178253	-0.226995	0.0805002	0.03451	-0.120294	-0.0954899	-0.0988266	0.133571	-0.133999	0.0127448	-0.219164	0.181304	0.0857873
1696	1696 BB0271, BPP0268, BP0578 | | (BB, BPP, BP) conserved hypothetical protein	-0.164813	-0.171051	-0.242397	-0.41687	-0.332327	-0.190562	-0.0987475	-0.275803	-0.267735	-0.345143	-0.174524	-0.272187	-0.307623	-0.0554287	-0.064196	0.027606	-0.958981	0.0998861	0.201726	0.0387625	0.319995	-0.0167733	0.116885	-0.0526889	-0.13649	0.0341442	-0.0365253	-0.221921	-0.260043	0.130519	0.348801	0.160253	-0.347788	0.024333	0.385366	-0.0806495	-0.287249	0.0993748	0.115646	0.111031	0.0511896	-0.0277435	-0.151831	-0.149596	-0.209648	-0.219164	-0.306634	0.0192919
2373	2373 BB0276, BPP0273, BP0583 | | (BB, BPP, BP) probable ring hydroxylating beta subunit	0.21383	0.58916	0.192006	0.263852	0.0628107	0.418854	0.368757	-0.127704	-0.0509232	0.114289	0.446062	0.259826	0.0220829	0.388671	0.486001	-0.347903	0.524102	-0.30537	0.114263	0.00634106	0.277767	0.0595776	0.146328	0.187518	0.159996	0.106743	0.502994	0.221686	0.0980041	0.405526	0.437806	0.620982	0.095783	0.391223	0.238996	0.276287	0.325563	1.1172	0.0367713	0.0285692	0.104632	-0.0557579	0.0833856	-0.149596	0.0264197	-0.128967	-0.00597435	0.0987263
2372	2372 BB0277, BPP0274, BP0584 | | (BB, BPP, BP) probable Ring hydroxylating alpha subunit	-0.0670936	0.314177	0.0873086	-0.0124797	0.121704	0.356926	-0.116669	0.114656	-0.411099					-0.0222619	0.143399	-0.448832		0.0087382	0.22974	-0.167688	-0.113658	0.0890214	-0.143178	0.291046	0.198726	0.321608	0.614026	0.119116	-0.239866	0.319552	0.281687	0.456238	0.60848	0.0966121	0.150774	0.231149	0.130397	0.877519	-0.474607	0.0703893	0.306063	-0.0988266	-0.166938	0.172332	-0.0150002	-0.0304027	0.657742	0.346654
2371	2371 BB0278, BPP0275, BP0585 | | (BB, BPP, BP) putative ferredoxin reductase	-0.285317	-0.258241	0.0873086	0.223588	0.121704	0.557459	-0.04628	-0.961694	-0.327441	-0.157516	0.422411	0.218799	0.0678866	0.376288	0.520766	0.129144	0.105149	0.355541	0.243546	-0.113241	0.0118728	0.0890214	0.101934	0.857144	0.36878	0.156315	0.467947	-0.617849	-0.387423	0.101372	0.0431744	0.0718969	-0.190227	-0.103798	0.239063	0.0126458	0.0891075	0.167584	0.297062	0.250962	0.182707	0.0791717	0.307601	-0.230214	0.143989	0.0871669	-0.0348292	0.0328384
2370	2370 BB0279, BPP0276, BP0586 | | (BB, BPP, BP) ferredoxin	-0.104695	0.270601	0.00758145	0.353648	0.178288	0.318452	0.233828	-0.335509	-0.119636	-0.157516	0.492232	0.299719	0.264284	0.0881621	-0.0135699	0.476067	-0.611058	-0.174974	0.14401	-0.0436996	0.248912	0.241024	0.101934	-0.199646	0.209763	0.263821	0.491406	-0.38465	-0.343701	0.159088	0.412931	0.229962	0.0349789	0.00143114	0.0213347	0.169675	0.373304	0.719003	0.191765	0.0703893	-0.0115496	-0.12827	-0.0225478	-0.181304	-0.162342	-0.143613	-0.342258	-0.0362032
2369	2369 BB0280, BPP0277, BP0589 | | (BB, BPP, BP) putative exported protein													-0.0741324			0.275534		-0.0553921	0.14401	0.0387625	0.078987	0.0595776	-0.0567635	0.108662	0.14156	0.215385	0.331626	0.149174	0.0496411	0.130519	0.348801	0.229962	0.188874	0.314926	0.020493	0.0848237	0.279965	0.43006	0.107675	0.189034	0.0805903	0.0791717	-0.0929371	0.0817299	0.079859	-0.00343569	-0.140624	0.0462589
3469	3469 BB0281, BPP0278, BP0590 | | (BB, BPP, BP) oxidoreductase, large chain			-0.343326	0.0502561	-0.129834	0.108998	0.550087	-0.275803		-0.157516	0.323727		0.662833					-0.157272	0.0684594	-0.167688	-0.497802	0.187585	0.00882489	0.0252464	0.0708196	-0.123031	0.456073	0.221686	-0.409791	-0.00554301	-0.00629423	-0.0222253	-0.173696	0.143966	-0.168896	-0.086272	-0.408834	-0.179329	-0.109112	-0.0588937	0.127638	-0.143221	0.133571	-0.0732447	0.20539	-0.0440777	0.206179	0.0857873
2368	2368 BB0282, BPP0279, BP0591 | | (BB, BPP, BP) oxidoreductase, medium chain	-0.724376	0.0025727	-0.223031	0.153879	0.0477038	-0.0165326	0.115991	-0.0758655	-0.067797	-0.0556361	0.147404	0.20486	-0.634433	-0.00596004	0.0512812	1.31301		-0.0390903	0.00503397	-0.0607731	-0.0228926	0.0595776	-0.125476	-0.34911	0.127346	-0.0544922	0.181066	-0.280814	-0.0878625	-0.103947	0.196798	0.0412001	0.0830791	-0.268148	-0.212997	-0.478407	-0.117371	0.198115	-0.297539	0.286881	0.158252	0.0919957	0.158024	-0.0293014	0.264284	0.0871669	0.593202	0.368187
2367	2367 BB0283, BPP0280, BP0592 | | (BB, BPP, BP) putative iron-sulfur binding protein	-1.35095	-0.849903	-0.644495	-0.41687	-0.182302	0.0318304	-0.229144	-0.485256	-0.953626		-0.452058	-1.15971	-1.26915	-0.252875	-0.549623	-0.081623	-1.06086	-0.248037	-0.09566	-0.430723	-0.0585165	-0.148018	-0.353745	-0.0479895	-0.18266	-0.299205	0.209635	0.134223	-0.10601	0.268022	0.295361	0.174467	0.269444	0.0428346	0.0447606	-0.576379	-0.499055	0.143768	-0.197971	0.0426443	0.0131255	-0.0988266	0.0705616	-0.230214	-0.0867909	-0.188468	0.00823951	0.0192919
6004	6004 BB0283, BPP0280, BP0592 | | (BB, BPP, BP) putative iron-sulfur binding protein	0.270125	0.511519	-0.47457	0.635219	0.706667	0.836919	0.828189	0.215183	0.429703	0.5073	0.422411	0.626884	0.0527797	0.775694		1.0351								0.76984	0.756154	0.70404							0.242406	0.252962			0.181801
6003	6003 BB0284, BPP0281, BP0593 | | (BPP) Pseudogene; (BB, BP) putative exported protein	0.785309	0.574529	-0.112	1.01137	0.93728	0.90774	0.95372	0.296103	0.631337	0.779553	0.8611	0.82214	0.097634	0.822087	0.598769	0.690571	0.451952							0.741271	0.865779	1.03014							0.176817	0.505026	-0.160454	0.402566	0.382483	0.67558
6002	6002 BB0284, BPP0281, BP0593 | | (BB, BP) putative exported protein ; (BPP) Pseudogene			-0.322567	0.390485		0.182247		0.0997061																	0.530594											-0.417216
2366	2366 BB0284, BPP0281, BP0593 | | (BB, BP) putative exported protein ; (BPP) Pseudogene	-1.34107	-1.21839	-0.129922	-0.218931	-0.23675	-0.346681	-0.394203	-0.419167	-0.892225	-0.175218	-0.474084	-1.43725	-1.12476	-1.05543	-1.36905	-0.235428	-1.83345	-0.0553921	0.0528625	-0.186304	0.0952888	-0.292408	-0.0907108	-0.321213	-0.0437371	-0.836771	0.0607719	0.582684	0.460574	0.357027	0.400331	0.0718969	0.281959	0.137497	-0.0355026	0.31964	-0.386601	0.046121	0.0106212	0.189034	-0.559286	-0.5989	-0.379241	-0.0881951	0.143989	0.0490317	0.143169	0.136861
6001	6001 BB0285, BPP0282, BP0594 | | (BB, BPP, BP) probable ABC transporter, ATP-binding component		1.12253	-0.185064	0.645414	0.466533	0.356926		0.334923	0.511497	0.603873	0.843398	0.756764	0.413661	1.04969	0.85637	0.453871								1.28724	0.508227									0.49397	0.0695519	0.300368	1.28619
2365	2365 BB0285, BPP0282, BP0594 | | (BB, BPP, BP) probable ABC transporter, ATP-binding component	-0.214144	0.0182048	-0.61896	-0.949744	-0.392869	0.224475	-0.0292065	0.129453	0.355702	-0.157516	-0.430363	-0.291816	-0.367329	0.0101596	-0.171111	-0.131092	-0.464216	0.0397651	0.0684594	0.190766	-0.151626	-0.495941	-0.143178	0.243103	-0.363866	-0.37807	-0.12294	0.317445	0.234066	0.144874	0.211297	0.256929	0.152653	0.197081	-0.311773	0.103798	0.0126812	0.213474	0.0748808	0.0840643	-0.0154158	-0.335866	-0.182204	-0.213726	-0.00106101	0.241677	-0.0943302	-0.0647724
7019	7019 BB0286, BPP0283, BP0595 | | (BB, BPP, BP) ABC transporter, permease component																		0.185616	0.257221	-0.0268258	0.248912	-0.0325406	0.131682	0.0591937	0.0389898	-0.0902414	-0.12294	0.394751	0.345097	0.344643	0.239866	0.160253	-0.270558	0.36407	1.34573	-0.0248008	-0.0826056	-0.148953	0.00984043	-0.286304	-0.359628	-0.370631	-0.379241	-0.387755	-0.326461	-0.366006	-0.360405	-0.16947
2951	2951 BB0289, BPP0286, BP0598 | | (BB, BPP, BP) conserved hypothetical protein	-0.826198	-0.663777	-0.521113	-0.129293	-0.664171	-0.209178	-0.209779	-0.145406	0.0926677	-0.211287	-0.452058	-0.598998	-0.124758	-0.415604	-0.701626	-0.0495618	-0.894851	-0.0229707	0.114263	-0.243637	0.0289463	0.0446273	-0.25421	-0.300386	-0.504658	-0.272622	0.251455	0.00869231	-0.161863	0.056518	0.182151	-0.158109	0.0587123	0.192054	-0.00793182	-0.373608	-0.296029	-0.0444683	0.0423937	0.516015	0.159184	-0.0699717	-0.151831	-0.315606	0.0533868	-0.0578835	-0.237921	0.0462589
471	471 BB0290, BPP0287, BP0599 | | (BB, BPP, BP) conserved hypothetical protein		-0.0645415	-0.521113				0.0691972						0.169425					0.0243351	0.0211536	0.328269	-0.0585165	0.493088	-0.107989	-0.027221	-0.0714342	-0.0424128	1.42595	0.0884195	-0.0174731	0.0102243	-0.262634	0.216287	0.259957	0.320224	-0.174523	-0.000340026	0.183288	0.225443	-0.143305	0.275007	0.251786	0.15446	0.585135	0.621463	0.427782	0.470495	0.554983	0.631221
3610	3610 BB0291, BPP0288, BP0600 | | (BB, BPP, BP) conserved hypothetical protein	0.24778	-0.00911279	0.0400029	0.328557	0.543937	0.331391		-0.145406	0.393177	-0.088803	-0.824027	-0.17786	-0.107685	0.162163	0.298374	0.170564	0.848374	-0.174974	-0.0112678	-0.0268258	-0.0585165	-0.11407	-0.107989	-0.100284	0.123755	0.140955	-0.105238	0.178617	0.0820625	0.116019	0.0103845	-0.0222253	-0.00237179	0.255975	-0.271688	0.0405808	-0.374339	-0.0625382	0.0430468	0.0976108	0.0582244	0.0531765	-0.0225478	0.121258	0.0666836	-0.00343569	0.103998	0.00561694
2669	2669 BB0292, BPP0289, BP0601 | | (BB, BPP, BP) rRNA methylase	-0.702282	-0.0305942		-0.0949418		0.0158889	-0.794741	-0.355973					-0.634433	-1.23377		-0.114413		-0.139784	-0.0112678	-0.0780511	0.219468	0.390402	0.604435	-0.698619	-0.208938	-0.256411	0.292097	0.758714	0.578894	0.357027	0.211297	0.309396	0.668042	0.399153	0.0532829	-0.749166	0.0949326	0.566479	-0.102806	0.613532	0.17412	-0.143221	0.0445664	0.269357	0.0929151	-0.250529	0.454755	0.481196
473	473 BB0293, BPP0290, BP0602 | | (BB, BPP) putative exported protein ; (BP) Pseudogene	1.22933	0.0938595	-0.54496	0.762454	0.246032	0.524036	0.638218	0.559138	0.41763	0.5073	0.0885103	-0.055376	-0.124758	0.0101596				0.0243351	-0.113147	0.0704714	0.291981	-0.182783	-0.197626	-0.160523	0.299248	-0.11957	0.479724	0.626076	0.397564	0.173163	0.509956	0.420904	0.292078	0.554331	-0.101041	0.182334	0.775995	0.0743545	0.537195	0.910733	0.323778	0.0531765	0.108697		0.168864	0.00986113	-0.049476	-0.16947
2952	2952 BB0294, BPP0291, BP0603 | gpsA | (BB, BPP, BP) glycerol-3-phosphate dehydrogenase [NAD(P)+]	0.208696	0.242309	-0.0942982	0.449864	0.205769	0.501316	0.219614	0.0845992	0.0619709	0.23982	0.361529	0.232605	0.210845	0.190732	0.0353397	0.0425564	0.282027	-0.00702911	0.0370952	-0.113241	-0.0766638	-0.148018	-0.293204	0.0516951	0.0578163	0.205407	0.344565	-0.0244746	-0.161863	-0.138298	-0.075007	-0.176031	0.0262948	0.0889745	-0.322152	0.00442806	0.0968954	0.169691	-0.139452	0.163499	0.100804	-0.0988266	0.0180942	-0.0293014	0.0533868	-0.0718227	-0.109597	0.0462589
474	474 BB0295, BPP0292, BP0604 | secB | (BB, BPP, BP) protein-export protein		0.146967	0.0717118	0.835517	0.285203	0.430926	0.406893	0.457258	0.355702	0.644804	0.323727		0.353289	0.190732	0.0512812	-0.165039	-0.0608607	-0.0553921	0.00503397	-0.0955386	0.078987	0.201132	0.101934	-0.0233301	0.191251	0.214142	0.592492	0.119116	0.0820625	-0.0214846	0.196798	0.0718969	0.184369	0.505526	0.0466788	0.261434	0.152815	0.533565	0.161705	0.0565835	-0.0410227	-0.268752	-0.344476	-0.197424	-0.131645	-0.28259	-0.474361	-0.16947
2670	2670 BB0296, BPP0293, BP0605 | grxC | (BB, BPP, BP) glutaredoxin 3	-0.590255	-0.190072	-0.223031	-0.218931	-0.147112	-0.0836468	-0.268672	-0.355973	-0.922599		-0.519172	-0.0893233	-0.634433					-0.088559	-0.113147	-0.205163	0.361022	-0.165296	-0.0567635	-0.237788	-0.0726776	0.0778814	-0.0365253	0.163971	0.0496411	-0.0376042	0.0268726	0.131398		0.0175831	-0.477764	0.0246135	0.0796659	-0.179085	0.0593674	0.0143553	-0.0698721	-0.113473	0.240487	-0.000732237	-0.511676		-0.109597	-0.200834
475	475 BB0297, BPP0294, BP0606 | | (BB, BPP, BP) conserved hypothetical protein		0.257387						-0.0258248										0.496403		-0.0268258	0.158714	0.0890214	-0.0736373	0.172088	-0.227085	0.279515	0.209635	0.343677	0.113771	0.281078	-0.092709	0.229962	0.0352506	0.390065	-0.100522	-0.206639	0.048639	0.00305013	-0.0613274	0.333424	0.220416	0.0662326	0.00467365	0.245706	0.20539	0.172414	-0.306634	0.0987263
476	476 BB0298, BPP0295, BP0607 | gpmA, gpm | (BB, BPP, BP) phosphoglycerate mutase 1	-0.355945	0.123863	-0.429482	0.635219	0.627595	0.673783	0.146365	0.322098	0.534039	0.694386	0.217793	0.24628	0.155349	0.472503	0.413851	-0.147966	-0.352324	0.157602	0.158657	-0.0101471	-0.170991	-0.0973917	-0.333281	0.0613306	0.434382	0.27508	0.331626	0.290728	0.423099	0.144874	0.0752357	0.256929	0.103106	0.542662	0.203801	0.340312	0.222109	0.0670311	0.0879676	0.250962	0.148737	0.0132838	-0.344476	-0.0293014	0.0533868	0.0871669	-0.576723	0.0462589
477	477 BB0299, BPP0296, BP0608 | | (BB, BPP, BP) putative peptidase	0.0819889																	-0.192896	0.0370952	-0.303343	0.189411	0.13209	-0.179247	-0.0451429	0.276489	0.737806	0.570633	0.906813	0.532724	-0.00554301	0.182151	0.334931	0.0513703	0.19742	0.206906	0.597636	0.370567	0.630138	-0.176667	0.0703893	0.091723	-0.25245	-0.85415	-0.118569	-0.00106101	-0.173361	-0.963746	-0.079272
478	478 BB0300, BPP0297, BP0609 | ctpA | (BB, BPP, BP) putative carboxy-terminal processing protease precursor	0.0805204	0.260222	-0.0595327	0.506894	0.219315	0.356926	0.0849645	0.0693324	0.330167	0.292287	0.0113424	0.325714	0.097634	0.351197	0.363666	-0.29057	-0.309888	0.0397651	0.129213	0.0704714	-0.151626	0.17391	0.146328	0.0725145	0.142352	-0.0674017	0.0763688	0.207472	0.31813	0.254847	0.1066	0.101954	0.0999769	0.0252164	0.0128978	0.239441	0.113038	-0.0365275	-0.510863	0.0285692	0.223888	-0.158328	-0.396943	-0.103302	0.0666836	-0.0440777	-0.686906	-0.0939187
3557	3557 BB0301, BPP0298, BP0610 | thiF | (BB, BPP, BP) adenylyltransferase			-0.45185	0.0806297	-0.413627			-0.0258248	-0.594545				-0.517076			0.249998		-0.088559	0.14401	0.0547041	0.319995	0.0295204	-0.1611	-0.119144	-0.153875	0.0189877	-0.105238	-0.0931873	0.0659429	0.159088	0.152404	-0.0885678	0.00246067	0.272707	0.101975	-0.115599	-0.0319795	0.0596326	0.0600964	-0.152003	0.0069395	-0.084327	-0.151831	-0.0881951	-0.146912	-0.114467	-0.204754	0.539299
2345	2345 BB0302, BPP0299, BP0209 | | (BB, BPP, BP) putative GntR-family transcriptional regulator	-1.19749	-0.267034	-0.807994	-0.597442	-0.689262	-0.694605	-0.484401	-1.2758	-0.619207	-1.05564	-0.452058	-1.15971	-0.709721	-0.700334	-0.675154	-0.347903	-0.418413	-0.560627	-0.362175	-0.113241	-0.0766638	-0.165296	-0.0907108	-0.105832	-0.29714	-0.438851	0.209635	-0.473459	-0.322328	0.0716248	0.152404	0.0566301	-0.0517798	-0.226917	0.277989	-0.163326	-0.203161	0.327584	0.122277	0.250962	0.234651	0.0662326	-0.0502928	0.0683094	0.118678	-0.0578835	0.230632	0.0462589
2344	2344 BB0303, BPP0300, BP0208 | | (BB, BPP, BP) putative oxidoreductase	0.425473		-0.148069	-0.0613893		0.344215		-0.315331			-0.452058		-0.494708			0.782494		-0.157272	-0.203913	-0.205163	-0.403165	0.0595776	-0.00729478	0.172088	0.169574	0.20221	0.0917988	0.0884195	0.0659429	0.056518	0.211297	0.283401	0.0673118	-0.0821639	0.131164	-0.0531713	0.266544	0.226782	0.232482	0.400538	0.286653	0.104707	0.251891	-0.246893	0.241014	-0.00343569	-0.188452	-0.00818886
2342	2342 BB0304, BPP0301, BP0206 | thiC | (BB, BPP, BP) thiamine biosynthesis protein	-0.4025	-0.316644	-0.185064	-0.438244	-0.332327	0.238281	-0.0987475	-0.315331	-0.695828	-0.0232146	-0.121413	-0.331894	-0.517076	-0.252875	-0.266689	-0.165039	-0.309888	-0.248037	-0.113147	-0.0268258	-0.0585165	0.0890214	-0.1611	0.0615095	-0.227342	-0.133062	0.223711	0.134223	-0.239866	0.306841	-0.00629423	0.256929	0.488979	0.126762	0.127411	0.0267132	0.136743	0.311104	0.199089	0.15056	0.183848	-0.158328	-0.166938	-0.133999	0.0533868	-0.203734	0.00823951	0.0192919
2100	2100 BB0305, BPP0302, BP0205 | | (BP) putative exported protein ; (BB, BPP) putative lipoprotein	-0.540054	0.214292	-0.281925	-0.218931	-0.0958871	0.0786246	-0.0810455	-0.440862	-0.267735	-0.140028	0.0734034	0.118272	-0.494708	0.118219	-0.081474	0.224003	-0.585523	-0.229422	-0.148771	-0.186304	-0.27192	0.241024	0.00882489	0.076905	-0.0836907	0.155735	0.195421	-0.241286	-0.280508	-0.00554301	0.152404	0.0256032	-0.347788	-0.0688644	0.241858	-0.0783094	0.0577961	0.324318	0.194341	0.0426443	0.142281	-0.0557579	-0.0785818	-0.197424	-0.0290754	-0.00343569	-0.156391	-0.0504171
2341	2341 BB0306, BPP0303, BP0204 | | (BB, BPP, BP) putative restriction endonuclease	-1.40854	-0.0993069	-0.75141	-0.696978	-0.274224	0.138746	-0.063558	-0.335509	-0.368663		-0.346705	-0.481641	-0.735716	-0.106654	0.158196	0.782494		-0.088559	-0.0112678	-0.0436996	-0.358077	0.0595776	-0.273575	0.237589	-0.2732	-0.159816	0.26513	-0.428371	-0.343701	-0.00554301	0.12203	0.0256032	0.127116	-0.351703	-0.121967	-0.736509	-0.182793	-0.167485	0.108357	0.333424	0.363123	0.129798	0.557827	0.0817299	0.193317	0.252904	-0.064273	0.149352
1644	1644 BB0307, BPP0304, BP0740 | | (BB, BPP, BP) putative DNA methylase			-0.0768107	-0.256405	-0.200224	0.123949					-0.267634		-0.142036	0.0728954		0.0573534		-0.139784	0.00503397	0.00634106	-0.0228926	-0.0484821	0.0715606	0.0079684	-0.0807762	-0.190935	-0.12294	-0.00779581	0.304455	-0.0703942	0.0103845	-0.140407	0.259957	-0.0422507	-0.242761	-0.63772	-0.226995	-0.19137	-0.343854	-0.0291463	-0.115387	-0.084327	0.0705616	-0.181304	-0.0290754	-0.00343569	-0.0203296	0.257156
7022	7022 BB0308, BB0309, BPP0305, BPP0306, BP0741, BP0744 | | (BB, BB, BPP, BPP, BP, BP) putative transcriptional regulator																		0.92812	1.08389	0.921949	1.12735	1.13209	1.04053	1.07587	1.03899	1.36476	1.0918	1.10385	0.544406	1.08658	1.12203	1.22996	1.21773	1.05844	0.862952	0.585253	1.11004	1.30561	1.26254	-0.184425	0.710999		-0.26106	-0.165363	-0.309183	-0.250529	-0.254795	-0.282364
3562	3562 BB0309, BPP0306, BP0744 | | (BB, BPP, BP) putative transcriptional regulator	-0.4332	-0.164018	-0.166448	-0.438244	-0.200224	0.382017	-0.0810455	0.0383055	-0.102149	0.0698948	-0.00459915	-0.0893233	-0.472682	-0.196291	-0.390424	0.210828	-0.28913	0.0850891	0.0211536	-0.344566	-0.27192	0.13209	0.160828	0.33899	-0.0929985	0.227968	0.195421	0.00869231	-0.0878625	0.144874	0.167354	0.101954	0.0385063	0.153858	-0.199596	-0.0262612	-0.158745	-0.0210991	0.261854	0.0703893	0.0131255	0.0531765	0.14585	-0.043801	0.193317	0.0871669	-0.0203296	0.268651
720	720 BB0310, BPP0307, BP0745 | | (BB, BPP, BP) putative transcriptional regulator		-0.893063	-0.61896															0.0550319	-0.715812	-0.620201	-0.988127	-0.236554	0.131682	-1.41287	-1.24546	0.352888	-0.76235	-0.722819	-1.23987	-0.155786	-0.388165	-0.639978	-0.685595	-0.372896	0.460193	-1.31853	-0.59228	-0.534607	-0.44118	0.111031	0.0114506	0.117307	0.0833856	-0.197424	0.079859	0.0871669	-0.109597	0.124261
721	721 BB0311, BPP0308, BP0746 | proB | (BB, BPP, BP) glutamate 5-kinase	-0.222552	-0.0643248	-0.00890667	-0.182405	0.0628107	0.369526	0.146365	-0.0589917	-0.210401	0.0996421	0.132904	-0.055376	-0.450987	-0.106654	-0.0471225	0.39684		-0.122506	0.00503397	-0.323808	-0.170991	0.0595776	0.0868274	0.476418	-0.0216963	0.235724	0.456073	0.134223	0.0980041	0.0865752	0.137297	0.116751	0.325725	0.0595277	-0.0206289	-0.0344093	0.266544	0.29588	0.263917	-0.152003	-0.0795778	-0.113473	0.0705616	0.233733	-0.0576445	-0.114467	-0.0792233	-0.079272
722	722 BB0312, BPP0309, BP0747 | | (BB, BPP, BP) probable GTP-binding protein	-0.11628	-0.0860885	0.118005	-0.112015	0.0628107	0.3944	-0.0123327	-0.256438	-0.210401	-0.0556361	-0.0207188	-0.459273	0.082837	-0.106654	0.00291818	-0.081623	-0.268666	-0.139784	0.129213	-0.0436996	-0.21052	-0.0809036	-0.143178	0.0840479	0.147669	0.126922	-0.253337	0.0411138	0.175172	-0.0214846	-0.023168	0.0718969	0.0502091	-0.0715855	0.159019	-0.163778	-0.282384	-0.0927432	0.00984043	-0.104697	-0.139221	-0.23633	-0.277362	0.0950267	-0.131645	-0.114467	-0.064273	-0.0504171
723	723 BB0313, BPP0310, BP0748 | rpmA | (BB, BPP, BP) 50S ribosomal protein L27	0.596163	0.782134	-0.0595327	-0.164483	0.360491	0.3944	0.368757	0.409561	0.342991	0.603873	0.310903	0.657911	-0.494708	0.246227	0.388977	0.508733		-0.248037	0.00503397	-0.408696	-0.113658	-0.0484821	0.146328	0.511477	0.430766	0.282894	0.209635	-0.165337	-0.409791	-0.0376042	0.0268726	0.00983589	0.0349789	0.0503772	0.0689708	0.23088	0.162688	0.418835	0.0184794	0.0565835	0.0284739	-0.113473	-0.107437	0.172332	-0.0721441	-0.114467	-0.172333	-0.185067
724	724 BB0314, BPP0311, BP0749 | rplU | (BB, BPP, BP) 50S ribosomal protein L21	-0.328756	0.283563	0.118005	-0.646352	-0.0958871	0.48982	0.115991	0.0845992	-0.411099	0.342913	0.0427066	0.147716	-0.517076	-0.089376	-0.0302487	-0.081623		-0.0553921	0.158657	-0.620201	-0.151626	0.0142536	0.0247664	0.250917	0.0285894	0.0705013	0.614026	-0.110889	-0.280508	0.056518	0.211297	0.513269	0.326905	0.25482	0.153408	0.333321	0.0823151	0.424502	0.192827	0.111031	-0.0293144	-0.0988266	-0.00887288	0.147021	-0.242069	-0.0858978	-0.0943302	-0.00818886
725	725 BB0315, BPP0312, BP0750 | | (BB, BPP, BP) conserved hypothetical protein	0.608777	0.660191	-0.148069	0.540061	0.205769	0.653319	0.261842	0.228989	-0.0848705	-0.12275	0.492232	0.37634	-0.213295	0.325661	0.257732	0.661812	-0.309888	-0.174974	0.158657	-0.303343	0.0624989	0.0446273	-0.0567635	0.105062	0.160551	0.322125	0.107066	-0.280814	-0.387423	0.101372	0.12203	0.0412001	0.0552826	0.14606	0.0232582	0.226633	-0.161776	0.375103	0.339094	-0.120294	-0.100903	-0.158328	-0.182204	0.0547629	-0.116538	-0.250529	-0.109597	-0.216775
726	726 BB0316, BPP0313, BP0751 | ispB, cel | (BB, BPP, BP) octaprenyl-diphosphate synthase	-0.470449	-0.188315		-0.696978	-0.332327	0.454773	-0.0810455	0.187169	-0.287363	-0.175218	-0.121413	0.273247	-0.539796	-0.089376	0.243926	0.100855	0.488478	0.0850891	0.0684594	-0.113241	-0.113658	-0.350511	0.131682	0.393491	-0.208938	-0.28226	-0.0877506	0.00869231	0.0164742	0.357027	0.0103845	0.0718969	-0.231458	0.0341665	-0.209216	-0.137026	-0.0580867	-0.295415	0.184903	0.137504	0.155136	-0.00026277	0.228991	-0.0584477	0.0399663	0.0618558	0.358182	0.0192919
727	727 BB0317, BPP0314, BP0752 | | (BB, BPP, BP) LysR-family transcriptional regulator	0.583846	0.270931	0.342566	0.390485	0.348213	0.663587	0.57263	0.242664	0.0774009	0.317822	0.663419	0.437222	-0.539796	0.484091	0.474224	-0.131092	-0.114632	-0.0390903	0.0991562	-0.283166	-0.132517	-0.350511	-0.143178	0.477173	0.202009	0.143906	-0.333507	0.2497	0.144798	0.159088	0.091003	-0.00610565	-0.0527188	0.268623	0.0218756	0.453048	-0.00289526	0.141819	0.283224	0.226509	0.0629947	0.104707	0.14585	0.0133429	0.0929151	0.0871669	0.0223147	-0.0362032
728	728 BB0318, BPP0315, BP0753 | hyuA | (BB, BP) putative hydantoin utilization protein A ; (BPP) Pseudogene	0.534735	0.545429	0.342566	0.635219	0.511271	0.46655	0.480266	0.559138	0.465327	0.330422	0.816431	0.218799	0.692377	0.259774	0.497683	-0.407609		-0.157272	-0.130849	0.00634106	0.277767	-0.236554	0.101934	0.103545	0.121048	0.244486	-0.68143	0.221686	-0.0347511	-0.00554301	-0.165772	-0.410496	-0.234474	-0.0879248	0.29252	0.171292	-0.278282	-0.36288	0.0328094	-0.0291463	0.0213669	-0.0416827	0.121188	0.0683094	0.143989	-0.0578835	0.401903	-0.0939187
729	729 BB0319, BPP0316, BP0754 | hyuB | (BB, BPP, BP) hydantoin utilization protein B	0.869975	0.0789366	0.262395	0.303022	0.335829	0.723708	0.0849645	0.347634	0.290996	-0.248281	0.373912	0.103322	0.19717	0.449044	0.438304	0.0720001	0.376003	-0.0553921	-0.130849	-0.0268258	0.0458202	-0.0646018	0.116885	0.371833	-0.0157359	0.0481514	-0.354266	-0.221921	-0.0347511	-0.209557	-0.223106	-0.410496	-0.209818	-0.386005	-0.196174	-0.102791	-0.161003	-0.125914	-0.79515	-0.136062	-0.024812	-0.113473	0.263207	0.121258	-0.0867909	-0.0858978	0.0223147	-0.15404
2997	2997 BB0320, BPP0317, BP0755 | | (BB, BPP, BP) putative amino acid deaminase	0.0989164	0.00142084	-0.322567	-0.182405	-0.1646		-0.309314	0.0539024	0.209313		0.0427066		-0.195148	0.0101596	0.0826454	-0.0495618		-0.365077	-0.222772	0.161619	0.319995	-0.0325406	-0.216242	0.125236	-0.190407	-0.162738	-0.292865	0.235761	0.219566	-0.0376042	-0.599669	-0.0550153	-0.0107443	-0.470733	-0.223004	0.164331	-0.338197	0.0810526	-0.139812	0.0426443	0.220416	0.0791717	0.193944	-0.197424	0.15648	0.0996578	0.117174	0.0328384
7023	7023 BB0321, BPP0318, BP0756 | | (BB, BPP) putative exported protein ; (BP) Pseudogene																		-0.0390903	0.0211536	0.101498	-0.251162	-0.330882	-0.143178	-0.100284	-0.227085	-0.280573	-0.313043	-0.0244746	-0.000399629	-0.425875	0.167354	-0.308134	-0.35302	-0.372896	1.48444	0.203005	-0.430529	-0.079412	-0.758538	-0.184425	-0.0930189	-0.0416827	-0.277362	-0.463704	0.118678			-0.0647724
937	937 BB0322, BPP0319, BP0757 | gabD | (BB, BPP, BP) succinate-semialdehyde dehydrogenase [NADP+]	0.486673	0.682692	0.00758145	-0.146781	0.00141013	0.167892	-0.531707	-0.355973	-0.191786		0.310903	0.190785	-0.159524		0.0512812	-0.775997	0.349772		0.201726	-0.0101471	-0.00540516	0.0890214	-0.143178	-0.20106	0.174569	-0.266614	0.0450046	0.0249941	0.384625	-0.053906	-0.223106	-0.0550153		0.149115	-0.196523	0.00479086	-0.346659		0.0825142	-0.0740006	-0.0381594	-0.189024	0.031391	-0.0293014	-0.0721441	0.286071	-0.306634	-0.232895
936	936 BB0323, BPP0320, BP0758 | cyaC, HlyC | (BB, BPP, BP) cyclolysin-activating lysine-acyltransferase	0.437648		-2.45185	-0.749445	-1.66417								-0.610185			-1.60316	0.210944	-0.157272		0.146822	-0.95418	0.13209	0.217412	-1.67341	-0.227085	0.332913	-0.233971	-0.0931873	-0.0174731			-0.639978	-0.366804	-0.169363	-1.16375	-2.70385	0.0534566	-0.0625382	-0.484572		-0.387339							0.441119
3664	3664 BB, BPP, BP | | (BB) BB0323 - B0324 intergenic region; (BPP) BPP0320 - BPP0321 intergenic region; (BP) BP0758 - BP0760 intergenic region	0.504224	-0.989333	-0.497654	-1.11202	0.00141013	-0.617983	-0.823888	-0.376732	0.0926677	-1.15752	-0.496452	-4.89668	0.0678866	-5.48169	-6.45651	-2.46989	-1.41841	-0.0390903	-0.637809	-1.06077	-3.21052	-1.04848	0.146328	-5.63483	-0.945391	0.607982	-2.07047	-1.7503	-2.23987	-2.51334	-2.3451	-2.25003	-1.7829	-1.72692	-0.18793	-1.34923	-2.09233	-1.40063	-2.3639	0.0143553	-0.0930189	-0.0277435	-0.166938	-0.0881951	-0.0576445	-0.250529	0.103998	-0.108716
935	935 BB0324, BPP0321, BP0760 | cyaA, cya | (BB, BPP, BP) bifunctional hemolysin-adenylate cyclase precursor	0.658123	0.47911	0.16286	0.870707	0.396711	0.600851	0.527187	0.129453	0.166668	0.0240911	1.16888	-2.02221	0.141136	-6.48169	-6.45651	0.249998	0.323054	-0.139784	-0.027756	-0.263266	-3.05852	0.13209	0.0715606	-4.63483	-0.0261768	0.390699	-0.253337	-0.260915	-0.409791	-0.404813	-0.410191	-0.410496	-0.40288	-0.385381	-0.0534853	-0.0653186	-0.294085	-0.114353	-0.256557	0.0565835	0.0293666	0.0267043	0.108697	0.0950267	-0.177939	-0.0578835	0.0362539	-0.00818886
3388	3388 BB0325, BPP0322, BP0761 | cyaB | (BB, BPP, BP) cyclolysin secretion ATP-binding protein	0.139894	-0.047468	0.177506	0.55095	0.232736	0.369526	-0.0987475	-0.199854	0.195237	0.00849424	0.591011	0.190785	-0.195148	-5.48169				-0.00702911	-0.130849	0.00634106	-3.05852	-0.0973917	-0.107989	-3.76635	0.158605	0.0487351	0.195421	-0.260915	-0.200337	0.101372	0.12203	0.256929	-0.121165	0.102982	0.16798	0.194087	0.319493	0.133575	0.311796	0.0976108	0.148737	0.0400011	0.285574	-0.000732237	0.0666836	-0.0304027	0.13023	-0.00818886
3738	3738 BB0325, BPP0322, BP0761 | cyaB | (BB, BPP, BP) cyclolysin secretion ATP-binding protein																		-0.365077	-0.362175	-0.205163	-2.92101	-0.350511	-0.313103	-4.78211	-0.264079	-0.026816	0.0450046	-0.543849	-0.5029	-0.227935	-0.110631	-0.0222253	0.259957	0.152565	-1.37806	0.0126739	-0.0998836	-0.185022	0.115308	-0.0588937	0.0284739	-0.0988266	0.00467365	-0.0293014	0.0264197	-0.0440777	-0.0203296	-0.138773
6025	6025 BB0326, BPP0323, BP0762 | cyaD | (BB, BPP, BP) cyclolysin secretion protein																		0.253361	0.297485	0.27483	-3.79548	0.187585	0.116885	-4.36707	0.169574	0.37654	-0.418396	-1.28081	-1.28051	-0.303884	-0.184631	-0.158109	-0.250658	-0.41729	-1.68548	-0.687766	-0.38746	-0.35952	-0.160658	-0.862496	-0.693026	-0.662094	-0.670704	-0.74242	-0.657107	-0.735955	-0.831296	-0.664234
8165	8165 BB0326, BPP0323, BP0762 | cyaD | (BB, BPP, BP) cyclolysin secretion protein																		0.404039	0.129213	0.00634106	-4.05852	0.241024	0.231217	-4.78211	0.556597	0.583772	-0.233971	-0.643384	-0.628431	-0.284519	-0.092709	0.0256032		-0.095362	-3.54798	-0.250361	-0.117371	-0.203401	0.0188653	-0.599462	-0.562656	-0.538359	-0.151831	-0.865803		-0.454542	-0.416258	-0.316311
934	934 BB0326, BPP0323, BP0762 | cyaD | (BB, BPP, BP) cyclolysin secretion protein	-0.917687	-0.792886	-0.429482	-0.256405	-0.352227	-0.28614	-0.461318	-0.900294	-0.985335	-0.930105	-0.1389	-3.31172	-0.816636	-5.48169	-6.45651	-2.03379	-1.56043	0.279592	0.173157	0.101498	-0.292982	0.0446273	-0.416939	-3.51086	-0.066948	-0.474393	0.15192	-0.300992	-0.260043	-0.0703942	-0.110631	0.188542	-0.24268	-0.438959	0.0432748	-0.137174	-0.28314	0.0129204	0.0415531	-0.251539	-0.142611	-0.0557579	-0.064368	-0.118569	-0.0576445	0.0618558	-0.237921	-0.079272
3029	3029 BB0327, BPP0324, BP0763 | cyaE | (BB, BPP, BP) cyclolysin secretion protein	-0.715302	-0.199002	0.133112	-0.41687	-0.218371	-0.136114	-0.351135	-0.440862	-0.0177563	-0.229665	-0.306628	-0.866931	-0.213295	-1.31177	-4.13459	-0.147966		-0.088559	0.0838894	0.392399	-0.625557	0.241024	0.131682	-3.23115	-0.0692344	0.190516	0.181066	-0.280814	-0.161863	0.116019	0.12203	0.0256032	-0.648806	0.0417999	0.0845059	0.0821747	-0.45842	0.0790538	0.172541	0.124328	0.0894691	-0.0416827	0.0180942	-0.043801	0.0666836	-0.0858978	0.347041	0.0727311
3028	3028 BB0328, BPP0325, BP0764 | cyaX | (BB, BP) probable LysR-family transcriptional regulator ; (BPP) Pseudogene	0.0681924	-0.0298511	0.316334	0.0806297	0.150274	0.454773	0.205259	-0.181476	-0.368663	-0.4927	0.258435	-0.291816	0.340905	-0.35241	-1.09896	-0.9135		0.0850891	-0.0613085	0.146822		-0.0809036	0.160828	-0.105494	-0.200752	0.0189847	-0.12294	0.134223	-0.239866	-0.053906	0.1066	-0.00610565	0.231943	0.234102	0.174792	-0.0456971	-0.0998836	0.0689337	-0.150343	-0.268817	-0.0880147	-0.12827	0.205721	0.269357	-0.162342	-0.114467	-0.0792233	0.0727311
933	933 BB0329, BPP0326, BP0765 | | (BB, BPP, BP) probable extracellular solute-binding protein	0.142801	-0.0450379	-0.00890667	1.20303	0.420363	0.546404	0.0849645	-0.462889	-0.0177563	-0.0721242	0.492232	-0.0893233	-0.159524	0.0101596	-0.390424	-0.367532		0.199422	0.0684594	-0.243637	-0.230697	-0.182783	-0.235101	-0.133421	0.226104	0.0328572	0.0607719	0.277181	0.113771	0.0716248	0.12203	0.270226	0.185383	0.396888	0.429098	0.395689	0.591533	0.652974	0.161388	0.124328	0.0822504	-0.0139377	0.0180942	0.0547629	-0.146912	0.184191	-0.172333	0.430923
932	932 BB0330, BPP0327, BP0766 | gltJ | (BB, BPP, BP) glutamate/aspartate transport system permease protein	0.0412627	0.232139	0.38104	0.0502561	0.164349	0.590125	0.233828	0.1441	-0.22926	0.0996421	0.469332	0.325714	-0.159524	0.0418685	-0.412119	0.0720001	-0.0964846	0.0850891	0.0684594	-0.0436996	-0.0585165	-0.00117641	-0.0400847	0.390833	0.00616581	0.0739165	0.0290631	0.193117	-0.0522386	0.24155	0.12203	-0.122919	0.346347	0.0503772	0.115082	0.0750563	-0.0539302	0.321646	-0.442093	-0.136062	-0.191812	-0.23633	-0.197635	-0.333308	-0.193706	-0.28259	-0.306634	-0.123666
3387	3387 BB0331, BPP0328, BP0767 | gltK | (BB, BPP, BP) glutamate/aspartate transport system permease protein		-0.286934	0.133112	0.125024	0.092558	0.0158889	-0.153195	0.0693324	0.152169	-0.088803	0.132904	-0.352358		0.218746				0.0850891	0.00503397	-0.131162	-0.57309	-0.37041	-0.143178	-0.061862	0.0114749	-0.156584	-0.12294	0.0570553	0.144798	-0.0376042	-0.075007	-0.105641	0.0144083	0.156513	-0.00845064	0.0424069	-0.0826056	-0.0133133	0.311347	0.137504	0.0780233	0.129798	0.228991	0.0950267	0.0264197	-0.00343569	0.13023	-0.108716
3655	3655 BB0332, BPP0329, BP0768 | gltL | (BB, BPP, BP) glutamate/aspartate transport ATP-binding protein	0.00161916	0.153231	-0.521113	0.0655228	0.285203	0.406679	0.289323	0.480528	0.441675	0.212853	0.245015		0.0527797	-0.27224	-0.24706			0.171677	0.0684594	0.0226429	-0.547555	-0.0809036	0.160828	0.0474216	0.299248	0.19916	-0.00335841	0.0728227	-0.0347511	0.116019	0.0431744	0.283401	0.963969	0.0662317	-0.174523	0.0267918	0.0796659	0.00305013	0.268503	0.214125	0.0208405	0.0400011	0.29663	-0.0584477	0.079859	0.00986113	0.324499	0.174014
2718	2718 BB0333, BPP0330, BP0769 | | (BB, BPP, BP) probable aminotransferase	0.229017	0.124996	0.0238833	-0.237546	-0.1646	-0.0002308	-0.0292065	-0.199854	0.046374	0.128788	-0.156602	-0.311716	-0.142036	-0.00596004	-0.57387			0.199422	0.201726	0.0547041	0.263412	0.201132	0.593787	0.0578335	-0.148211	-0.0169106	-0.177388	-0.110889	-0.0522386	0.159088	0.152404	-0.071694	0.178256	-0.0985376	0.20275	0.0399044	-0.131762	0.183527	0.0682473	0.0426443	0.0697049	0.0791717	0.217403	-0.0584477	0.105854	0.12432	0.00823951	0.378834
931	931 BB0334, BPP0331, BP0770 | | (BB, BPP, BP) putative membrane protein	-0.396514	-0.661737	-0.385761	-0.573595	-0.413627	-0.100925	-0.372508	-0.0589917	0.0926677	-0.515068	-0.156602	-0.331894	-0.494708	-0.124141	0.0512812	-0.199804	-0.248488	0.0701387	-0.166919	-0.131162	0.0624989	0.187585	0.349862	0.0873343	-0.437717	-0.211541	-0.00335841	-0.110889	-0.10601	-0.227935	-0.075007	0.0566301	-0.232361	-0.417276	0.378638	-0.139111	-0.459936	-0.00839336	0.249352	0.367371	0.301336	0.348632	0.664086	-0.133999	0.507953	0.32914	0.358182	0.245568
930	930 BB0335, BPP0332, BP0771 | | (BB, BPP, BP) putative exported protein	0.132695	-0.147084	0.00758145	-0.334408	0.121704	0.0938914	-0.372508	0.372725	0.500092	0.143144	-0.00459915	0.133069	-0.450987	0.0418685	0.243926	0.0864997	-0.958981	0.240064	0.0838894	0.00634106	-0.132517	-0.218407	0.0868274	0.168837	0.107584	0.0662504	0.209635	0.207472	0.175172	0.200908		0.131398	0.095783	-0.0550159	0.256979	0.403	-0.127789	0.29588	0.471024	0.286881	0.299037	0.237601	0.655524	-0.0293014	0.309727	0.172414	0.242705	0.335766
2717	2717 BB0336, BPP0333, BP0772 | | (BB, BPP, BP) putative acetoacetyl-CoA reductase			-0.281925	0.0955801	-0.0143572	0.278923	0.0691972	-0.0258248	0.0774009	-0.325243	-0.174524	-0.0386973	-0.0252228	0.133016	0.284954			0.185616	-0.203913	-0.14931	-0.151626	-0.200485	-0.216242	0.0423199	-0.0132594	0.206218	0.195421	0.163971	0.129368	0.0258212	0.091003	0.0256032	0.0189488	-0.0135053	0.176612	-0.0507823	0.154434	-0.0191448	0.255769	0.124328	0.100669	0.117307	0.501611	0.0410879	0.217363	0.252904	0.13023	0.198262
929	929 BB0337, BPP0334, BP0773 | | (BB, BPP, BP) putative acetolactate synthase large subunit	-0.146316	-0.425558	0.0400029		0.420363	0.3944		-0.462889	-0.644298	-0.560871	0.231468	-0.373116	0.0678866	0.312722	0.324846	0.027606	-0.418413	0.624728		-0.167688	-0.0766638	0.103521	0.0561306	0.0688058	-0.082232	0.241663	0.137123	-0.280814	-0.280508	-0.0870729	-0.223106	-0.071694	-0.0596815	-0.065052	0.152656	0.0098416	-0.116312	-0.0501506	0.121525	0.263034	0.17897	0.104707	0.274434	0.414305	0.131389	0.286071	-0.0203296	-0.00818886
3385	3385 BB0337, BPP0334, BP0773 | | (BB, BPP, BP) putative acetolactate synthase large subunit	0.399492	0.0356143	-0.112	0.196107	0.0628107	0.224475	0.329587	0.242664	0.0146652	0.0395211	0.132904	-0.141791	-0.0741324	0.0728954	0.113342		0.254013	-0.088559	-0.0112678	0.0226429	0.306056	0.160104	0.0405337	-0.157618	0.0345634	-0.0187531	-0.253337	0.0884195	0.435699	-0.209557	-0.388165	-0.231172	0.209052	-0.19507	0.0756936	-0.250835	-0.0503794	-0.243247	0.125362	-0.0740006	-0.00778239	-0.0557579	-0.064368	-0.000732237	-0.131645	-0.114467	0.00823951	-0.079272
3704	3704 BB0337, BPP0334, BP0773 | | (BB, BPP, BP) putative acetolactate synthase large subunit	-0.101498	0.109637	0.16286	0.00346187	0.00141013	0.48982	0.30287	0.1586	0.107775	0.41567	0.297964	0.299719	-0.327251	0.190732	0.401468	0.224003	-0.268666	0.157602	0.129213	-0.186304	-0.0228926	-0.0484821	-0.0736373	0.473949	0.00882524	0.0425811	0.0917988	-0.0244746	-0.10601	-0.0376042	-0.0402416	0.116751	0.231494	0.166381	0.0745216	0.0581368	0.0535923	0.233619	-0.121072	0.111031	0.0146447	0.0267043	0.108697	0.0272821	0.0264197	0.136495	0.0907017	0.0328384
3027	3027 BB0338, BPP0335, BP0774 | | (BB, BPP, BP) probable GntR-family transcriptional regulator	-0.511723	0.154455	0.177506	-0.182405	0.00141013	0.418854	-0.19067	-0.237329	-0.22926		0.536971	0.0102123	-0.408551	0.0101596	-0.286588	0.337461		0.199422	0.0838894	-0.475811	-0.0585165	-0.0484821	-0.0400847	0.121707	-0.121563	-0.0233801	0.676761	-0.520002	-0.365396	-0.0214846	0.267881	0.347531	0.160124	0.00715723	0.200136	-0.111899	-0.259399	0.506451	0.472876	0.0840643	-0.122785	0.0791717	0.0445664	0.0683094	-0.0290754	0.00986113	0.00823951	0.0462589
7024	7024 BB0339, BPP0336 | | (BB, BPP) hypothetical protein																		-0.0445038	-0.197681	-0.143235	-0.410818	-0.0700153	-0.560196	-0.802286	-0.138548	-0.436692	-1.2404	-1.57627	-1.6372	-1.07593	-1.04024		-1.56601	-0.852506	0.0532829	-1.15725	-1.53632	-1.61433	-1.94625	-1.12029	-1.84319	-0.973296	-0.736793	-1.0293	-0.97358	-0.87568	-0.70999	-0.299238
928	928 BB0340, BPP0337, BP0775 | | (BB, BPP, BP) hypothetical protein	-0.965317		-0.00890667		-0.0143572	-0.643074	-0.555954	-0.440862	-0.191786	-1.22967	0.0734034	-0.141791						0.0850891	0.215801	-0.167688	0.306056	-0.236554	-0.25421	-0.119144	-0.154197	0.0189877	0.166567	-0.146959	0.234066	0.101372	0.12203	-0.0385271	0.217729	-0.461486	-0.294939	-0.122742	-0.0486582	0.465393	-0.12072	-0.0740006	-0.0656189	-0.143221	0.240487	-0.165363	-0.0721441	0.0360927	-0.049476	0.0727311
926	926 BB0341, BPP0338, BP0776 | | (BB, BPP, BP) probable GntR-family transcriptional regulator	-0.0847956	0.545338	-0.223031	0.034826	0.348213	0.752854	0.190759	0.0225382	0.0619709	0.266292	0.245015	0.688284	0.037513	0.849223	0.388977			0.157602	-0.185297	-0.283166	-0.21052	-0.00117641	0.189397	0.191594	0.201157	0.227378	0.491406	-0.202812	0.113771	0.0258212	0.281687	0.396859	0.156442	0.239043	0.503668	0.437757	-0.108019	0.821767	0.569597	0.0976108	-0.00177989	-0.00026277	0.133571	-0.181304	-0.00106101	-0.0858978	-0.064273	-0.079272
925	925 BB0342, BPP0339, BP0777 | | (BB, BPP, BP) probable Zinc-binding dehydrogenase	0.14521	-0.132152	-0.0424592	-0.218931	-0.218371	0.196461	0.100561	-0.163328	0.0619709	-0.305614	-0.0370206		0.141136	0.103269	0.215912	-0.0337945	0.225443	-0.0229707	0.215801	-0.0955386	0.143117	0.214552	0.217412	0.0606146	-0.0699026	0.0765078	-0.0365253	0.0249941	0.175172	0.393553	0.425422	0.202481	0.0955918	0.142467	0.510155	0.0974277	0.263353	0.183622	0.0402436	0.124328	0.0794813	0.0919957	0.251891	-0.230214	0.181142	0.00986113	0.193795	0.186189
3026	3026 BB0343, BPP0340, BP0778 | | (BB, BPP, BP) putative acetyl-CoA synthetase			0.442968																									0.407242		0.101372		-0.00610565		0.537692	0.319016	0.438368			-0.0532323		0.152926		0.228991		-0.177939	0.545458	-0.0348292	-0.0504171
3025	3025 BB0344, BPP0341, BP0779 | | (BB, BPP, BP) conserved hypothetical protein	0.608777	0.560655	-0.0255854	0.58313	0.310738	0.382017	0.289323	0.360234	0.122725	0.292287	0.798169	0.388724	0.169425	0.775694	0.450377			0.0087382	0.0528625	-0.205163	0.0952888	0.0595776	0.146328	-0.160644	0.298103	0.396947	0.209635	0.0728227	0.0331529	-0.0376042	0.0103845	0.00983589	-0.331958	0.203316	0.207643	0.120825	0.0900273	0.309868	0.0303459	-0.104697	-0.0105274	-0.0699717	-0.0785818	-0.118569	-0.0867909	-0.143613	-0.064273	-0.079272
924	924 BB0345, BPP0342, BP0780 | | (BB, BPP, BP) putative membrane protein	0.190064	0.967036	0.148063	0.41453	0.032437	0.557459	0.31629	0.372725	0.0619709	0.157358	0.86987	0.562753	-0.250289	0.176518	0.57691	0.652097	-0.228588	-0.122506	-0.113147	0.00634106	0.306056	0.0890214	0.131682	0.184842	0.244804	0.275571	0.686957	0.317445	-0.000399629	0.228129	0.281687	0.408932	0.166219	0.363258	0.357728	0.467306	0.331645	0.773857	0.605284	0.0976108	0.117379	0.166635	0.108697	0.209485	-0.0576445	0.0490317	0.00823951	-0.00818886
923	923 BB0346, BPP0343, BP0781 | | (BB, BPP, BP) probable ABC transporter, ATP-binding component			0.368329	-0.459939							-0.174524		0.037513	0.766234	-0.0135699			-0.088559	0.0370952	-0.131162	0.0118728	-0.148018	-0.0235966	-0.00951902	-0.0551324	-0.25898	-0.0704726	0.0884195	0.0496411	-0.0214846	-0.092709	-0.00610565	0.353933	0.0491825	0.447914	-0.156876	-0.0486582	0.191587	0.076218	-0.0740006	-0.0745798	-0.0416827	-0.0363536	-0.000732237	-0.0290754	-0.234761	0.168704	-0.0362032
922	922 BB0347, BPP0344, BP0782 | | (BB, BPP, BP) putative exported protein	-0.15125	0.0679102	0.24859	0.139523	0.259208	0.579318	0.368757	-0.145406	-0.137338	0.199178	0.60158	0.133069	-0.387793	0.232552	0.172843	-0.131092	-0.309888	-0.192896	-0.148771	-0.645736	-0.132517	-0.218407	-0.143178	0.396588	0.174909	0.370604	0.251455	0.0411138	-0.161863	-0.5826	0.0752357	-0.453565	-0.170048	-0.264577	0.103264	0.368869	0.0934064	0.624437	-0.277775	0.163499	0.120531	0.142181	0.121188	0.34921	0.0264197	0.112042	-0.0203296	0.0328384
921	921 BB0348, BPP0345, BP0783 | | (BB, BPP, BP) putative dioxygenase			0.16286					0.334923										0.0397651	0.0528625	0.0387625	0.347476	0.227849	-0.273575	-0.217324	0.224022	0.0633818	-0.00335841	-0.202812	-0.239866	-0.12102		-0.140407	0.14448	-0.00789919	0.564142	-0.250395	0.11004	0.0657859	0.0520365	0.189034	0.076005	0.142181	-0.0502928	-0.0881951	0.143989	0.12432	0.0223147	0.280056
920	920 BB0349, BPP0346, BP0784 | ilvB | (BB, BP) putative acetolactate synthase large subunit ; (BPP) Pseudogene	-0.217883	-0.0218803	0.16286	-0.0124797	0.13606	0.138746	-0.229144	-0.376732	-0.287363	0.0848451		-0.252822	-0.107685	-0.141843	0.324846	-0.0655034	0.136176	0.0998861	-0.078382	-0.167688	0.219468	0.254081	0.146328	0.427394	-0.104429	0.115296	0.479724	-0.110889	-0.280508	0.187102	0.295361	0.467826	0.211417	-0.0866864	0.0587677	0.204623	0.00969347	0.364001	0.0256231	0.0285692	0.0863842	-0.113473	0.193944	0.445783	-0.0150002	-0.100112	-0.0943302	0.0192919
3024	3024 BB0350, BPP0347, BP0785 | | (BB, BPP, BP) putative mechanosensitive channel protein	-0.138284	0.0583989	-0.0424592	0.0655228	0.259208	0.356926	0.0208342	-0.419167	-0.137338	0.114289	0.203987	0.0882149	-0.142036	-0.00596004	0.229987	-0.491267		-0.088559	-0.113147	0.116765	0.189411	0.0295204	0.160828	0.0698674	0.228571	0.467448	0.456073	-0.165337	-0.161863	0.0102243	0.12203	0.174467	0.35827	-0.0732029	0.00509933	0.0581343	0.165865	0.349279	0.0975428	0.0703893	0.0726518	0.0132838	-0.0363536	0.0817299	0.0264197	-0.143613	0.0637346	-0.0647724
7025	7025 BB0351, BPP0348 | | (BB, BPP) LysR family regulatory protein																		-0.0123234	-0.248307	0.101498	0.111409	0.205619	0.0918806	-0.144679	-0.295649	0.643479	-0.128889	-0.543849	-0.294313	-0.155786	-0.0633252	-0.22494	-0.0142181	0.0311704	-1.72201	-0.880411	-0.0486582	0.360863	0.30333	-2.32193	-2.62467	-1.26875	-1.60751	-2.35123	-1.4161	-1.62904	-1.85683	-1.49918
5080	5080 BB0352, BPP0349 | | (BB, BPP) CAIB/BAIF family protein		0.550636	0.24859	0.214485	0.462741	0.687266	0.427651	-0.315331	-0.347905				0.0477087					0.0900383	-0.411806	0.756363	-0.132517	0.0645268	-0.273575	-0.131855	0.405521	0.17998	-0.638362	-0.695852	-0.972385	-0.240319	-0.303276	-0.355001	-0.667893	-0.4582	-0.193254	-0.117631	-0.474923	-0.614334	-0.886099	-3.47393	-2.31452	-0.84554	-1.06437	-1.0882	-1.34395	-1.0859	-0.494261	-0.600104
5079	5079 BB0352, BPP0349 | | (BB, BPP) CAIB/BAIF family protein			0.220575	0.37831	0.654437	0.422889	0.195609	-0.288859	-0.418294	0.0497169		0.90494	0.0778707	0.441139	0.609576			-0.111102	-0.222772	0.080888	0.0458202	-0.0592085	-0.079306	0.336076	0.479543	0.316668	-0.588321	-1.25434	-1.23987	-0.356833	-0.147157	-0.483008	-0.575063	-0.884549	-0.68793	-0.0102898	-0.520727	-0.698726	-0.904362	-4.64386	-4.48147	-3.72818	-2.73679	-1.28084	-3.37957	-2.95097	-2.7573	-3.5387
5078	5078 BB0353, BPP0350 | | (BB, BPP) conserved hypothetical protein	-0.813314	-0.397965		-0.256405		-0.240748		-0.328752			-0.0701875		-0.415538					-0.122506	-0.314195	-0.167688	0.0569607	-0.182783	-0.299806	-0.337324	-0.232428	-0.244047	-0.690201	-0.660662	-0.654903	-0.290945	-0.331021	-0.275566	0.44216	-0.373008	0.101111	-0.71895	-0.291701	-0.459056	-0.324901	-1.02915	-1.21671	-0.619659	-0.361754	-0.103302	-0.242069	-0.31538	0.675664	0.666411
5077	5077 BB0353, BPP0350 | | (BB, BPP) conserved hypothetical protein			0.670546	0.294409	0.352317	0.582929		-0.643954	-0.619207				0.273001					-0.217143	-0.124925	-0.408696	0.0345929	-0.0700153	-0.34007	-0.46018	-0.196965	0.44152	0.0917988	-0.906419	-0.928664	-0.574738	-0.331021	-0.0942366	-0.231029	-0.4212	0.345978	0.285151	-0.291701	-0.0850808	-0.362737	-2.8365	-3.40805	-1.68379	-0.806056	-2.50323	-1.57222	-1.5884	-0.909298	-0.423226
5076	5076 BB0354, BPP0351 | | (BB, BPP) GntR family regulatory protein			0.182356	-0.146781	0.196666	0.759252	0.49214	0.30482	0.0358816	0.212853	1.01134		0.037513					0.0499609	-0.000379523	-0.217874	0.565974	0.113107	0.253937	0.0252464	0.298892	0.316668	-0.0819682	-0.496543	-0.568488	0.24155	0.544721	0.292118	-0.501883	0.0695974	0.228312	0.216787	0.297667	0.290395	-0.00865541	-4.32193	-3.18899	-1.9733	-1.60751	-1.31561	-1.24207	-1.90034	-0.641818	-0.708629
5075	5075 BB0355, BPP0352 | | (BB, BPP) conserved hypothetical protein			0.677433	0.402558	0.360491	0.803259	0.669927	0.492023	0.295402			0.910677		0.555396				0.351425	0.173157	-0.0955386	0.224417	0.292555	0.151178	0.314753	0.592289	0.0189877	0.0183367	-0.140884	-0.253286	0.187102	0.331207	0.0870038	-0.231029	0.175805	0.432393	0.494686	0.315154	-0.681448	-0.142099	-5.05889	-6.18175	-4.14322	-2.03635	-3.50323	-2.24207	-2.4364	-2.49426	-2.62117
5074	5074 BB0356, BPP0353 | | (BB, BPP) putative dehydratase	1.18935	1.38693	0.502346	0.434267	0.551097	0.869811	0.613065	0.664491	0.610275	0.499883	0.940953	1.03143	0.381777	0.681537	0.645025	0.325287	1.48848	0.648407	0.378966	0.0172294	0.319995	0.406084	0.486598	0.491264	0.444002	0.772127	-0.389541	0.304148	0.234066	0.456289	0.654904	0.229962	-0.0979263	0.58475	0.479562	0.729572	0.888309	0.642582	0.347975	-4.64386	-4.59267	-4.14322	-2.48887	-5.67316	-3.7015	-3.29889	-3.85683	-3.90127
5073	5073 BB0356, BPP0353 | | (BB, BPP) putative dehydratase			0.430793	0.00873681	0.66107	-0.360487												0.301093	0.173157	0.0704714	0.111409	-0.23048	0.0918806	0.507398	0.250494	-0.305447	-0.389541	-0.0244746	-0.0289688	0.268022	0.162388	0.220859	-0.257261	0.752635	-0.12477	0.777185	0.532572	-0.488803	0.408258	-4.32193	-5.59679	-3.26875	-2.34448		-3.24207	-3.17336		-2.80174
5071	5071 BB0357, BPP0354 | | (BB, BPP) putative exported protein	0.991291		0.397816	0.787222	0.485343	0.582929	0.468293	0.762671	0.515278	0.399816	1.45386	0.464778	0.705317	0.525801	0.609576	0.249998		-0.0123234	0.104209	0.292864	0.111409	0.0743746	0.22663	-0.0212962	0.316868	-0.00579213	-0.690201	-0.153059	-0.365396	-0.0870729	-0.478363	-0.301562	-0.325006	0.048328	0.282794	0.0981829	-0.0598855	0.0662802	-0.0805052	-4.05889	-4.06322	-3.26875	-2.8299	-1.28084	-2.89415	-3.29889	-1.70999	-2.62117
5072	5072 BB0358, BPP0355 | | (BB, BPP) putative exported protein		1.68146	0.663627	1.26385	1.14081	0.863886	0.790221	1.0066	0.926534	0.674757	1.70649	1.09327	0.692377	0.99404	1.01922	0.427537		0.0900383	-0.022239	-0.00463006	-0.0346698	-0.0484821	0.208134	0.769237	0.615604	0.971963	-0.877828	-0.254342	-0.239866	-0.132516	-0.223106	-0.410496	-0.293321	0.224596	0.0175367	0.131686	0.0312985	0.355866	-0.392136	-4.32193	-3.87027	-3.72818	-1.87881	-4.0882	-2.61404	-2.5104	-3.07922	-2.4607
5070	5070 BB0359, BPP0356 | | (BB, BPP) hypothetical protein		1.39281	-1.12992	0.692064	0.693786	0.590125	0.717907	0.924134	0.725752	0.166756	2.04271		1.13158	0.916338	1.10318			0.375947	0.275255	0.310675	0.36551	0.19663	0.65993	1.25254	0.477559	-0.75862	0.256028	0.49568	0.406126	0.912927	0.757266	0.424873	0.433986	0.801193	0.12187	-0.243297	0.243895	1.12284	0.249788	-4.32193	-3.8557	-4.14322	-2.41487	-0.0881951	-3.37957	-2.36601	-3.34226	-3.2492
5069	5069 BB0360, BPP0357 | | (BB, BPP) transcriptional regulator			0.614239	0.100529	0.392732	0.582929	0.507821	0.587993	0.397281					0.190732			0.791041	0.185616	0.319377	0.209874	0.224417	-0.171101	0.719912	0.632929	0.317191	-0.741546	-0.477897	0.571629	0.353975	0.636409	0.0699414	0.292118	0.124302	0.469623	0.19802	0.637154	0.306437	-0.444409	0.247294	-4.64386	-5.59267	-3.02774	-2.41487	-2.76627	-2.45357	-2.67086	-2.85683	-2.4607
5068	5068 BB0361, BPP0358 | scoB | (BB, BPP) putative succinyl-CoA:3-ketoacid-coenzyme A transferase subunit B				0.698607		-0.521768												-0.0445038	-0.197681	-0.0955386	-0.321551	-0.242655	0.289561	0.440284	0.327115	-0.0319962	-0.572019	-0.0244746	-0.136772	0.0309829	-0.262634	-0.117137	-0.650406	0.12703	0.259374	0.197592	0.0590556	-0.751837	-0.123065	-1.8365	-2.78944	-1.05576	-0.379241	-0.65079	-0.679133	-0.692234	-0.781543	-0.731349
5067	5067 BB0362, BPP0359 | scoA | (BB, BPP) putative succinyl-CoA:3-ketoacid-coenzyme A transferase subunit A		0.791069	0.540616	0.472947	0.470314	0.646432		0.476676		0.764156		0.317101		0.392776		0.027606		0.109667	0.257221	0.219335	0.418297	-0.0918747	0.673476	0.348171	0.449291	-0.318047	-0.572019	0.407242	0.353975	0.486662	0.111762	-0.0605534	-0.192555	0.26828	0.476976	0.608858	-0.0264625	-0.565971	-0.0163101	-5.05889	-4.88515	-5.14322	-3.27736	-1.91827	-3.89415	-4.17336	-4.07922	-4.12367
5066	5066 BB0363, BPP0360 | | (BB, BPP) LysR family regulatory protein	1.51943	1.45791	0.239312	0.711605	0.654437	0.797054	0.717907	1.58442	0.808214	0.558181	0.929813	1.20018	0.605321	0.875859	1.00292	-0.108896	2.04102		-0.629397					0.285042	0.691448	2.10331		-0.0244746	-0.727967				-0.249448	0.433535	-0.0641692	0.184101	0.0584045	-0.22545	-0.0158962		-0.68165	-0.705815	-0.903903		-0.701501	-0.436395	0.335814	-0.0362032
5065	5065 BB0364, BPP0361 | | (BB, BPP) enoyl-CoA hydratase/isomerase family protein		1.27265	1.00211	0.576041	0.565311	0.833891		0.595117	0.552559	0.938889	1.13775		0.974777	0.708131	1.04067	-0.0655034	1.90352	0.109667	0.248119	0.080888	0.619555	-0.10293	0.307049	0.482204	0.488387	0.795335	-0.477897	0.295215	0.2147	0.538324	0.267881	-0.0829212	0.178369	0.193734		0.388778	0.394328	0.553374	0.109832	-3.18442	-3.77395	-2.82129	-2.56687	-4.0882	-2.00106	-2.5884	-1.45473	-2.12367
5064	5064 BB0365, BPP0362 | | (BB, BPP) conserved hypothetical protein		-0.159178	0.372578	-0.194478	0.214814	0.508929		0.854594	0.826593	-0.640599			1.04771	-0.124141		-1.46989					0.163876	-0.218407	0.439804	-0.064863	0.185316	-0.75862						-0.453565	-1.34256	-0.776685	0.268711	-0.124227	-0.638171	-0.191782	-0.386008		-6.18175
5063	5063 BB0366, BPP0363 | | (BB, BPP) putative exported protein			0.577897	0.799448	0.693786	0.618553	0.605797	1.33492	0.304172	0.41567			0.527318	0.875859	0.810273	0.267072		0.119382	0.153791	0.429552	0.469221	0.103521	0.524466	0.465819	0.605756	-0.478512	-0.44784	0.48786	0.299868	0.0412512	-0.172031	-0.188103	-0.396089	0.182084	0.504279	0.45064	0.168933	-0.698726	0.073094	-3.8365	-4.59267	-4.72818	-3.92944	-2.28084	-3.7015	-3.95097	-3.85683	-3.5387
5062	5062 BB0367, BPP0364 | | (BB, BPP) branched-chain amino acid transport system permease	1.36714	1.28196	0.882051	0.685492	0.823623	0.933427	0.538682	0.768985	0.295402	0.938889	1.30229	1.29095	0.886646	0.772548	0.45837	0.0573534	1.77634	0.0900383	0.0736211	-0.0722688	0.301379	-0.11407	0.349862	0.200336	0.420257	-0.450498	-0.306286	0.33062	0.431512	0.159088	-0.184631	-0.140407	0.191882	0.135529	0.30323	0.335289	0.320048	0.165472	-0.00865541	-3.64386	-3.59267	-2.14322	-1.41487	-0.503233	-1.89415	-2.29889	-1.23792	-0.927269
5061	5061 BB0368, BPP0365 | | (BB, BPP) branched-chain amino acid transport system permease		0.637659	1.13311	1.13471	0.980349	1.07862	0.484235	0.559138	0.738749	0.641437			0.570387					0.0499609	0.0940852	0.319499	0.596835	-0.136613	0.315714	0.187518	0.635544	-0.244047	-0.319832	0.49568	0.195071	0.0915244	0.230406	0.145897	0.193723	-0.471436	0.0906191	0.731016	0.349505	0.191101	0.265426	-4.64386	-4.12337	-3.72818	-2.03635	-0.628763	-3.11654	-3.17336	-3.07922	-3.12367
5059	5059 BB0369, BPP0366 | | (BB, BPP) ABC transport system ATP-binding protein			0.430793	0.540061	0.634353	-0.0496995		0.657702	0.567206			0.342788		-0.691617	-0.0989614			0.185616	-0.327742	0.310675	-0.0465439	0.0645268	0.315714	-0.0940525	-0.0245905	-0.292956	-0.898005	-0.391846	-0.239866	-0.606447	-0.769594	-0.797519	-0.740043	-0.4582	-0.157763	-0.29994	-0.474923	-1.16687	-0.54145	-3.32193	-3.48147	-2.72818	-2.34448	-3.50323	-2.79461	-2.75832	-2.27187	-2.4607
5060	5060 BB0369, BPP0366 | | (BB, BPP) ABC transport system ATP-binding protein			0.533043	0.882248	0.750867									0.79753				-0.0663633	0.0736211	0.059979	0.272998	0.141489	0.198796	0.684591	0.498882	-0.00119016	-0.76235	0.240423	-0.0522386	-0.0759323	0.0485677	0.00454159	-0.192555	0.00897463	-0.121735	0.500712	0.0796659	-0.519177	0.173371	-3.8365	-4.24864	-2.82129	-1.48887	-1.54387	-2.24207	-2.23476	-1.61979	-1.57935
5058	5058 BB0370, BPP0367 | | (BB, BPP) ABC transport system ATP-binding protein			0.776969	0.811572	0.76325	0.233694		0.492023										-0.254296	-0.369161	0.131872	-0.184047	0.0446273	0.399615	0.135429	0.17849	-0.356521	-0.418396	0.339338	0.165118	-0.240319	-0.184631	0.00454159	-0.297525	-0.0707782	0.221406	0.357227	-0.34564	-0.444409	0.00941715	-3.32193	-3.27074	-1.48026	-0.736793	-2.76627	-1.30918	-0.804127	-1.17233	-0.47981
5057	5057 BB0371, BPP0368 | | (BB, BPP) putative short chain dehydrogenase			0.52543	0.0906138		0.687266												0.477643	0.0104272	0.283875	0.0458202	-0.242655	-0.0456229	0.378883	0.2061	-0.0529052	-0.403896	0.154123	-0.226569	-0.203482	0.12203	-0.0494982	-0.179955	-0.0364683	-0.156634	0.20601	-0.0264625	-0.345845	-0.321458	-4.05889	-2.80019	-2.33587	-2.27736	-0.972718	-2.24207	-3.05788	-1.37878	-1.57935
5056	5056 BB0372, BPP0369 | | (BB, BPP) conserved hypothetical protein	1.31737	0.280107	0.422619	-0.388856	0.159672	0.71386	0.351479	0.566406	0.596061	-0.157516	0.646506	0.887593	0.381777	0.43319	0.877387	0.188598	1.49448	0.0998861	-0.0444347	0.0172294	-0.0346698	-0.148018	0.315714	0.384936	0.220499	1.01052	-0.361252	-0.450739	-0.51902	-0.155786	-0.0867841	-0.105641	-0.256879	-0.250336	0.0992817	0.131387	0.329996	0.0494414	-0.447227	-3.8365	-4.3744	-3.14322	-1.45139	-1.24689	-2.05764		-1.1096	-2.06477
5053	5053 BB0373, BPP0370 | | (BB, BPP) putative short chain dehydrogenase	1.78676	0.939483	0.592544	0.853219	0.781629	0.618553	0.460256	0.461163	0.832667	-0.39959	1.85228	1.2326	0.828699	0.510773	0.401468	-0.211582	1.07344	0.359645	-0.055662	0.256568	0.0118728	0.275582	0.524466	-0.0592493	0.124801	1.59351	0.101995	0.48786	0.472852	0.130519	0.191932	0.351707	0.0600975	-0.0913298	0.144736	0.369478	0.766696	0.935549	0.138898	-4.32193	-4.1339	-3.55826	-2.64933	-1.8658	-3.00106	-2.95097	-3.34226	-3.12367
5055	5055 BB0373, BPP0370 | | (BB, BPP) putative short chain dehydrogenase			0.478887															0.213097	0.0940852	0.247349	0.356521	0.0938708	0.561366	0.124782	-0.196965	-0.0216543	-0.140862	-0.0022788	0.13453	-0.179437	0.14235	-0.212557	-0.703517	-0.156763	-0.607985	-0.0313326	-0.201904	-0.373326	-0.138571	-3.47393	-3.48147	-2.55826	-2.03635	-1.54387	-1.79461	-2.05788	-2.34226	-2.12367
5054	5054 BB0374, BPP0371 | | (BB, BPP) NADH:flavin oxidoreductase/NADH oxidase family protein	0.15754			0.859072				0.389213	0.507705	-0.673765	0.612072							-0.607933	-0.185297	-0.192563	0.000377195	-0.555442	-0.395565	-0.388902	-0.253305	-1.08485	-1.65544	-0.948239	-0.928664	-1.60645	-1.37367	-1.49796	-1.47086	-1.95786	0.172496	-0.287835	-1.88996	-1.75184	-1.10983	-4.05889	-3.53493	-1.68379	-2.21323	-1.62876	-1.08679	-2.05788	-1.61979	-1.66423
5052	5052 BB0375, BPP0372 | | (BB, BPP) putative exported protein			0.478887	-0.146781			0.214845	0.616282	-0.33423							-0.309429		0.0191548	0.0528625	0.0704714	0.310717	-0.0809036	0.160828	-0.0816688	-0.282938	-0.436692	-0.838299	-0.660662	-0.11211	0.471555	0.0485677	0.220859	-0.231029	0.0622167	-0.0991202	0.0479584	0.197502	-0.332298	-0.0638826	-5.05889	-3.94791	-3.14322	-3.03635	-5.0882	-3.37957	-3.5884	-3.07922	-3.12367
5051	5051 BB0376, BPP0373 | | (BB, BPP) putative membrane protein	0.758768	1.10793	0.864054	0.921932	0.700241	1.2655	1.17611	1.2198	1.25073	1.3553	2.1474	1.65107	0.762148	1.06263	0.980892			0.0900383	-0.124925	-0.0722688	0.000377195	0.0841556	0.324327	0.145999	0.575415	0.161946	-0.46279	-0.465846	-0.440164	-0.384055	-0.591257	-0.212557	-0.85552	0.0707772	-0.381161	-0.174393	-0.141022	0.489371	-0.78659	-4.64386	-5.59679	-2.82129			-2.05764	-3.5884	-1.85683	-2.90127
5050	5050 BB0377, BPP0374 | | (BB, BPP) putative membrane protein	1.68109	1.85151	1.05065	0.768686	0.613985	0.81559	0.82193	1.11961	0.943474	1.01371	1.62249	1.53331	0.942356	0.899128	1.08781	0.341497	1.92144	-0.279607	-0.113147	0.524189	0.485804	-0.148018	0.391441	-0.186073	0.482352	1.13892	-0.877828	-0.335262	-0.294313	-0.155786	-0.659969	-0.0494982	-0.582531	0.255162	-0.0298002	0.1623	0.610818	0.301575	-0.364339	-5.05889	-3.98147	-2.55826	-2.56687	-1.0882	-1.94661	-3.4364	-1.27187	-1.75443
5049	5049 BB0378, BPP0375 | | (BB, BPP) sensor kinase protein	1.22525	1.34865	0.533043	-0.0232061	0.360491	1.04236	0.620296	0.895565	0.732265	0.960666	0.952008	1.05752	0.490419	0.785093	1.07227			0.248942	0.153791	0.09123	0.18434	-0.317943	0.0612923	0.0591937	0.473973	1.05919	-0.214863	-0.215523	-0.266833	0.268022	-0.0633252	0.00454159	-0.486287	0.174849	0.102835	0.236463	0.369622	0.408301	-0.416956	-6.64386	-5.32741	-5.14322	-3.41487	-4.35123	-3.37957	-4.17336	-3.66419	-2.80174
5048	5048 BB0379, BPP0376 | | (BB, BPP) transcriptional regulatory protein	1.6882	1.31744	0.320739	0.685492	0.829524	0.966979	0.764343	1.33917	1.49627	0.80686	1.48844	1.19078	1.31159	0.79753	0.918526	0.124468		-0.254296	-0.222772	-0.11919	-0.119917	-0.452872	0.324327	-0.214643	0.11106	1.12327	-0.177388	0.163971	0.0496411	0.319552	-0.249337	0.502041	-0.267556	0.835992	0.567882	0.628773	1.26904	0.985007	-0.306163	-6.64386	-5.44791	-6.72818	-5.15183	-6.67316	-4.7015	-1.90034	-1.96375	-6.70863
7026	7026 BB0380 | | (BB) conserved hypothetical protein																		-3.70747		-4.45309	-3.10743	-5.1253	0.208134	-4.95203	-5.11583	0.152843	-6.04775	0.719186	-5.1874	0.954268	-4.8476	0.894359	0.0673118	0.934385	0.323504	0.975199	0.794983	0.202359	-5.30435	-5.05889	-6.01667	-6.72818	-4.73679	-5.67316	-6.7015	-4.17336	-2.34226	-4.70863
5047	5047 BB0381 | | (BB) hypothetical protein			-2.54496	-4.76737	-4.64768													-5.09979	-4.14877	-5.2307	-6.38044	-6.1253	0.554061	-6.95203	-8.11583	0.722507	-5.72582	0.468124	-4.99475	0.74719	-4.55809	1.00454	0.250679	1.26219	0.288089	0.86377	0.810479	0.659707	-5.54706	-4.05889	-6.32741	-5.14322	-3.15183	-6.67316	-3.00106	-2.85143	-2.66419	-2.80174
5046	5046 BB0382 | | (BB) hypothetical protein	-4.10313	-4.71435	-3.33637	-6.0893	-4.78519	-4.25357	-4.4386	1.36857	1.3557	-4.29268	-3.03702	-3.97914	0.942356	-6.06666	-6.04148	-5.33496	-3.24849	-3.1929	-3.05566	-3.08386	-4.38044	-5.80337	0.249422	-6.51227	-5.26007	1.35455	-6.04775	0.202703	-3.90729	0.0865752	-3.76959	0.207098	0.150205	0.698039	1.19048	0.725533	1.04218	1.07731	-5.09683	-4.32193	-5.3744	-3.26875	-2.8299	-0.972718	-2.79461		-1.04948	-1.80174
3532	3532 BB0383, BPP0381, BP0677 | hemA | (BB, BPP, BP) glutamyl-tRNA reductase	-0.434802		0.133112	0.209913	0.077761	-0.228037	0.205259	-0.554519	0.152169	-0.448979	-0.267634	-0.674286	0.0220829	0.232552	0.554714	0.540676		-0.0390903	0.114263	0.00634106	0.111409	-0.0646018	0.0868274	-0.0632903	0.0972806	-0.0424128	0.444101	0.33062	0.27671	0.214583	0.091003	0.0256032	0.314405	0.0392067	0.076446	0.118584	-0.135073	0.0600699	0.0265393	0.0426443	0.0894691	0.0267043	0.00467365	0.546011	0.0399663	0.12432	0.117174	0.210235
1599	1599 BB0384, BPP0382, BP0678 | prfA, sueB, uar | (BB, BPP, BP) peptide chain release factor 1	0.0931455	0.499307	0.418515	0.182168	0.272264	0.3944	0.480266	-0.335509	0.0146652	-0.248281	0.310903	0.20486	0.27734	0.363797	0.413851	0.690571	0.151443	0.0998861	0.114263	0.190766	0.619555	0.201132	0.160828	0.0698674	0.262248	0.269658	0.122172	-0.496543	-0.301266	0.0258212	0.295361	0.188542	-0.0369205	0.0117596	0.260095	0.335523	0.172553	0.393841	0.371159	-0.152003	-0.108063	-0.113473	-0.344476	-0.118569	-0.225767	-0.219164	-0.172333	-0.200834
1600	1600 BB0385, BPP0383, BP0679 | hemK | (BB, BPP, BP) heme biosynthesis protein	0.0017498	-0.207538	-0.129922	-0.200552	0.00141013	-0.228037	-0.153195	-0.703897	-0.411099	-0.365321	-0.21105	-0.394178	-0.195148	-0.252875	-0.081474	-0.081623	-0.560432	-0.00702911	0.215801	-0.0780511	0.347476	-0.00117641	-0.0567635	-0.0114578	0.0838441	0.0965953	0.491406	-0.778314	-0.654903	0.0412512	-0.00629423	0.101954	0.132315	0.0452431	0.358909	0.0881347	0.302634	0.252279	0.0333767	0.124328	0.0579386	0.0267043	0.228991	-0.406371	0.0929151	0.00986113	0.0362539	0.0987263
1601	1601 BB0386, BPP0384, BP0680 | | (BB, BPP, BP) conserved hypothetical protein	0.438308	0.34438	0.00758145	-0.129293	0.077761	0.356926	0.790221	-0.127704	-0.248369	-0.229665	0.323727	0.42525	-0.213295	0.176518	0.450377	0.476067		0.114533	0.0370952	0.367088	0.319995	-0.11407	-0.107989	0.0876793	0.163597	0.167231	0.195421	-0.695852	-0.343701	-0.0870729	-0.128778	0.145897	0.128488	-0.179658	0.199164	0.140956	-0.0639649	0.246428	0.376935	0.201634	0.0786485	0.129798	0.0576225	0.0547629	0.181142	0.0490317	-0.049476	0.0595557
3144	3144 BB0387, BPP0385, BP0681 | | (BB, BPP, BP) probable flavoprotein	-0.157859																	-0.105433	-0.130849	0.176266	0.143117	-0.0809036	0.00882489	-0.258547	0.0984908	0.161946	0.278677	-0.202812	-0.219966	0.0865752	0.374796	0.334931	0.314405	0.106272	-0.137048	0.371128	0.460531	0.169409	0.365277	0.0976108	0.0069395	-0.0139377	-0.0785818	-0.0881951	-0.0432892	-0.100112	-0.0348292	-0.079272
7027	7027 BB0388, BPP0386, BP0682 | | (BB, BPP, BP) putative exported protein																		0.0243351	0.323716	-0.0268258	0.413971	-0.0973917	0.101934	-0.100284	0.0984908	-0.0741217	0.15192	-0.146959	-0.143004	0.357027	0.167354	0.296457	0.405007	0.324177	0.393466	0.0310524	0.266544	0.140554	0.37887	-0.268817	-0.157484	-0.158328	-0.0225478	-0.891798	-0.29211	-0.234761	-0.378784	-0.265685
1602	1602 BB0388, BPP0386, BP0682 | | (BB, BPP, BP) putative exported protein	0.110736	0.190773	0.0873086	-0.164483	0.150274	0.318452	0.131258	-0.21847	-0.619207	0.0547879	0.0581366	-0.17786	0.12678	0.0261012	0.0980754	0.156889	-0.0433733	0.0850891	0.129213	0.131872	0.143117	-0.0325406	0.0715606	0.0907775	0.0811181	0.00224656	0.195421	0.0884195	0.0980041	0.159088	-0.0402416	0.0412001	0.232444	0.131273	0.122881	0.106409	0.265615	0.154817	0.14346	-0.120294	-0.087053		0.228991		-0.242069	-0.128967	-0.109597	-0.00818886
1603	1603 BB0389, BPP0387, BP0683 | | (BB, BPP, BP) 4,5-dihydroxyphthalate decarboxylase	-0.120865	0.0509357	0.0873086	0.506894	0.323338	0.653319	0.176112	-0.355973		0.37975	0.525916	0.668106		0.0261012	0.229987			0.266536	0.243546	0.161619	-0.0766638	-0.0809036	-0.00729478	0.172088	0.387997	0.489308	0.467947	-0.128811	-0.124388	-0.00554301	0.0268726	0.309396	0.231943	0.372428	0.319016	0.130961	0.490861	0.412479	0.298634	0.275007	0.263167	0.104707	0.18207	-0.0584477	0.105854	0.136495	-0.0348292	-0.00818886
7028	7028 BB0390, BPP0388, BP0684 | | (BP) Pseudogene; (BB, BPP) molybdopterin dehydrogenase																		0.279592	0.173157	0.301797	-0.19062	-0.148018	0.0715606	0.0252464	0.224022	0.0487351	-0.159009	-0.406345	-0.260043	-0.209557	-0.388165	-0.212557	-0.440483	-0.308766	0.277989	0.0310524	-0.474923	-0.99695	-0.112228	-0.535332	-0.465743	-0.480256	-0.00887288	-0.246893	-0.434714	-0.510396	0.0907017	-0.138773
1604	1604 BB0391, BPP0389, BP0684A | | (BB, BPP, BP) probable 2Fe-2S ferredoxin	0.0740809	0.0347904	-0.129922	0.168093	-0.0302987	0.153392	0.0691972	-0.127704	0.0306067	-0.305614	0.410438	0.0882149	-0.0413425	0.299666	-0.0302487	0.671462	-0.717973	0.0397651	-0.09566	0.0860682	-0.0228926	-0.00117641	-0.353745	-0.257941	0.0403243	-0.0930144	-1.03653	-1.16534	-1.08786	-0.731978	-0.760134	-1.25003	-0.222932	-0.636189	-0.0573978	-0.506167	-1.56226	-0.703615	-0.462101	0	0.0620716	-0.00026277	-0.0225478	-0.0584477	-0.00106101	-0.00343569	-0.049476	-0.00818886
1605	1605 BB0392, BPP0390, BP0685 | | (BB, BP) probable dehydrogenase/oxidase; (BPP) Pseudogene	-0.465265	-0.0501721	0.118005	0.110377	0.178288	0.224475	-0.0123327	0.0693324	0.166668	0.868637	0.422411	-0.00590732	-0.250289	0.0728954	0.311671	0.184111	-0.0785627	0.226643	0.284188	0.00634106	0.219468	-0.0325406	-0.0235966	0.185294	0.0210518	0.188027	0.0917988	0.277181	0.0820625	0.116019	0.0752357	-0.0222253	0.100927	0.23628	-0.303802	0.0148576	-0.0760181	0.329392	0.273059	-0.0740006	-0.0185872	0.0267043	0.0705616	0.281039	0.079859	-0.00343569	0.117174	0.11155
1607	1607 BB0393, BPP0391, BP0686 | | (BB, BPP) conserved hypothetical protein ; (BP) Pseudogene	-0.339846	-0.145671	-0.343326	0.0502561	0.077761	0.278923	0.115991	0.242664	0.166668	0.403796	0.0734034	-0.272187	-0.327251	0.133016	0.0353397	0.337461	-0.396045	0.330666	0.362191	-0.263266	-0.0766638	-0.0325406	-0.273575	0.323112	0.181342	-0.177875	0.209635	0.382151	0.0980041	0.101372	0.211297	0.174467	0.305211	0.200205	-0.489021	-0.211379	-0.0586535	0.338602	0.442381	0.15056	0.157754	0.0791717	0.031391	0.466394	-0.0867909	0.0871669	0.0500597	0.174014
2787	2787 BB0393, BPP0391, BP0686 | | (BB, BPP) conserved hypothetical protein ; (BP) pseudogene				-1.21893									0.0678866					-0.174974	-0.185297	-0.113241	-0.113658	-1.04848	-0.898066	-0.46018	-0.85844	-0.893549	0.746663	0.719186	0.509073	0.268022	0.600864	0.546435	0.64698	0.525224	0.401978	-0.185266	0.431968	0.730366	0.738552	0.748461	0.752169	0.689669	0.714418	0.435367	0.741443	0.885533	1.25468	0.657694
190	190 BB0394, BPP0392, BP3435 | | (BB, BPP, BP) conserved hypothetical protein	-0.0980953	-0.359333	-0.00890667	0.034826	0.150274	1.03974	0.161315	-0.335509	-0.45482	-0.325243	0.175973	0.0261539	-0.288257	0.246227	0.215912	0.519459		-0.105433	0.540528	-0.453091	-0.426248	-0.200485	-0.235101	0.211915	-0.106637	0.022478	0.137123	-0.695852	-0.602436	0.173163	-0.147157	-0.176031	-0.0890889	-0.328267	0.195277	-0.814741	-0.282419	-0.341207	-0.381829	0.15056	0.347508	-0.0416827	0.0960967	-0.103302	0.181142	-0.0304027	0.0500597	-0.0362032
191	191 BB, BPP, BP | | (BB) BB0394 - BB0395 intergenic region; (BPP) BPP0392 - BPP0393 intergenic region; (BP) BP3434 - BP3435 intergenic region	-0.209242	-0.207026	0.0559445	-0.671443	-0.0143572	0.0938914	-0.0292065	-0.145406	-0.368663	0.0395211			-0.307623	-0.159765	-0.134585			-0.30537	-0.166919	-0.809234	-0.599085	-0.236554	-0.216242	0.151995	-0.121475	0.00608899	-0.0365253	-0.221921	-0.737365	-0.173488	0.1066	0.145897	0.405456	-0.227466	-0.389367	-0.121148	0.0402973	-0.079412	-0.841944	0.189034	0.254403	0.0132838	-0.24494	-0.118569	0.118678	-0.0718227	-0.125027	-0.123666
192	192 BB0395, BPP0393, BP3434 | | (BB, BP) putative exported protein ; (BPP) Pseudogene	-0.312951	-0.349279	0.0400029	-0.314508	-0.293333	0.224475	0.100561	-0.145406	-0.0014545	-0.105677	0.103461	-0.196239	-0.327251	-0.141843	-0.266689		-0.268666	-0.139784	0.0528625	-0.498894	-0.21052	-0.130944	0.0868274	0.612725	-0.0448432	-0.0685869	-0.48551	-0.146959	-0.301266	-0.384055	-0.549916	-0.105641	-0.374394	-0.640176	-0.447424	-0.693348	-0.663077	-0.615467	-0.281038	0.0565835	0.134676	-0.0277435	-0.064368	0.0817299	0.0666836	0.0230365	0.00823951	-0.00818886
193	193 BB0396, BPP0394, BP3433 | | (BB, BPP, BP) conserved hypothetical protein	0.0378247	0.0630822	0.16286	0.41453	0.13606	0.305395	0.355818	-0.0589917	-0.0177563	-0.229665	0.492232	0.162215	-0.0252228	0.190732	0.187343	0.349534	0.0573207	-0.00702911	0.0528625	-0.0955386	0.234265	0.187585	0.0405337	-0.0878993	0.160481	0.193821	-0.0704726	0.221686	0.219566	0.0258212	0.225652	0.0718969	-0.0140761	-0.185902	-0.141255	-0.0826028	0.114095	0.240869	0.0356416	-0.0588937	0.0511896	-0.0699717	-0.064368	0.172332	-0.146912	-0.15841	-0.109597	0.00561694
194	194 BB0397, BPP0395, BP3432 | cysI | (BB, BPP, BP) putative sulfite reductase	0.130465	-0.208821	0.418515	0.518035	0.6174	1.05542	0.515599	-0.0589917	0.2777	-0.00727307	0.612072	0.449097	0.516347	0.413124					0.0684594	-0.205163	0.078987	0.214552	0.116885	0.124782	0.335424	0.535942	-0.0877506	-0.128811	-0.239866	-0.173488	-0.092709	-0.122919	-0.127391	-0.125447	-0.0952934	-0.154999	-0.0508441	0.101359	-0.0909179	0.137504	0.0727918	-0.0416827	0.0576225	-0.213726	-0.00106101	-0.0304027	-0.064273	-0.0504171
6010	6010 BB0398, BPP0396 | | (BB, BPP) conserved hypothetical protein			0.851931	1.27265	-1.78519	1.08882		0.529694				1.4491	1.05783	0.96125											1.21328									0.394435	0.340999	0.546892
196	196 BB0399, BPP0397, BP3431 | | (BB, BPP, BP) putative branched-chain amino acid transport ATP-binding ABC transporter	-0.0615879	-0.0202967	-0.129922	-0.889623	-0.740792	0.356926	-0.04628	0.1586	0.046374	0.0240911	-0.267634	-0.352358	-0.494708	-0.124141	0.229987	0.262822	0.0573207	-0.30537	-0.0444347	0.0704714	0.291981	-0.330882	0.189397	0.122036	-0.03295	-0.339069	0.0129434	0.468124	0.485027	0.332152	0.544721	0.610566	0.226286	0.383903	0.104551	0.25788	0.435988	0.122835	0.496187	0.344828	0.393554	0.226013	0.274434	-0.483333	0.131389	0.218957	-0.125027	0.0987263
197	197 BB0400, BPP0398, BP3430 | | (BB, BPP, BP) putative branched-chain amino acid transport ATP-binding ABC transporter	-0.485586	-0.718386	-0.67049	-0.696978	-0.591414	-0.36744	-0.68371	-0.53106	-0.432794	-1.22967	-0.796013	-0.958079	-0.735716	-0.896731	-0.901925	-0.942647	-1.71797	-0.707469	-0.539962	-0.365628	-0.426248	-1.14802	-0.650138	-0.623644	-0.583691	-1.00018	-0.939228	-0.128811	-0.0347511	-0.19141	-0.549916	-0.591068	-0.673928	-0.590615	-0.256019	-0.541226	-1.03609	-0.587253	-0.259956	0.584963	0.555182	0.30524	0.18207	0.292627	0.229237	0.360618	0.301598	0.257156
2912	2912 BB0401, BPP0399, BP3429 | | (BB, BPP, BP) putative branched-chain amino acid transport permease	-1.28724	-0.412465	-0.242397	-0.0124797	-0.0143572	-0.172183	0.161315	-0.163328	-0.137338	-0.0721242	0.323727		-0.0741324	0.43717	0.271407	0.843523		-0.365077	-0.300774	-0.323808	0.0624989	-0.707445	-0.395565	-0.412875	-0.424481	-0.300431	-0.84808	0.163971	0.160065	0.056518	-0.242734	-0.328034	-0.582502	-0.0119233	-0.0413816	0.101834	-0.0984354	-0.0246303	-0.199014	0.263034	0.370481	0.348632	0.217403	0.414305	0.241014	0.2751	0.454755	0.280056
198	198 BB0402, BPP0400, BP3428 | | (BB, BPP) putative branched-chain amino acid transport permease ; (BP) putative branched-chain amino acid transport permease (partial)	0.477216	0.610792	0.418515	0.645414	0.246032	0.590125	0.406893	0.397387	0.304172	0.226399	1.17597	0.259826	0.19717	0.299666	0.143399	0.100855	0.336475	-0.0229707	0.0838894	-0.205163	0.0952888	-0.254933	-0.0907108	-0.0270616	0.0533219	0.0968311	-0.214863	0.444078	0.601437	0.0716248	-0.092709	-0.158109	0.112414	0.195828	-0.176093	0.120447	0.119064	0.416758	0.216968	0.0143553	-0.0344134	-0.0988266	-0.213231	-0.149596	-0.225767	-0.143613	-0.237921	-0.138773
5436	5436 BB0403, BPP0401 | | (BB, BPP) putative LysR-family transcriptional regulator	1.94977	1.49878	0.52543	0.793348	0.719434	0.746428	0.802989	0.990477	0.850739	0.522022	1.55158	1.16702	0.94781			0.530106	2.57594	-0.0229707	0.257221	0.111694	0.143117	-0.11407	0.00882489	0.39981	0.346042	0.734744	-0.0590678	0.431904	0.336164	0.327965	0.466294	0.183865	0.299019	0.606058	0.447914	0.676436	0.967599	0.976549	0.198195	-3.32193	-3.77395	-3.26875	-1.98191	-3.50323	-3.11654	-2.67086	-2.66419	-1.90127
5437	5437 BB0403, BPP0401 | | (BB, BPP) putative LysR-family transcriptional regulator			0.656674	0.0399877	0.392732	0.546404		0.177709	0.672559		0.849323	0.37634				-0.259676		-0.241805	0.114263	0.219335	0.338374	-0.438797	0.141463	0.217891	0.154792	-0.268294	-0.477897		0.234066	0.319552	-0.0633252	0.0566301	-0.257261	0.18044	0.016246	0.445669	-0.189521	0.191198	0.218368	-4.64386	-4.09267	-1.82129	-2.27736	-0.718961	-1.30918	-2.67086	-2.41626	-1.66423
199	199 BB0404, BPP0402, BP3427 | | (BP) putative branched-chain amino acid binding protein (partial) ; (BB, BPP) putative branched-chain amino acid binding protein	0.554057	-0.190072	0.00758145	-0.112015	0.335829	0.153392		-0.627275	-0.22926	0.0395211	0.622489		0.328414	-0.373169		-1.42807	0.210944	0.143388	-0.203913	0.116765	-0.113658	-0.37041	-0.313103	0.130375	-0.443403	-0.0113859	-0.0365253	0.178617	0.175172	-0.227935	-0.165772	0.0412001	0.0189488	-0.142177	0.235761	0.330622	0.11004	0.0467447	0.0587289	0.137504	0.222012	-0.0277435	0.14585	-0.387755	0.0666836	0.230361	-0.0203296	0.124261
2913	2913 BB0405, BPP0403, BP3426 | | (BB, BPP, BP) putative amidase	-0.234821	-0.549968	-0.166448	-0.646352	-0.567956	0.108998	-0.248773	-1.09294	0.107775	-1.02321	-0.286999	-0.252822	-0.347151	-0.373169	-0.286588	0.0425564	-0.774557	0.0701387	0.00503397	0.190766	-0.0766638	0.279844	0.258439	-0.0366295	-0.233546	-0.09866	0.3701	0.277181	0.371569	-0.0214846	0.0431744	0.131398	0.0595169	-0.473196	-0.16702	0.069236	0.0634441	-0.271762	0.128848	0.238787	0.384204	0.0662326	0.0960967	-0.263767	0.15648	0.307766	0.00823951	0.0328384
200	200 BB0406, BPP0404, BP3425 | | (BB, BPP, BP) putative carbonic anhydrase	0.00226174	-0.0791897	0.177506	-0.256405	0.00141013	0.153392	-0.04628	-0.53106	0.046374	-0.448979	0.410438	-0.055376	-0.00928125	-0.214907	-0.208586			0.0550319	0.173157	0.0704714	0.277767	0.0295204	0.0868274	0.285299	-0.129713	0.304428	0.23765	0.657785	0.578894	0.173163	0.308908	0.0870038	-0.0501396	-0.0376614	0.0853317	0.242687	0.344336	0.153666	0.261854	0.176323	0.184868	0.0132838	0.0705616	-0.230214	0.105854	0.16054	-0.172333	0.124261
201	201 BB0407, BPP0405, BP3424 | | (BP) Pseudogene; (BB, BPP) putative exported protein	0.217304	0.022224	0.342566	0.263852	0.232736	0.673783	0.419384	-0.295432	-0.0014545	0.212853	0.70322	0.20486	-0.124758	0.218746	0.350841	0.0864997	-0.0260953	-0.00702911	-0.341416	-0.344566	-0.33605	-0.495941	-0.125476	0.170684	0.110639	0.196564		0.739085	0.555994	0.187102	0.1066	0.32222	0.646843	0.119594	0.304618	0.717094	0.641878	0.651127	-0.0187443	0.163499	0.186544	0.0531765	0.453031	0.269357	0.0929151	0.0996578	0.0362539	0.0192919
3293	3293 BB, BPP, BP | | (BB) BB0407 - BB0408 intergenic region; (BPP) BPP0405 - BPP0406 intergenic region; (BP) BP0227 - BP0228 intergenic region	0.522611	0.0147285	0.303037	-0.597442	-0.218371	-0.172183	-0.153195	-0.127704	0.046374	-0.515068	-0.21105	-0.141791	-0.269148	-0.159765	0.128449	0.361507	0.558867	0.114533	-0.0613085	0.27483	0.189411	-0.273549	0.0868274	0.41501	0.18852	-0.0484114	-0.0198465	0.382151	0.290649	0.0258212	0.0592941	0.101954	0.21483	-0.00636729	-0.792009	-0.734111	0.0990379	-0.0441651	0.270887	0.111031	0.163518	0.0267043	0.0960967	0.0950267	0.181142	-0.0168562	-0.125027	-0.0504171
2393	2393 BB0408, BPP0406, BP0227 | psiF | (BB, BPP, BP) phosphate starvation-inducible protein precursor	-0.509202	-0.632152	-0.521113	-0.980771	-0.849726	-0.668609	-0.28885	-0.730369	-0.432794	-1.19314	-0.589562	-0.700281	-0.610185	-0.527497	-0.347989	0.100855	-0.637053	-0.157272	-0.383237	-0.186304	-0.599085	-0.896479	-0.576138	-0.609904	-0.719778	-0.751427	0.525895	1.09616	0.345097	0.369305	0.521637	0.502041	0.555283	0.408555	0.394514	0.621453	0.404506	0.329392	0.531863	0.765535	0.570759	0.451726	0.548609	0.486714	0.342893	0.508463	0.13023	0.500825
3294	3294 BB0409, BPP0407, BP0226 | | (BB, BPP, BP) conserved hypothetical protein	0.482817	0.228156	0.303037	0.303022	0.178288	0.331391	0.31629	0.129453	0.181024	-0.365321	0.386191		0.224391	0.388671	0.46235			0.0087382	0.0684594	0.131872	0.0624989	-0.11407	-0.0567635	0.374396	0.0192816	-0.0187531	0.292097	0.549261	0.601437	0.531056	0.38762	0.145897	-0.118555	0.409748	0.127411	0.168257	-0.135073	0.117849	-0.127658	0	0.188455	0.0267043	0.0576225	-0.197424	-0.00106101	-0.0304027	0.0362539	-0.00818886
2394	2394 BB0410, BPP0408, BP0225 | catD2 | (BB, BPP, BP) 3-oxoadipate enol-lactone hydrolase	0.311014	-0.385098	0.133112	-0.0449012	0.150274	0.0475977	-0.68371	-0.335509	-0.0509232	-0.248281	0.310903	-0.106601	0.00648607	-0.0554287	0.187343	-0.0979249		0.0850891	0.0211536	0.341325	0.0952888	0.13209	0.311388	0.262989	-0.101729	0.117285	-0.105238	0.356616	0.397564	0.187102	0.0752357	0.0718969	0.0374706	0.117732	0.717101	0.247925	-0.0983889	0.204585	0.206339	0.111031	0.130035	-0.00026277	0.0960967	-0.000732237	0.105854	-0.0578835	0.00823951	-0.00818886
2395	2395 BB0411, BPP0409, BP0224 | | (BB, BPP, BP) conserved hypothetical protein	0.906271	0.547457	0.966002	0.58313	0.687302	1.33139	0.30287	0.397387	0.317228	0.226399	0.732366	0.507044	0.425439	0.43717	0.474224	-0.0337945	0.990978	0.171677	0.284188	-0.0607731	0.12735	-0.540335	0.231217	0.418453	0.451133	0.189687	-0.00335841	0.444078	0.290649	0.116019	0.0431744	0.0566301	0.141166	0.074525	0.395746	0.462173	0.0320209	-0.0451761	-0.0513731	-0.0439433	0.050901	-0.084327	-0.107437	0.0272821	0.0666836	-0.143613	0.0362539	-0.123666
2396	2396 BB0412, BPP0410, BP0223 | catC2, mmlJ | (BB, BPP, BP) methylmuconolactone isomerase	0.778586	0.337557	0.0400029	0.182168	0.420363	1.15339	0.468293	0.187169	0.330167	0.114289	0.446062	0.0729481	0.768326	0.363797	0.620302			0.114533	0.0991562	0.00634106	0.277767	0.0295204	0.244892	0.501681	0.267652	-0.543607	-0.177388	0.61535	0.384625	0.563478	0.322329	0.0566301	-0.00467554	0.279814	0.262423	0.632557	0.208815	0.0107703	-0.109342	0.250962	0.214688	0.0662326	0.14585	0.0683094	0.252696	0.112042	0.0772812	0.124261
2859	2859 BB0413, BPP0411, BP0222 | catJ, pcaJ | (BB, BPP, BP) 3-oxoadipate CoA-transferase subunit B			-0.0424592	-0.112015	0.246032			0.215183	0.2777				0.237812			0.700031		-0.0229707	0.0991562	0.465773	0.465045	-0.273549	0.160828	0.29114	0.0416346	-0.635237	-0.292865	0.657785	0.397564	0.332152	-0.0575196	-0.00610565	0.0718752	0.20373	0.26405	0.263791	0.266544	-0.40134	0.343412	-0.0588937	0.0597942	-0.113473	-0.228999	-0.118569	-0.0432892	-0.143613	-0.188452	-0.0939187
2397	2397 BB0413, BPP0411, BP0222 | catJ, pcaJ | (BB, BPP, BP) 3-oxoadipate CoA-transferase subunit B	0.510986	0.508925	0.368329	0.153879	0.0628107	0.557459	-0.351135	0.347634	0.304172	0.0395211	0.398366	0.0882149	0.097634	0.246227	0.187343	0.0720001		0.143388	-0.203913	-0.167688	-0.00540516	-0.130944	-0.0907108	0.465819	0.00366906	-0.13501	-0.440422	0.719186	0.532724	0.24155	0.12203	-0.0222253	-0.136702	0.0962922	0.275412	0.400594	0.298339	-0.00897044	-0.201628	-0.0144996	0.0330746	-0.0557579	-0.00887288	0.184823	-0.0576445	-0.0304027	-0.172333	-0.108716
3295	3295 BB0414, BPP0412, BP0221 | catI, pcaI | (BB, BPP, BP) 3-oxoadipate CoA-transferase subunit A	0.0831491	0.241587	-0.569207	0.110377	0.298027	0.56843		0.397387	0.441675	-0.26714	0.231468	0.103322	-0.0413425	0.218746	0.113342		0.761496	-0.00702911	0.00503397	-0.0607731	0.291981	-0.130944	0.0715606	0.422151	0.132248	-0.155901	-0.333507	0.479998	0.520947	0.38148	-0.262634	0.145897	-0.192504	0.226566	0.777222	0.29843	0.0328717	-0.511523	0.312118	0.201634	0.107506	0.0267043	0.382148	-0.213726	0.217363	-0.114467	0.117174	0.198262
2399	2399 BB0415, BPP0413, BP0220 | | (BB, BPP, BP) probable transcriptional regulator	0.115475	0.021198	0.0873086	0.0806297	0.032437	0.369526	-0.171811	0.347634	0.107775	-0.470674	0.258435	-0.124089	0.264284	0.312722	0.187343	0.622553	-0.0608607	-0.139784	0.0528625	0.27483	0.42691	-0.236554	0.0715606	-0.199389	0.0520326	-0.313914	-0.532053	0.626076	0.345097	0.615945	0.182151	0.00983589	0.175522	0.233177	0.2511	0.239886	-0.190098	0.00503674	0.206487	-0.217591	-0.0795778	-0.12827	0.0445664	-0.406371	-0.0432892	-0.128967	-0.064273	-0.0362032
3471	3471 BB0416, BPP0414, BP0219 | | (BB, BPP, BP) probable short-chain dehydrogenase	0.220056	0.269808	0.23465	0.303022	-0.0302987	0.369526	-1.26867	0.296103	0.046374	0.0395211	0.525916	-0.141791	0.00648607	0.312722	0.01922	-0.199804	-1.56043	0.0243351	0.14401	0.0860682	0.347476	-0.200485	0.244892	-0.0294924	0.0333229	0.231302	-0.12294	0.317445	0.234066	0.101372	0.239866	-0.140407	-0.0781786	0.0109495	-0.125264	-0.144408	-0.433421	0.135232	0.109718	-0.340075	0.0069395	-0.318792	-0.107437	0.172332	-0.309183	-0.26647	0.0223147	0.291371
2860	2860 BB0417, BPP0415, BP0218 | | (BB, BPP, BP) short-chain fatty acids transporter	0.286884	0.272975	0.570518	0.303022	0.246032	0.406679	-0.171811	0.215183	-0.0509232	0.593457	0.673473	0.24628	0.155349	0.190732	0.215912	-0.147966	0.196297	-0.229422	-0.0112678	0.0860682	0.333801	-0.390588	-0.0567635	0.240107	0.0570158	0.0585018	-0.0198465	0.604543	0.190122	0.254847	0.0268726	0.202481	0.423158	0.395621	0.394671	0.524643	0.29699	0.547902	0.30281	-0.0892673	-0.0588654	0.104707	-0.0785818	0.0133429	-0.193706	-0.100112	-0.156391	-0.0504171
2400	2400 BB0418, BPP0416, BP0217 | | (BB, BPP, BP) 3-hydroxybutyryl-CoA dehydrogenase	0.597722	0.241484	0.206361	0.461452	0.511271	0.653319	0.289323	0.00659665	0.166668	0.427447	0.713001	0.42525	0.0220829	0.43717	0.532171	0.0124991		0.0550319	-0.027756	0.116765	-0.0766638	-0.0167733	0.258439	0.0876793	0.267951	0.318089	0.0763688	0.207472	0.204919	0.144874	0.0103845	-0.212557	0.199429	0.0117596	0.348274	0.484711	0.440074	0.464272	0.0367713	0.214125	0.283524	0.142181	0.158024	-0.149596	-0.00106101	0.136495	-0.064273	-0.00818886
2401	2401 BB0419, BPP0417, BP0216 | sphB1 | (BB, BPP, BP) autotransporter subtilisin-like protease		-0.526122	-0.203923	-0.294879	-0.821712	-0.593321	-0.580616	-1.02582	-0.546451	-0.842642	-0.715093	-0.809215	-0.450987	-0.481693		-0.0337945		-0.0390903	0.243546	0.205121	0.219468	0.0743746	-0.00729478	-0.0770895	-0.145872	-0.183648	0.331626	-0.543849	-0.301266	-0.0870729	-0.0575196	0.0566301	-0.453261	-0.231944	-0.0643723	-0.391587	-0.152995	0.217352	0.217847	0.0840643	0.110967	0.0919957	0.240487	0.0683094	0.168864	0.0871669	0.143169	0.210235
2402	2402 BB, BPP, BP | | (BB) BB0419 - BB0420 intergenic region; (BPP) BPP0417 - BPP0418 intergenic region; (BP) BP0215 - BP0216 intergenic region	-1.2184	-1.12206	-0.497654	-1.21893	-1.27422	0.0158889	-0.438597	-0.627275	-1.22926	-0.211287	-0.387928	-0.700281	-1.38779	-0.837837	-0.96466	-0.674713	-1.33095	-0.607933	0.129213	-0.344566	-0.230697	-0.495941	-0.374504	-0.395949	-0.537866	-0.585589	0.766029	0.221686	-0.0699406	0.116019	0.0431744	0.360022	-0.0740539	0.334281	-1.90973	0.227015	0.0755966	0.34711	0.162337	0.400538	0.226438	0.283044	0.453031	-0.230214	0.193317	0.0996578	0.29001	0.313739
3472	3472 BB0420, BPP0418, BP0215 | ppc | (BB, BPP, BP) phosphoenolpyruvate carboxylase	-0.84246		0.0400029	0.263852	0.107205	0.224475	0.219614	-0.181476		0.128788		0.176571							0.0838894	0.766078	0.0458202		-0.0235966	0.108662	0.203645	-0.026816	-0.272965	-0.128811		-0.173488	0.196798	-0.122919		0.604565	0.357897	0.450236	-0.0655321		-0.0695341		-0.509329		-0.52734		-0.343949	0.581527	-0.0792233
2403	2403 BB0421, BPP0419, BP0214 | | (BB, BPP, BP) Conserved hypothetical protein	-0.339846	-0.287138	0.00758145	0.0806297	-0.129834	0.344215	0.0849645	-0.127704	-0.307263	-0.305614	0.0581366	-0.055376	-0.347151	0.118219	0.172843	0.632468	-0.374019	-0.192896	0.0211536	0.417274	0.263412	0.0295204	0.0405337	0.117747	-0.153768	0.0627162	0.223711	-0.165337	-0.343701	0.281078	0.400331	0.174467	-0.117045	-0.317253	-0.625164	-0.0187043	-0.110713	0.100037	0.364859	0.0426443	0.104498	0.0791717	0.0445664	-0.165363	0.0666836	-0.0168562	-0.0348292	-0.0362032
2404	2404 BB0422, BPP0420, BP0213 | | (BB, BPP, BP) putative acetyltransferase	-0.656455	-0.329582	0.220575	-0.354586	-0.274224	0.108998	0.0849645	-0.0589917	-0.119636	-0.325243	-0.21105	0.0575181	-0.610185	-0.106654	-0.266689	0.197531		-0.324999	-0.341416	0.190766	-0.0228926	0.0142536	-0.395565	0.0788283	-0.173231	-0.394653	0.3827	-0.146959	-0.301266	0.116019	-0.00629423	0.160253	0.261435	-0.573203	0.167464	0.0171837	-0.517095	-0.00369776	0.305148	0.0840643	0.195871	0.129798	0.412954	0.0133429	0.15648	0.0871669	0.13023	0.0595557
2405	2405 BB0423, BPP0421, BP0212 | | (BB, BPP, BP) putative hydrolase	0.433713	0.376911	-0.0768107	0.237134	0.466533	0.51272	0.45622	-0.163328	0.137522	0.212853	1.03493	0.484144	-0.0741324	0.376288	0.554714			0.0998861	0.215801	-0.0780511	-0.0766638	0.0446273	-0.143178	0.305027	0.223628	0.424461	-0.333507	-0.520002	-0.409791	-0.138298	-0.110631	-0.071694	-0.173696	-3.45065	0.384904	-0.136059	-0.138599	0.13963	-0.184423	0.0143553	0.27933	0.0919957	0.47266	0.292627	0.193317	0.241677	-0.0203296	0.174014
3476	3476 BB0424, BPP0422, BP0282 | | (BB, BPP, BP) putative regulatory protein	-0.259936	0.334653	0.220575	0.495667	0.360491	0.238281	0.480266	0.0225382	-0.191786	0.80686	0.843398	0.176571	-0.307623	0.64759				-0.211043	-0.0444347	-0.205163	-0.314355	-0.11407	-0.197626	0.206084	0.155258	0.194439	0.166567	-0.0413484	-0.260043	0.0716248	0.0592941	-0.231172	-0.0654434	-0.69507	-0.0534853	0.139221	-0.0655321	0.526788	0.0996151	-0.0291463	-0.0433216	-0.158328	-0.26106	0.0683094	-0.146912	-0.128967	-0.0792233	-0.185067
2433	2433 BB0425, BPP0423, BP0283 | | (BB, BPP, BP) putative 2-hydroxyacid dehydrogenase	-0.357199	0.131594	0.316334	0.250555	0.420363	0.418854	0.0532556	-0.507977	-0.173407	0.342913	0.612072	0.437222	-0.159524	0.376288	0.388977	-0.0181977	-0.0433733	-0.00702911	-0.0444347	-0.167688	-0.33605	0.0446273	-0.0235966	0.227002	0.192314	0.445459	0.23765	-0.66938	-0.527148	-0.363591	-0.223106	0.0718969	-0.158533	0.0278604	0.251821	0.129134	0.226425	0.233757	-0.0405066	0.0426443	0.210999	-0.0988266	0.251891	-0.181304	0.118678	0.2751	-0.0943302	0.124261
3302	3302 BB0426, BPP0424, BP0284 | | (BB, BPP, BP) probable extracellular solute-binding protein, family 5	-0.139243			0.593699	0.489075	0.478232	0.329587	-0.042313		0.171433	1.0734	0.147716		0.495586		0.602515		0.213097	-0.148771	0.116765	-0.0766638	-0.0325406	-0.235101	0.1121	0.566485	0.618201	0.479724	-0.38465	-0.5029	0.0716248	0.450084	0.502041	0.287438	0.152565	-0.491713	-0.16007	0.326326	0.948524	0.414619	0.250962	0.0847336	0.0400011	0.274434	-0.0732447	0.0264197	0.0618558	0.0637346	-0.0504171
2434	2434 BB0427, BPP0425, BP0285 | | (BB, BPP, BP) putative acetyl esterase	-0.752302	-0.316346		0.263852	0.077761	0.0938914	-0.0810455	-0.900294	-0.477188	-0.325243	0.457744	-0.272187	-0.367329	-0.106654	-0.227695	-0.253576	-1.41841	-0.105433	-0.261246	-0.113241	-0.00540516	-0.0646018	-0.197626	-0.0423904	-0.0437371	0.156893	0.53721	-0.00779581	-0.239866	0.0412512	0.152404	0.202481	-0.124401	-0.103903	0.162512	-0.122981	0.0236914	0.733207	0.146191	0.163499	0.196991	0.0531765	0.0180942	0.184823	0.105854	-0.00343569	0.143169	0.136861
3477	3477 BB0428, BPP0426, BP0286 | | (BB, BPP, BP) probable transcriptional regulator					-0.664171													0.0397651	-0.0112678	0.40489	0.0952888	0.354483	0.217412	0.387816	0.14156	0.39981	0.3827	-0.473459	-0.387423	0.116019	0.091003	0.202481	0.15943	0.0421415	0.907563	-0.365838	0.376893	0.555591	0.365814	0.0285692	0.133647	0.0267043	0.0960967	-0.043801	0.079859	-0.143613	-0.0203296	0.0462589
2435	2435 BB0429, BPP0427, BP0287 | leuA | (BB, BPP, BP) 2-isopropylmalate synthase	-0.279944	-0.322332	0.133112	-0.200552	-0.0792083	0.331391	-0.248773	-0.237329	-0.0014545	-0.632425	0.175973	0.147716	-0.231674	0.0418685	0.284954	0.612569	-0.803703	-0.365077	-0.222772	0.288376	0.248912	-0.11407	0.203472	0.243103	-0.290755	0.216143	-0.354266	-0.496543	-0.855202	-0.323513	-0.677671	-0.288505	-0.589089	-0.439127	-0.161188	-0.401536	-0.328852	-0.207153	-0.148881	0.111031	0.166721	0.0791717	0.0445664	0.445783	0.105854	-0.0578835	0.206179	-0.0504171
3478	3478 BB0430, BPP0428, BP0288 | | (BB, BPP, BP) probable transcriptional regulator	-1.06485		-0.262026	-0.459939	-0.456063			-1.05899	-0.804763	-0.515068	-0.306628	-0.781201		-0.124141				0.0701387	0.201726	-0.113241		0.254081	0.217412		-0.555249	-0.385393	-0.105238	-0.0413484	-0.409791	-0.053906	-0.0575196	-0.328034	-0.467104	-0.973808	0.0337635	-0.219302	-0.520727	-0.449967	-0.0618664	-0.168123	-0.0663826	-0.12827	0.18207	0.134197	-0.0290754	-0.203734	0.0500597	-0.0647724
2437	2437 BB0431, BPP0429, BP0289 | ilvD | (BB, BPP, BP) dihydroxy-acid dehydratase			-0.242397	0.0806297	-0.147112	0.723708	0.527187						0.55974			0.288134		0.0850891	0.0838894	-0.131162	0.0458202	-0.11407	-0.0736373	-0.027221	0.132464	0.30439	-0.0365253	-0.695852	-0.455594	-0.00554301	0.0592941	0.216287	-0.0261999	0.228129	-0.447424	-0.12196	-0.0319795	0.183622	0.114802	0.0565835	0.134676	-0.00026277	-0.00887288	0.0410879	0.079859	0.136495	0.0223147	0.11155
3479	3479 BB0432, BPP0430, BP0292 | | (BB, BPP) conserved hypothetical protein ; (BP) Pseudogene	-0.287245	-0.0532702	-0.67049	-0.395808	-0.255365	-0.266511	-0.248773	-0.578366	-0.45482	-0.406543	-0.0370206		-0.762188	-0.415604	-1.13459	0.249998		-0.174974	0.0211536	-0.131162	-0.113658	0.0446273	-0.0567635	-0.0727674	-0.110465	-0.18064	0.107066	-0.0413484	-0.10601	-0.0703942	-0.110631	-0.00610565	0.340877	-0.11701	-0.366465	-0.0629457	0.0949326	0.11111	0.0921615	0.0703893	0.0597942	-0.0139377	-0.107437	0.0133429	-0.162342	-0.0304027	-0.109597	-0.0647724
2440	2440 BB0432, BPP0430, BP0292 | | (BB, BPP) conserved hypothetical protein ; (BP) Pseudogene	-0.661697	-0.471004	-0.429482	-0.200552	-0.0464184	-0.0165326	-0.330073	-0.485256	-0.432794	-0.19314	-0.0870613	-0.459273	-0.762188	-0.177913	-0.081474	-0.0337945		-0.286005	-0.612718	-0.570448	-0.522464	-0.682354	-0.675673	-0.260871	-0.299499	-0.483822	0.251455	-0.183953	-0.0522386	0.254847	0.0431744	0.444556	0.176463	0.36407	0.148963	0.359693	-0.0497293	0.396971	0.584058	0.333424	0.389775	0.35928	0.361239	0.326842	0.353782	0.296959	0.347041	0.210235
2441	2441 BB0433, BPP0431, BP0294 | | (BB, BPP, BP) putative 5'(3')-deoxyribonucleotidase	-0.4025	-0.227025	-0.0595327	-0.459939	-0.112761	0.344215	0.115991	-0.092939	-0.173407	-0.0232146	-0.00459915	-0.0893233	-0.762188	0.0418685	0.113342	0.313008	-0.560432	-0.0718803	-0.148771	-0.365628	-0.170991	-0.218407	-0.216242	0.304517	-0.0400624	-0.138486	0.107066	-0.865777	-0.68187	-0.00554301	0.0592941	0.0870038	0.0370559	-0.154985	0.411723	-0.312114	-0.0522575	0.0730675	-0.359163	0.0565835	0.149871	-0.0277435	0.307601	-0.246893	0.168864	0.0230365	-0.156391	0.0595557
7029	7029 BB0434, BPP0432 | | (BB, BPP) putative 2'-5' RNA ligase																		-0.399347	-0.411806	-0.323808	-0.473554	-0.633445	-0.6586	-0.251594	-0.401583	-0.596348	-0.857928	-0.496543	-0.5029	-0.48359	-0.769594	-0.656656	-0.566014	-0.542821	-0.212997	-0.431426	-0.584152	-0.825838	-0.769769	-0.321928	-0.713	-0.23633	0.031391	-0.298118	-0.162342	-0.298892	-0.378784	-0.216775
6009	6009 BB0435, BPP0433 | | (BB, BPP) putative exported protein			0.00758145			0.373701																														0.172319
6008	6008 BB0436, BPP0434 | | (BB, BPP) putative multidrug-efflux system protein			0.502346	0.737253	0.543937		0.620296	-0.187576					0.183364	0.464725											0.830155									0.278958	0.55859	1.04816
6006	6006 BB0437, BPP0435 | | (BB, BPP) HlyD family secretion protein			0.45504		-0.0958871	-0.585193																														0.864632
6007	6007 BB0437, BPP0435 | | (BB, BPP) HlyD family secretion protein	1.26165			0.685492	0.904113	1.2878	0.871258	-0.0149365	0.304172	0.138375	1.63283	1.48799	0.869505											1.00964	0.848077								0.872949	0.270344
6005	6005 BB0438, BPP0436 | | (BB, BPP) LysR family regulatory protein	1.64086			1.12987	0.964348	1.68391	1.12619	0.380992	0.62435	0.788713	2.1329	1.80068													1.35372									0.337851				1.72805
1087	1087 BB0439, BPP0437, BP3604 | | (BB, BPP, BP) putative membrane protein	-0.0543381	-0.188564	0.102739	-0.354586	-0.0627202	0.622068	0.30287	-0.042313	0.0774009	-0.088803	0.147404	-0.0722498	-0.177226	0.472503	0.598769	0.300625	-0.248488	0.0397651	-0.09566	0.101498	0.291981	-0.0167733	-0.0736373	0.0397203	0.228571	-0.0098605	-0.48551	-0.280814	-0.343701	-0.103947	-0.110631	-0.140407	-0.211279	-0.304172	0.299423	-0.162522	-0.246982	-0.0164176	0.340454	0.321928	0.170583	0.0400011	0.29663	-0.0732447	0.131389	0.0996578	-0.172333	0.00561694
1085	1085 BB0440, BPP0438, BP3605 | | (BB, BPP, BP) conserved hypothetical protein	-0.132863	-0.13516	0.490664	-0.395808	0.092558	0.56843	0.146365	-0.440862	-0.45482	-0.088803	0.271732	0.190785	0.0220829	0.162163	-0.081474	-0.147966	0.309508		0.0991562	-0.0955386	0.111409	0.241024	0.146328	0.209734	-0.0629642	0.269596	0.195421		-0.628431	0.0865752	0.196798	0.396859	0.297158	-0.0244883	0.203941	-0.30036	0.0330114	0.372386	0.269866	-0.136062	-0.0946064	-0.00026277	-0.0929371	-0.263767	-0.116538	-0.100112	-0.188452	-0.0362032
1084	1084 BB0441, BPP0439, BP3606 | | (BB, BPP, BP) putative potassium channel protein	-0.00255334	-0.0567976	-0.343326	-0.354586	-0.200224	0.108998	0.146365	-0.127704	-0.137338	-0.733708	-0.326527	-0.437247	-0.107685	-0.177913	-0.0302487	-0.0181977	0.336475	0.171677	0.158657	0.247349	-0.0228926	-0.218407	-0.293204	-0.0479895	-0.0885746	-0.187135	-0.333507	-0.300992	-0.239866	-0.0214846	-0.128778	-0.0385271	-0.224868	-0.261811	-0.0290906	-0.528502	-0.28208	-0.500077	-0.742289	0.214125	0.148737	0.104707	0.492025	0.0133429	0.20539	0.136495	-0.0203296	0.161736
6	6 BB0442, BPP0440, BP0518 | | (BB, BPP, BP) conserved hypothetical protein	0.0227961	0.0133143	-0.166448	0.0192292	0.192094	-0.36744		-0.335509	-0.0848705	-0.088803	-0.0207188	0.218799	-0.250289	-0.159765	-0.434146	-0.271954		-0.00702911	0.257221	0.190766	0.078987	-0.0809036	0.131682	-0.0407397	-0.0139661	-0.120632	-0.0533991	-0.342215	-0.180972	0.116019	0.091003	0.00983589	0.0168653	0.153858	0.173771	-0.0451892	-0.0635679	-0.0447715	-0.00445977	0.124328	0.188156	0.0267043	0.170097	-0.406371	0.0666836	0.0230365	-0.109597	0.0462589
2122	2122 BB0443, BPP0441, BP0519 | | (BB, BPP, BP) probable glutathione S-transferase	0.0237215	-0.0139967	0.27607	-0.218931	-0.1646	0.278923	-0.0987475	-0.21847	-0.15526	-0.211287	0.323727	-0.394178	-0.408551	-0.106654	-0.116663	0.156889	0.0245308	-0.105433	0.14401	-0.205163	0.078987	-0.00117641	0.131682	0.199393	-0.216962	-0.14637	-0.159009	-0.0584219	-0.239866	0.268022	0.0592941	0.00983589	-0.0890889	0.0428346	-0.0872807	-0.103388	-0.320652	-0.0976227	0.0316734	-0.136062	-0.0618123	-0.143221	-0.13688	-0.149596	0.0127448	0.0490317	-0.0943302	-0.0939187
5	5 BB0444, BPP0443, BP0520 | | (BB, BPP, BP) putative exported protein	-0.0197326	0.215719	-0.112	-0.0949418	-0.0958871	0.318452	0.00434603	-0.00952302	0.122725	-0.19314	0.258435	0.20486	-0.387793	0.190732	0.243926	-0.0979249		0.0550319	0.0370952	0.00634106	0.374443	0.13209	0.244892	0.41309	0.035059	0.0538458	0.137123	0.0728227	-0.124388	0.056518	-0.147157	-0.0385271	-0.215388	-0.11615	0.237193	-0.0054612	0.0403443	0.136098	0.289812	0.238787	0.368765	0.117307	0.511134	-0.118569	0.583901	-0.00343569	0.301598	0.410312
4	4 BB0445, BPP0444, BP0521 | | (BB, BPP, BP) conserved hypothetical protein	-0.0106552	0.433412	0.355505	-0.0949418	-0.1646	0.305395	0.131258	-0.199854	0.0306067	0.212853	0.580363	0.118272	-0.288257	0.299666	0.187343	-0.147966	-0.208959	0.0550319	0.297485	0.261155	0.319995	0.103521	-0.0400847	0.117912	0.117963	0.0842263	0.107066	-0.183953	-0.0878625	-0.155786	-0.184631	-0.0222253	0.0716775	0.24811	-0.143518	-0.10197	0.0837122	0.770893	0.240115	0	0.0146447	-0.143221	-0.13688	-0.0881951	-0.162342	-0.0578835	-0.204754	-0.0362032
3	3 BB0446, BPP0445, BP0522 | | (BB, BPP, BP) putative metal-activated pyridoxal enzyme	-0.0286272	-0.152764	0.513934	0.168093	0.0628107	0.51272	0.0691972	0.0539024	-0.0177563	0.157358	0.693372	-0.0722498	-0.250289	0.286491	0.257732	-0.0181977	-0.248488	0.355541	0.0528625	-0.14931	0.0118728	0.26702	0.146328	0.309417	0.15937	0.119802	-0.333507	-0.66938	-0.855202	-0.103947	-0.110631	-0.0385271	-0.67504	-0.484562	-0.546107	-0.373914	-0.684215	-0.265419	-0.610264	0.0565835	0.155136	0.0132838	0.00467365	0.209485	-0.00106101	0.0871669	-0.064273	-0.00818886
2884	2884 BB0447, BPP0446, BP0523 | | (BB, BPP, BP) probable haloacid dehalogenase	-0.157859			-0.889623	-0.352227	-0.617983		-1.96169	-1.47719	-0.871212	-0.97289					-0.9135	-1.61106	-0.0229707	0.129213	0.190766	0.143117	0.378528	-0.0235966	-0.487135	-0.36249	0.71015	-0.396701	-0.89615	-0.200337	-0.0870729	-0.0575196	-0.743071	-0.581227	-1.67042	-0.155664	0.341982	-0.610212	-0.623993	-0.153926	0.226509	0.178547	0.30524	0.158024	-0.043801	0.320867	-0.0578835	0.444339	0.0192919
7030	7030 BB0448, BPP0447, BP0524 | | (BP) Pseudogene; (BB, BPP) probable transcriptional regulator																		0.226643	0.748469	0.40489	-0.170991	0.390402	0.285156	0.0423199	-0.245464	0.328843	0.195421	-0.865777	-0.654903	-0.00554301	-0.0402416	0.256929	-0.3112	0.074563	-0.363557	-0.9508	-0.135073	0.0810526	-0.515905	-0.761213	-0.811545	-0.773987	-0.714426	-1.0882	-0.747304	-0.649799	-1.04948	-0.664234
7031	7031 BB0449, BPP0448, BP0525 | | (BPP, BP) putative integrase (Remnant) ; (BB) putative integrase																		0.624728	-0.426305	0.161619	-0.0766638	0.103521	-0.143178	0.333369	0.0540967	0.0633818	-0.333507	-1.09319	-0.143004	-0.75845	-0.704639	-0.639978		-0.534647	0.206906	-0.491369	-0.831067	-0.681448	-0.481135	-0.888969	-0.581309	-0.705815	-0.587046	-0.585695	-0.679133	-0.67086	-0.70999	-0.731349
5022	5022 BB, BPP | | (BB) BB0449 - BB0450 intergenic region; (BPP) BPP0448 - BPP0449 intergenic region	1.70803	-2.8719	-2.51325	-2.76737	0.507596	-2.6015	-2.4386	0.205905	0.477008	-2.57647	-0.97289	-2.0666	0.255514	-2.2593	-3.13459	-2.61876	-2.83345	0.222142	-2.5321	-2.86813	-2.71748	-3.54034	0.179937	-3.25837	-3.24606	1.20623	-7.04775	-7.0357	-6.99475	-7.0983	-4.21017	-5.49796	-5.34497	-4.15413	-2.07728	-5.40962	-4.16889	-4.7375	-6.00051	-6.64386	-6.01667	-6.72818	-5.73679	-2.0293	-6.7015	-6.75832	-4.66419	-6.70863
5023	5023 BB0450, BPP0449 | | (BB, BPP) autotransporter			0.112934			0.158242		-0.0258248		-0.0125674			0.612207					0.119382	-0.0444347	-0.107316	0.078987	-0.397377	-0.0345677	-0.131855	0.0739963	-0.208423	-0.91847	-4.45074	-0.409791	-0.37038	-0.276054	-0.288505	-0.533592	-0.0356092	-7.00741	0.120382	-0.201904	-0.883941	-0.342368	-3.8365	-4.30019	-3.92083	-2.92944	-2.8658	-2.61404	-2.4364	-2.7573	-2.90127
3683	3683 BB0450A, BPP0450, BP0526 | | (BB, BPP, BP) hypothetical protein	0.14521	0.4178	-0.166448	-0.459939	-0.456063	-0.100925	-0.134817	-0.127704	-0.327441	0.0848451	-0.286999	-0.415552	-0.450987	-0.373169	-0.549623	0.453871	-0.717973	-0.733464	0.243546	-0.453091	-0.57309	-0.540335	0.311388	-0.407164	0.352853	-0.110609	-0.140862	-0.342215	0.219566	0.0716248	-0.147157	0.0566301	-0.0790308	0.300724	0.250509	0.640504	-0.0153606	0.44155	0.213148	0.321928	0.2651	0.35928	0.0705616	0.34921	0.353782	0.296959	0.41263	0.399896
3594	3594 BB0451, BPP0451, BP0527 | ecnA1 | (BB, BPP, BP) entericidin A anti-toxin precursor	0.74355	0.853093	0.0559445	0.139523	0.360491	0.51272	0.115991	0.457258	0.556235	0.634679	0.70322	0.551782	0.210845	0.312722	0.324846		0.295833	0.0998861	0.257221	-0.167688	-0.113658	-0.273549	-0.0400847	0.156086	0.432243	0.0664143	-0.00335841	-0.428371	0.331676	0.116019	0.152404	0.309396	0.169678	0.38008	0.280027	0.645931	0.315259	0.463473	0.476771	0.15056	-0.000693877	0.0267043	0.217403	-0.149596	0.118678	-0.00343569	-0.049476	0.0857873
2632	2632 BB0452, BPP0452, BP0529 | | (BB, BPP, BP) autotransporter		-0.047468		-0.218931	-0.522152	0.138746	0.329587	-0.930668	-0.546451	-0.286249	0.132904		-0.659095	-0.0222619				0.279592	0.00503397	0.101498	0.319995	0.402179	-0.0736373	0.0423199	0.11299	0.510841	0.292097	-1.32146	-0.886229	0.130519	0.239866	0.116751	0.454335	0.00824278	0.398959	-0.155399	0.239323	0.995013	0.309609	0.189034	0.104297	0.0919957	0.529993	-0.043801	0.241014	0.230361	0.168704	0.149352
2631	2631 BB0452, BPP0452, BP0529 | | (BB, BPP, BP) autotransporter																		-0.632181	-0.383237	-0.344566	-0.132517	-0.73298	-0.701668	-0.50909	-0.0964583	-0.45745	0.344565	0.0570553	0.262635	0.38148	0.374796	0.283401	0.114106	0.440691	0.447914	0.281861	0.266544	0.54462	0.560597	0.485427	0.515517	0.369849	0.520595	0.245706	0.375315	0.517801	0.347041	0.420654
2630	2630 BB0453, BPP0453, BP0530 | | (BB, BPP, BP) conserved hypothetical protein	-0.434802	0.271062	0.148063	0.461452	0.396711	0.196461	0.247903	-0.295432	-0.0509232	0.551021	0.938176	0.20486		0.413124	0.509271			0.0397651	-0.241881	0.0226429	-0.00540516	0.17391	-0.0235966	0.0873343	0.431004	0.354785	-0.214863	-0.38465	-0.260043	-0.12102	0.137297	-0.176031	0.14448	-0.244538	0.286051	0.17539	-0.0998836	0.0215494	0.258956	0.0976108	0.121513	-0.0699717	0.251891	0.0547629	0.0666836	-0.0168562	-0.064273	0.0328384
2022	2022 BB0454, BPP0454, BP0531 | | (BB, BPP, BP) putative exported protein	-0.365082	-0.238038	0.192006	-0.459939	-0.200224	-0.154036	-0.330073	-0.440862	-0.45482	-0.0232146	0.0113424	-0.159713	-0.517076	-0.331946	-0.208586	-0.217506	0.105149	-0.0229707	0.0684594	0.23341	0.12735	-0.0484821	-0.00729478	-0.0928669	-0.124029	-0.103208	-0.0533991	-0.406345	-0.000399629	-0.12102	0.374796	0.00983589	-0.0527188	-0.178955	-0.0893807	0.0906417	-0.281346	0.0284339	0.0851581	0.31034	0.295756	0.19068	0.0833856	0.0272821	0.105854	0.252904	0.0362539	0.210235
2023	2023 BB0455, BPP0455, BP0532 | | (BB, BPP, BP) putative substrate-CoA ligase	0.384618	0.3908	0.118005	0.390485	0.443632	0.653319	0.381581	-0.355973	0.122725	0.253117	0.653295	0.176571	0.112281	0.484091	0.587881	-0.182317	0.239799	0.0550319	0.00503397	-0.0101471	-0.132517	-0.254933	-0.0736373	0.157653	0.275622	0.366722	0.195421	-0.38465	-0.000399629	-0.103947	-0.432559	-0.158109	0.208316	0.111414	0.245966	0.142708	0.399653	-0.1868	-0.304299	0.389567	0.324421	0.30524	0.340022	0.292627	0.20539	0.318492	0.313094	0.210235
2024	2024 BB0456, BPP0456, BP0533 | | (BB, BPP, BP) probable transcriptional regulator	0.00165445	0.0679102	0.192006	0.034826	0.13606	-0.0165326	-0.268672	-0.397794	-0.191786	-0.088803	0.0427066	0.0729481	-0.408551	-0.00596004	0.201698	-0.131092	0.268088	-0.088559	0.00503397	-0.0101471	0.234265	-0.148018	-0.143178	-0.00613418	-0.016445	-0.0488921	0.0450046	0.277181	0.44819	0.0865752	0.1066	0.101954	0.0733559	0.195131	0.221406	0.482039	0.177231	0.0468338	0.197284	0.0426443	0.26991	0.0267043	0.0705616	-0.000732237	0.0929151	0.0871669	-0.0792233	0.0987263
2817	2817 BB0457, BPP0457, BP0534 | | (BB, BPP, BP) probable enoyl-CoA hydratase/isomerase	0.37572	0.36854		0.315846	0.443632	0.108998		-0.376732	-0.15526	-0.140028	0.410438	0.24628	0.251108	0.190732	0.438304	-0.235428		0.0397651	0.0838894	-0.0780511	-0.0766638	0.0142536	0.175183	0.15483	0.339983	0.27465	0.0450046	0.407242	0.460574	0.144874	-0.0402416	0.131398	0.174227	-0.0307585	0.0853441	0.438169	-0.0486582	0.0360672	0.176892	0.0565835	0.0476463	-0.0277435	0.0445664	-0.0293014	-0.162342	0.0871669	-0.0203296	0.0987263
3214	3214 BB0458, BPP0458, BP0535 | | (BB, BPP, BP) probable carboxymuconolactone decarboxylase	0.0812893	-0.0764058	-0.185064	-0.146781	-0.0302987	0.265503	0.233828	-0.507977	-0.15526	-0.470674	0.0427066	-0.141791	-0.0252228	0.190732	0.324846	0.0425564	0.46423	-0.0553921	0.215801	0.0226429	0.400915	0.0595776	0.285156	0.0444975	-0.0687574	0.32614	0.0450046	0.193117	0.190122	0.214583	0.091003	-0.0885678	0.0863535	-0.271871	-0.07162	0.214904	-0.151281	-0.0671582	-0.0610041	-0.0439433	0.0883053	-0.0277435	0.18207	-0.213726	0.0533868	-0.143613	0.155993	0.161736
2818	2818 BB0459, BPP0459, BP0536 | | (BB, BPP) putative exported protein ; (BP) Pseudogene	0.172187	-0.15431	0.289617	-0.112015	0.259208	0.224475	-0.153195	-0.784817	-0.499908	-0.385785	0.361529	0.0882149	-0.0576443	0.133016	0.388977			0.0701387	0.0370952	-0.0268258	0.158714	-0.200485	-0.107989	0.460393	-0.0874973	0.187889	-0.196003	0.0884195	0.304455	-0.0214846	0.12203	-0.105641	-0.118201	-0.160103	0.41044	0.00849253	0.0666389	-0.14228	-0.487917	0.0143553	0.0500345	-0.0557579	0.329296	-0.149596	0.0127448	0.0230365	-0.109597	-0.108716
7032	7032 BB0460, BPP0460 | | (BB, BPP) zinc-binding dehydrogenase																		-0.217143	0.134163	0.09123	0.347476	0.141489	0.121834	0.237791	0.044043	0.206615	-0.189772	-0.0022788	-0.213393	-0.053906	-0.289601	-0.140407	-0.486287	-0.194898	-0.232626	0.186703	-0.331965	-0.0403425	-0.245745	-2.39593	-2.86295	-1.68379	-1.6924	-0.315606	-1.45357	-1.62904	-1.14062	-0.664234
1361	1361 BB0461, BPP0461, BP0438 | | (BB, BPP, BP) conserved hypothetical protein	-0.717108	-0.890363	-0.185064	-0.597442	-0.567956	-0.100925	-0.438597	-1.09294	-0.776748	-0.871212	-0.0701875	-0.504361	-0.610185	-0.415604	-0.549623	-0.491267		-0.537544	0.0370952	-0.303343	0.078987	0.160104	0.244892	-0.0264552	-0.376172	-0.339069	0.305394	-0.128811	-0.161863	-0.404813	-2.43256	-0.0385271	-0.169219	-0.699155	-3.39674	-0.0911173	-0.722272	-0.254789	-0.0505232	0.214125	0.204962	0.15446	0.031391	-0.369377	0.15648	0.0871669	-0.109597	0.161736
3084	3084 BB0462, BPP0462, BP0437 | | (BB, BPP, BP) LysR-family transcriptional regulator	-0.322901	-0.519111	0.0400029	-0.256405	-0.274224	0.344215	-0.248773	-0.440862	-0.669833	-0.0721242	0.231468		-0.347151	-0.106654	0.158196	-0.29057	-0.13301	0.0550319	0.0838894	-0.0436996	-0.19062	-0.586139	-0.416939	0.360578	-0.175107	-0.335626	0.181066	-0.0584219	0.204919	-0.209557	-2.3451	0.188542	-0.211279	-0.749044	-0.243021	0.0267331	-0.312288	0.155053	-0.391643	0.526069	0.429701	0.369849	0.557827	0.281039	0.620427	0.45113	0.423277	0.378834
1362	1362 BB0463, BPP0463, BP0436 | | (BB, BPP, BP) conserved hypothetical protein	-0.546141	-0.448818	-0.0942982	-0.37505	-0.332327	0.138746	-0.229144	-0.652366	-1.30726	-0.537788	-0.0370206	-0.352358	-0.450987	-0.394231	-0.347989	-0.448832	-0.894851	-0.385541	-0.362175	-0.283166	-0.0950424	-0.609598	-0.650138	-0.281292	-0.350356	-0.14549	-0.46279	-0.363276	-0.343701	-0.323513	-0.599669	-0.328034	-0.341452	-0.657255	-0.383178	-0.300434	-0.564052	-0.237677	-0.554142	0.356144	0.349848	0.249097	0.121188	0.456125	0.342893	0.136495	0.380208	0.585992
1363	1363 BB0464, BPP0464, BP0435 | | (BB, BPP, BP) putative dehydratase/racemase	-0.465265	-0.114926	-0.302103	-0.314508	-0.639509	-0.306039	-0.0987475	-0.397794	-0.248369	-1.51507	-0.346705	-0.214854	0.0220829	-0.177913	-0.152733	0.602515	-0.352324	0.0087382	-0.0112678	0.101498	0.0118728	0.187585	-0.125476	-0.377471	-0.311948	-0.127463	0.137123	0.0249941	0.358394	-0.12102	0.425422	0.145897	-0.151226	-0.238277	-0.0375548	0.0232154	-0.222037	-0.0904774	-0.0481912	0.275007	0.298013	0.226013	0.329296	-0.0732447	0.375315	0.318492	0.193795	0.222109
1364	1364 BB0465, BPP0465, BP0434 | | (BB, BPP) putative exported protein ; (BP) Pseudogene			0.0717118						-0.862478							0.115069		-0.0390903	0.158657	-0.14931	0.189411	-0.236554	-0.416939	-0.258547	-0.0714342	-0.416228	0.23765	0.491775	0.331676	0.173163	0.211297	0.101954	-0.0654434	-0.0415251	0.460193	1.11959	0.000810442	0.344087	0.125362	0.15056	0.100467	-0.0416827	-0.166938	0.0272821	-0.0290754	-0.0858978	-0.172333	-0.00818886
3085	3085 BB0466, BPP0466, BP0433 | | (BB, BPP, BP) probable LysR-family transcriptional regulator	-0.62428	-0.549968	-0.364387	-0.671443		-0.388501	-0.531707	-0.784817	-0.570297			-0.141791	-0.634433					-0.406299	-0.383237	-0.430723	-0.403165	-0.609598	-0.625047	-0.585711	-0.508498	-0.635237	-2.65544	-2.86578		-2.42587	-1.97313	-2.4105	-2.35302	-1.85843	0.245172	-0.814526	-2.56803		-2.21939	0.411426	0.382383	0.294185	0.402758	0.269357	0.375315	0.460845	0.324499	0.324794
1366	1366 BB0467, BPP0467, BP0432 | | (BB, BPP, BP) conserved hypothetical protein	-1.35344	-1.10719	-0.569207	-0.949744	-1.7148	-0.694605	-0.50786	-1.48526	-0.922599	-1.0888	-0.565715	-0.896678	-0.709721	-0.958132	-1.54962	-0.253576		-0.514824	-0.539962	-0.570448	-0.358077	-0.563055	-0.868318	-0.713129	-0.920743	-0.734311	-3.29287	-3.12881	-1.82483	-2.51334	-2.8476	-2.913	-1.73056	-2.1994	0.0369811	-2.46501	-2.65506	-2.06258	-1.61188	0.659925	0.635414	0.566438	0.402758	0.47659	0.427782	0.45113	0.545268	0.622288
1367	1367 BB0468, BPP0468, BP0431 | | (BB, BP) putative molybdopterin oxidoreductase ; (BPP) Pseudogene	0.320628	-0.103963	0.502346	0.0655228	0.121704	0.590125	-0.580616	0.1441	0.41763	-0.211287	0.643099	0.147716	0.0678866	0.273194	0.42613	0.237059	-1.09648	-0.0229707	-0.09566	0.161619	0.374443	-0.0167733	0.0868274	0.1874	0.248376	0.419253	0.15192	0.549261	0.578894	0.344643	-0.110631	0.283401	-0.0447764	0.266035	-0.676924	0.30326	-0.09752	0.0940561	0.336305	0.0703893	0.0453229	-0.0277435	-0.26106	-0.0293014	0.0666836	-0.0440777	0.193795	-0.108716
1368	1368 BB0469, BPP0469, BP0430 | | (BB, BPP, BP) short-chain fatty acids transporter	0.706403	0.384735	0.32951	0.0192292	0.192094	0.442899	0.31629	-0.145406	0.0619709	0.0848451	0.760936		0.264284	0.133016	0.113342	-0.0495618		0.330666	0.399665	0.696657	1.40092	1.01425	0.892011	0.165516	0.409954	0.678196	0.570633	0.758714	0.760134	0.475347	0.79626	0.953252	0.72481	0.549951	0.0770307	0.466199	0.369313	0.722397	0.609973	0.124328	0.215493	-0.173594	-0.228999	-0.0293014	-0.146912	-0.143613	-0.172333	-0.0939187
1370	1370 BB0470, BPP0470, BP0428 | | (BB, BPP, BP) putative GntR-family transcriptional regulator	-0.412776	-0.574216	-0.0942982	-0.831907	-0.544872	-0.247146	-0.823888	-0.237329	-0.411099	-0.286249	-0.192671	-0.674286	-0.610185	-0.753773	-1.09896			-0.406299	-0.241881	-0.323808	-0.251162	-1.11407	-0.438634	-0.520419	-0.783656	-0.75808	-0.6299	0.343677		0.344643	0.335625	0.174467	0.202404	0.169207	0.0388551	0.641823	0.139787	0.614249	-0.225185	0.536053	0.609106	0.471489	0.539331	0.315527	0.59312	0.37096	0.454755	0.461296
3728	3728 BB0471, BPP0471, BP0427 | | (BB, BPP, BP) putative exported protein																		-1.1929	-1.34142	-1.13116	-1.29298	-1.58614	-1.83917	-1.66663	-1.77598	-2.04241	-4.46279	-0.406345	-0.654903	-1.42587	-1.43256	-1.21256	-1.01422	-1.02497	1.16251	-0.063275	-1.18952	-1.2034	-0.811734	0.847997	0.746688	0.519744	0.730812	0.778054	0.574624	0.692888	0.564633	0.683689
7033	7033 BB0471, BPP0471, BP0427 | | (BB, BPP, BP) putative exported protein																		0.379994	0.31066	0.417274	0.333801	0.117876	0.435835	0.49091	0.363952	0.161946	-6.46279	-0.927177	-0.737365	-0.928375	-0.704639	-0.665069	-1.15508	-0.662403	0.00381426	-0.063275	-0.802498	-1.58191	-0.956487	-1.55639	-1.46338	-1.72818	-1.12208	-1.4637	-1.14691	-1.14361	-1.49426	-0.642539
1371	1371 BB0471, BPP0471, BP0427 | | (BB, BPP, BP) putative exported protein	-1.42008	-1.43956	-0.72393	-1.50433	-1.47776	-0.593321	-1.08105	-1.16333	-0.985335	-0.871212	-1.0046	-1.57475	-0.962487	-1.39423	-1.81266	-0.9135	-2.61106	-0.786903	-0.77026	-0.671731	-0.599085	-1.8399	-1.62505	-1.33985	-1.70581	-1.4415	-4.14086	-0.110889	-0.143004	-0.705983	-0.704639	-1.00611	-0.665365	-0.833619	-0.320122	-0.416832	-1.55987	-1.08276	-0.353162	0.765535	0.799037	0.698082	0.539331	0.57477	0.638349	0.599229	0.495686	0.675076
7034	7034 BB0472, BPP0472, BP0426 | cspA | (BB, BPP, BP) cold shock protein																				0.939227	0.60824	0.0142536	0.482756	0.587125	0.11299	0.20221					0.521637	0.444556	-0.509745	0.548494	-0.69453		0.395442	0.155053	-0.0211711	-0.621488	-0.494673		-0.566868					-0.579346
1373	1373 BB0473, BPP0473, BP0425 | | (BB, BPP, BP) probable LysR-family transcriptional regulator	-0.783333	-1.4833	-0.866888	-0.776412	0.259208	-0.346681	-0.738158	-1.16333	-1.01776	-0.842642	-1.07019	-1.15971	-0.634433	-0.623712	-0.649159	-0.972394	-0.585523	-0.632181	-0.563809	-0.570448	-0.170991	-1.49594	-0.991175	-1.07019	-0.820548	-0.650787	0.395191	1.51504	1.4544	0.605603	0.556126	0.243508	0.993564	0.57155	-3.05322	1.19813	0.558206	0.537422	0.799615	0.659925	0.687649	0.369849	0.548609		0.546427	0.350201	0.369237	0.357461
7035	7035 BB0474, BPP0474 | | (BB, BPP) putative exported protein																		0.0294968	0.0211536	0.228733	0.310717	0.366555	0.471168	0.727447	-0.127144	-0.0216543	-0.165109	0.431904	0.224415	0.538324	0.286259	0.360022	-0.231029	0.58271		0.526013	0.120024	0.369178	0.201663	-4.64386	-3.39651	-2.82129	-2.15183	-1.8658	-2.11654	-2.29889	-0.856831	-1.90127
7036	7036 BB0475, BPP0475 | | (BB, BPP) putative sulfatase																		-0.0553921	0.248119	0.080888	0.460858	0.292555	0.298332	0.88717	-0.173314	-0.208423	0.142072	0.518887	0.48098	0.377433	0.295361	0.239007	-0.35302	0.641604	0.0478694	0.749639	-0.00460305	0.41005	-0.0129428	-4.05889	-4.01667	-1.8702	-2.27736	-1.91827	-1.7015	-2.17336	-2.27187	-2.90127
7037	7037 BB0476, BPP0476 | | (BB, BPP) conserved hypothetical protein																		-0.0123234	0.0940852	-0.0268258	0.469221	0.382497	0.531922	0.369895	-0.321412	-0.0956548	-0.96029	-0.713774	-0.972385	-0.31694	-0.402812	-0.873468	-1.56601	-0.247365	0.500382	-0.381957	-1.15299		-0.924104	-2.39593	-2.32051		-1.12208		-1.05764	-1.4364	-0.963746	-1.5387
7038	7038 BB0477, BPP0477 | | (BB, BPP) conserved hypothetical protein																		-0.0229707	0.0423701	-0.283166	0.100682	-0.424858	0.391441	0.351747	0.14156	0.115849	-4.04775		0.00524693	-3.77637	-3.69559	-3.913	-3.21809	-4.00225	-0.632374	-3.27273	-3.73796	-3.90384	-3.41349	-4.64386	-5.38515	-5.72818	-4.15183	-5.67316	-6.7015	-4.75832	-3.85683	-4.3867
7039	7039 BB0478, BPP0478 | | (BB, BPP) conserved hypothetical protein																		0.0499609	0.0211536	0.0280361	0.163876	-0.11407	0.208134	0.691823	0.391966	-0.196741	-5.46279	-5.0357	0.272033	-5.0983	-4.69559	-6.08292	-4.70352	-6.00225	-2.91995	-4.53576	-6.05989	-5.07377	-6.00051	-6.64386	-5.88515	-4.72818	-3.27736	-5.0882	-3.89415	-2.4364	-2.85683	-2.00819
7040	7040 BB0479, BPP0479 | | (BB, BPP) hypothetical protein																		0.240064	0.182743	0.256568	0.329214	-0.452872	0.349862	0.579348	-0.0824053	-0.75862	-4.46279	-3.12881	0.0713361	-3.51334	-3.01752	-3.76099	-4.44048	-4.1949	-3.68548	-3.68777	-4.47492	-4.07377	-4.20803	-4.32193	-4.22418	-3.26875	-1.6924	-1.1813	-3.89415	-2.11447	-2.34226	-2.62117
7041	7041 BB0480, BPP0480 | | (BB, BPP) conserved hypothetical protein																		-0.14559	-0.136799	-0.256693	-0.107426	-0.525385	0.358274	0.237791	-0.672885	-1.53623	-1.21486	-0.420992	0.0276147	-0.888847	-0.317082	-1.4105	-0.703517	-0.301813	-3.42245	0.0371269	-1.44518	-1.51918	-0.279555	-2.94342	-3.11299	-1.82129	-1.6924	-1.0293	-0.657107	-1.40077	-1.57672	-1.28236
7042	7042 BB0481, BPP0481 | | (BB, BPP) putative TetR-family transcriptional regulator																		0.167	-0.274302	0.101498	-0.0465439	-0.11407	-0.299806	0.305354	-0.387908	-1.36958	0.161701	0.295215	-0.0289688	-0.179437	-0.0867841	-0.468211	-0.599181	0.137299	-0.137048	0.626125	0.048639	-0.332298	-0.555376	-5.64386	-5.44791	-3.72818	-2.15183	-2.50323	-2.89415	-3.75832	-1.85683	-1.75443
6030	6030 BPP0482, BB | | (BPP) hypothetical protein ; (BB) BB0481 - BB0482 intergenic region																		-1.39935	-0.327742	-0.514491	0.383321	-0.649564	-1.34007	0.305354	-0.501118	-1.82901	-1.49316	-2.86578	-1.95036	-3.92838	-0.827697	-4.49796	-1.63313	-4.1949	-5.42245	-1.21383	-1.97242	-2.02937	-3.83954	-3.64386	-4.22418	-3.92083	-3.73679	-3.50323	-3.11654	-3.75832	-3.49426	-3.3867
7043	7043 BB0484A | | (BB) hypothetical protein																		-2.3449	-2.50107	-2.28317	-2.64348	-3.42486	0.590221	-4.4926	-4.30847	0.761952	-3.52419	-4.0357	-3.60244	-3.70598	-1.88824	-6.08292	-3.02545	-3.1949	0.02601	-2.0248	-3.15299	-3.75184	-5.33954	-3.64386	-3.88327	-1.37063	-1.21323	-1.8658	-1.79461	-1.67086	-1.14062	-0.850648
7044	7044 BB0486, BPP0487 | | (BPP) ; (BB) hypothetical protein																		0.423776	-0.547867	-3.13116	-0.380445	-5.1253	1.41583	-0.559716	-0.530866	1.72865	0.256028	0.10385	-0.51902	-4.0983	-0.995154	-4.27557	-3.21809	-5.00225	-2.91995	0.219125	-5.47492	-5.4888	-4.09683	-5.64386	-4.67763	-3.92083	-2.41487	-6.67316	-6.7015	-2.5884	-4.34226	-2.18507
6037	6037 BB0486, BPP0487 | | (BPP) ; (BB) hypothetical protein																		-1.09979	-1.41181	-2.33761	-1.26497	-4.1253	-1.18535	-1.74258	-1.62398	-1.31805	-1.79983	-1.45074	-1.7853	-4.77637	-1.88824	-5.08292	-4.70352	-4.41729	-5.42245	-0.903495	-5.47492	-4.26641	-4.70803	-4.64386	-4.09267	-2.64072	-2.03635	-0.369377	-0.679133		-2.07922	-2.3867
7045	7045 BB0487, BPP0488 | | (BPP) plasmid-related protein ; (BB) hypothetical protein																		0.334842	-0.516503	-3.45309	-0.237487	-4.1253	0.0612923	-0.397445	-0.374361	0.161946	0.0397103	0.382151	-0.0174731	-4.0983	-0.184631	-4.76099	-4.02545	-4.41729	0.508287	-1.33413	-5.05989	-2.07377	-4.50051	-3.47393	-3.98147	-2.14322	-1.60751	-2.50323	-1.89415	-3.5884	-1.70999	-2.4607
6038	6038 BB0488, BPP0488 | virB6 | (BB, BPP) plasmid-related protein																		-0.192896	-0.185297	-4.2307	0.263412	-7.1253	-0.185348	-0.4763	-0.196965	-0.0741217	-0.44784	-0.215523	-0.972385	-7.0983	-0.827697	-7.08292	-7.02545	-5.41729	-1.3927	-4.85769	-7.05989	-7.07377	-7.00051	-6.64386	-5.22418	-4.40626	-3.41487	-1.1813	-3.89415	-5.17336	-1.04948	-3.12367
7046	7046 BB0488, BPP0488 | virB6 | (BB, BPP) plasmid-related protein																		-0.192896	-0.0669773	-7.03805	0.0680159	-6.1253	0.590221	-0.279608	-0.0283655	0.610614	-0.0143295	-0.420992	-0.886229	-7.0983	-0.608131	-6.08292	-6.02545	-5.00225	-0.857666	-6.85769	-6.05989	-7.07377	-4.792	-6.64386	-6.38515	-4.72818	-4.73679	-6.67316	-4.37957	-6.75832	-2.96375	-4.3867
7047	7047 BB0489 | | (BB) plasmid-related lipoprotein																		-3.64035	-3.4707	-4.13116	-4.15805	-8.1253	1.0353	-6.95203	-6.53087	1.26269	-6.46279	-6.45074	-6.99475	-4.39786	-3.8476	-6.08292	-4.85552	-5.1949	-3.00741	-4.53576	-7.05989	-8.07377	-6.59683	-5.05889	-5.67763	-1.02774	-1.73679	-3.0882	-2.61404	-1.85143	-1.45473	-0.185067
7048	7048 BB0490 | | (BB) putative membrane protein																		-2.07742	-2.2743	-2.2307	-3.57309	-4.66587	0.482756	-2.99784	-0.723511	0.752945	-5.04775	-3.08151	-2.01747	-4.01084	-2.21017	-4.49796	-4.44048	-4.1949	-8.00741	-4.68777	-4.15299	-4.61433	-3.23873	-2.73697	-4.85983	-1.33587	-0.451391	-1.58569	-1.08679	-1.29889	-0.757295	-0.404848
7049	7049 BB0491 | virB5 | (BB) plasmid-related exported protein																		-2.9705	-4.14877	-2.99366	-3.50598	-4.80337	0.894905	-4.63011		1.05119	-5.72582	-5.22835	-4.53532	-5.0983	-4.55809	-4.38248	-4.02545	-4.68032	-2.96302	-4.05034		-5.75184	-4.54706	-3.8365	-5.51667	-3.26875	-2.64933	-3.67316	-3.37957	-2.4364	-2.41626	-1.75443
7050	7050 BB0492 | | (BB) hypothetical protein																		-7.09979	-6.05566	-6.03805	-5.96541	-8.1253	0.808526	-7.95203	-4.30847	1.27533	-8.04775	-8.0357	-7.99475	-8.0983	-8.01752	-6.49796	-8.02545	-8.00225	-3.91995	-7.85769	-8.05989	-8.07377	-7.20803		-8.18175	-5.14322	-3.27736	-6.67316	-5.11654	-5.17336	-6.66419	-0.980708
7051	7051 BB0493 | virD2 | (BB) plasmid-related protein																		-3.1929	-2.92638	-2.45309	-2.38044	-4.66587	-0.633362	-4.63011	-5.11583	-0.429838	-5.2404	-5.71377	-3.67282	-4.51334	-4.43256	-4.76099	-5.02545	-4.09536	-6.42245	-4.27273	-5.05989	-4.61433	-3.77079	-4.64386	-4.11299	-2.82129	-2.09294	-2.67316	-1.7015	-2.4364	-1.96375	-2.4607
7052	7052 BB0494 | | (BB) hypothetical 20.3 kDa protein, plasmid-related protein																		-5.77786	-6.05566	-6.03805	-4.15805	-6.54034	0.859787	-7.95203	-8.11583	1.35686	-8.04775	-8.0357	-7.99475	-6.51334	-8.01752	-7.08292	-8.02545	-6.41729	-3.48385	-6.27273	-8.05989	-8.07377	-7.00051	-6.64386	-5.88515	-3.40626	-5.15183	-3.8658	-2.79461	-4.75832	-3.66419	-3.90127
7053	7053 BB0495 | | (BB) hypothetical protein																		-2.60793	-2.32774	-3.13116	-3.57309	-5.80337	0.917851	-5.95203	-5.30847	1.17998	-4.46279	-4.33526	-3.53532	-3.85037	-4.21017	-4.76099	-3.11855	-5.00225	-6.00741	-2.24298	-6.05989	-3.9863	-2.8418	-3.8365	-4.30019	-1.92083		-2.35123	-0.97358	-2.17336
7054	7054 BB0496, BPP0488 | | (BPP) plasmid-related protein ; (BB) hypothetical protein																		-0.890333	-1.59623	-4.2307	-1.57309	-7.1253	1.62898	-1.99784	-1.83043	2.14368	-3.34731	-2.78777	-1.70935	-5.0983	-1.59126	-5.49796	-3.70352	-6.00225		-4.53576	-7.05989	-5.07377	-3.91555	-4.05889	-6.18175	-3.14322	-1.8299	-2.58569	-3.24207	-2.75832	-1.49426	-1.5387
7055	7055 BB0497 | | (BB) hypothetical protein																		-4.77786	-4.24831	-5.45309	-4.64348	-6.54034	0.783758	-6.36707	-7.11583	1.17324	-8.04775		-6.40979	-6.51334	-6.01752	-7.08292	-7.02545	-5.1949	-4.20006	-6.85769	-8.05989	-6.4888	-5.30435	-5.05889	-6.05367	-3.14322	-3.15183	-5.0882	-2.89415	-3.29889	-0.598097	-2.70863
7056	7056 BB0498 | | (BB) hypothetical protein																		-3.64035	-4.35522	-4.13116	-1.29298	-1.99601	-0.306439	-2.06939	-2.59227	0.101728	-5.72582	-5.45074	-4.08786	-4.51334	-6.43256	-1.83499	-2.50188	-1.71685	-8.00741	-4.27273	-2.73796	-5.26641	-3.21939	-4.05889	-2.98147	-2.33587	-2.09294	-1.00073	-2.7015	-3.05788	-1.34226	-2.5387
7057	7057 BB0499, BPP0494 | | (BB, BPP) hypothetical protein																		0.0191548	0.153791	-3.86813	0.0569607	-4.31794	0.856822	-0.265533	-0.104601	1.17549	-5.04775	-4.0357	-0.124388	-3.77637	-3.69559	-4.08292	-3.85552	-4.00225	-8.00741	-3.39826	-4.47492	-4.75184	-3.68583	-5.64386	-6.17763	-4.72818	-3.92944	-1.38776	-3.11654	-4.4364	-3.66419	-3.2492
7058	7058 BB0500 | | (BB) putative integrase																		-1.59199	-2.24831	-1.77127		-4.54034	0.805453	-3.95203	-3.47197	0.719427	-3.52419	-1.60944	-1.11211	-4.77637	-0.56631	-4.62349	-4.11855	-5.1949	-3.83749	-2.1028	-6.05989	-6.07377	-3.93587	-3.64386	-5.85983		-0.955434	-0.387755	-1.02908	-1.47292	-1.5349	-1.35108
1924	1924 BB0501, BPP0496, BP0074 | htpG | (BB, BPP, BP) heat shock protein	-0.193105	-0.375004	0.0873086	0.366032	0.272264	0.210536		-0.397794		0.157358	0.492232	-0.331894	0.538207	-0.089376		-0.428073	0.16655	0.114533	0.114263	0.288376	0.347476	-0.254933	0.337151	0.611849	0.0270882	-0.0902414	-0.877828	-0.450739	-0.5029	-0.0376042	0.308908	-0.368676	-0.154194	-0.400833	-0.0130217	-0.243957	-0.259438	-0.623993	-0.132043	0.163499	0.173998	0.30524	0.133571	-0.0293014	0.309727	0.16054	0.465097	0.233886
3188	3188 BB0502, BPP0497, BP0075 | | (BB, BPP, BP) probable glutathione S-transferase	-0.331021	-0.0508938	-0.0255854	0.390485	0.092558	-0.0330207	-0.394203	-0.092939	-0.15526	-0.105677	0.217793	-0.233713		0.0881621	0.337902	-0.147966		-0.0229707	0.201726	0.247349	-0.00540516	-0.0646018	0.116885	0.0032341	0.247638	-0.356521	-0.6299	-0.202812	-0.628431	0.228129	0.281687	-0.158109	-0.374394	0.0723779	-0.144993	-0.0974195	-0.175965	-0.0878965	0.242029	0.0840643	0.0219681	0.0531765	0.00467365	0.108202	0.0533868	-0.0578835	0.0637346	0.0595557
2808	2808 BB0503, BPP0498, BP0076 | ampD | (BB, BPP, BP) N-acetylmuramoyl-L-alanine amidase	-0.157405	0.651666		0.125024	0.13606	0.642977	0.342762	-0.237329	-0.22926	0.171433	0.547942	0.363849	-0.586339	0.299666		0.408428		0.0243351	0.0370952	-0.113241	-0.00540516	0.0743746	-0.0567635	0.200205	0.397971	-0.154341	-0.313043	-1.02447	-0.855202	0.0716248	0.281687	0.0412001	0.653669	-0.162276	-0.137048	-0.42854	-0.0816854	0.333952	0.131163	0.201634	0.0719513	-0.0557579	0.274434	-0.246893	0.0264197	-0.0578835	-0.125027	0.00561694
3620	3620 BB0504, BPP0499, BP0077 | | (BB, BPP, BP) putative exported protein		-0.411817	0.133112	-0.314508	-0.182302	0.108998	-0.063558	0.114656	-0.45482	0.317822	-0.496452	-0.837785	-0.195148	-0.03875	0.0353397	-0.182317	-0.863824	0.0850891	0.362191	0.116765	0.42691	0.17391	0.231217	0.120636	-0.149489	0.0518412	-0.0198465	-0.241286	-0.0878625	0.0412512	0.0592941	-0.0222253	0.0890602	0.189528	-0.883546	-0.0823937	-0.0561579	-0.100894	-0.0405066	-0.0740006	-0.0476104	-0.0699717	0.0445664	0.147021	-0.0432892	-0.0718227	-0.0203296	0.291371
1922	1922 BB0505, BPP0500, BP0078 | | (BB, BPP, BP) putative membrane protein	-0.487462	-0.346787	0.118005	0.223588	0.232736	0.3944	0.161315	-0.900294	-0.347905	-0.00727307	0.55883	0.0575181	1.24448	0.259774	0.243926	-0.557356	-0.53577	0.0850891	0.0370952	0.131872	-0.230697	-0.0325406	-0.125476	0.0245374	0.0927976	0.136357	-0.0704726	-0.38465	-0.409791	0.0716248	0.0431744	0.101954	-0.909783	-0.215733	-0.170306	-0.000753538	-0.0471709	0.173884	0.169103	0.0976108	0.00778269	-0.0277435	0.0576225	-0.133999	0.0264197	-0.0718227	-0.188452	-0.138773
3187	3187 BB0506, BPP0501, BP0079 | ffh | (BB, BPP, BP) signal recognition particle protein													-0.231674			0.249998		0.0701387	0.0528625	0.465773	0.374443	-0.254933	0.101934	-0.197146	-0.208938	-0.39605	-0.970937	-0.695852	-0.795081	-0.227935	-0.599669	-0.475591	-0.440483	-0.227466	0.30547	-0.491369	-0.568032	-0.99695	-0.0324886	0.0565835	-0.0380778	-0.113473	-0.107437	-0.369377	0.131389	0.0230365	-0.342258	0.0857873
1012	1012 BB0507, BPP0502, BP3689 | | (BB, BPP, BP) putative membrane protein	-0.351575	0.31181	0.27607	0.110377	0.00141013	0.356926	-0.116669	-0.0589917	-0.307263	-0.175218	0.0581366	-0.291816	-0.195148	0.232552	0.128449	-0.387431	-0.396045	0.0701387	0.0528625	-0.0268258	-0.0766638	-0.273549	0.131682	0.0170623	0.219804	-0.0423814	0.166567	-0.0584219	-0.10601	0.214583	0.348801	0.229962	-0.26914	0.0585167	-0.244845	0.0277516	0.126895	-0.443612	0.072557	0.298658	0.43247	0.117307	0.47266	0.292627	0.527318		0.495686	0.257156
1011	1011 BB0508, BPP0503, BP3690 | | (BB, BPP, BP) conserved hypothetical protein	0.117264	0.0353398	-0.281925	-0.37505	-0.147112	0.138746	-0.171811	-0.295432	0.0774009	-0.0721242	0.217793	-0.141791	-0.450987	0.0881621	0.311671	0.361507	-0.114632	0.0701387	-0.0444347	-0.0607731	0.361022	-0.495941	0.217412	0.334778	0.109821	-0.132954	-0.253337	-0.221921	-0.387423	-0.053906	0.0592941	-0.071694	-0.629739	-0.261943	-0.0690597	-0.0156505	-0.166464	-0.023255	-0.112228	0.111031	0.042481	0.129798	0.00467365	-0.103302	-0.00106101	0.241677	-0.0943302	-0.108716
1010	1010 BB0509, BPP0504, BP3691 | | (BB, BPP, BP) prolyl iminopeptidase	0.166404	0.409021	0.355505	0.00346187	0.0477038	0.703945	-0.0292065	0.1441	0.0926677	0.0848451	0.547942	0.162215	-0.142036	0.246227	0.311671	0.275534	0.0734404	0.129032	0.22974	-0.131162	-0.0228926	-0.148018	-0.0907108	0.424426	0.255345	-0.239303	-0.272965	-0.0756999	-0.0522386	0.214583	-0.023168	0.116751	0.175522	0.145014	0.21354	0.0406157	-0.316243	0.0206265	-0.0435496	0.15056	0.114544	-0.0699717	0.00467365	0.424875	-0.0150002	0.184191	-0.0792233	-0.00818886
1008	1008 BB0510, BPP0505, BP3692 | | (BB, BPP, BP) putative methyltransferase	0.113681	-0.068435	-0.166448	-0.0449012		0.818657	0.31629	-0.397794	-0.477188	-0.406543	0.132904	-0.233713	0.0220829	0.190732		-0.131092		0.0701387	0.0528625	-0.0436996	0.078987	-0.182783	0.0561306	0.157575	0.0377787	-0.0789404	-0.233971	-0.221921	-0.143004	0.452447	0.12203	0.116751	-0.0343971	0.110159	0.155283	0.259289	0.104017	-0.0543394	0.0732728	0.275007	0.26408	0.237601	0.47266	-0.0149461	0.287184	0.207461	0.143169	0.410312
3043	3043 BB0511, BPP0506, BP3693 | | (BB, BPP, BP) LysR family regulatoy protein						3.32817	0.874285																												0.447914
3492	3492 BB0512, BPP0507, BP3694 | | (BB, BPP) conserved hypothetical protein ; (BP) Pseudogene			-0.00890667		0.8354	0.0631946	-0.0987475	-1.16333	-0.287363	-0.427605	0.175973	-0.352358		0.190732			-0.487675	-0.211043	-0.0444347	-0.113241	0.0458202	-0.165296	0.189397	0.610209	-0.153875	-0.258337	0.0290631	0.263506	0.578894	-0.00554301	-0.023168	0.0412001	0.129373	-0.34592	0.433237	0.0396203	-0.0154914	0.169409	0.191765	0.0565835	0.200284	0.0531765	0.0180942	-0.0293014	0.0264197	-0.0168562	-0.0203296	0.0727311
7059	7059 BB0513, BPP0508, BP3695 | | (BPP, BP) putative hydroxymethylglutaryl-CoA lyase ; (BB) Pseudogene																		0.226643	0.323716	0.315094	0.347476	-0.11407	-0.125476	0.156491	0.069047	0.279515	0.15192	-1.12881	-0.576901	-0.246551	0.0431744	-0.0885678	-0.270558	0.074563	-4.00741	-0.063275	-0.0655321	0.266085	0.00277507	-0.200913	-0.0185872	-0.113473	-0.0225478	0.34921	-0.0867909	-0.0168562	-0.049476	0.149352
3566	3566 BB0513, BPP0508, BP3695 | | (BPP, BP) putative hydroxymethylglutaryl-CoA lyase ; (BB) Pseudogene	-0.465994	0.485656	-0.0768107	-0.459939	-0.392869			-1.05899	-1.05092		-0.430363	-0.989788	-0.0413425			0.249998		0.0087382	0.14401	-0.283166		0.459665			-0.28232			0.263506	-0.000399629	-0.053906	-0.0402416		0.405007	0.100959	-0.0648985	0.0283875	-0.114343	-0.485588			0.519983		-0.182204	0.33807	-0.0867909	-0.0858978	-0.0792233	0.0328384
1007	1007 BB0514, BPP0509, BP3696 | | (BB, BPP, BP) putative exported protein	0.359862	0.549075	0.478887	0.223588	0.150274	0.56843	0.394293	0.296103	0.107775	0.674757	0.887252	0.507044	0.169425	0.351197	0.598769	0.156889	0.0245308	0.0397651	0.173157	-0.14931	0.189411	-0.218407	-0.25421	0.150495	0.320181	0.103636	-0.46279	-0.428371	-1.08786	-0.384055	-0.262634	-0.854103	-0.298587	-0.404508	-0.0605229	0.0197867	-0.460342	-0.30885	-1.09996	0.137504	0.0430649	-0.00026277	-0.0785818	0.197207	0.168864	-0.15841	0.0907017	-0.0362032
1006	1006 BB, BPP, BP | | (BB) BB0514 - BB0515 intergenic region; (BPP) BPP0509 - BPP0510 intergenic region; (BP) BP3696 - BP3697 intergenic region	-0.380251	0.129187	0.102739	-0.200552	-0.0143572	0.827817	-0.171811	-0.485256	-0.644298	-0.175218	0.410438	0.0882149		-0.106654	0.0512812			-1.47043	-0.0444347	-1.92953	-0.380445	-2.95537	-0.197626	-0.123644	-0.0125534	-0.565975	-0.46279	-0.0244746	-1.40979	-0.00554301	-0.704639	0.0256032	0.173122	0.454785	0.0235859	-0.119006	-0.133085	-0.492702	-2.9621	0.321928	0.569705	0.214331	0.274434	0.134197	0.181142	0.195873	0.254677	0.136861
7060	7060 BB0515, BPP0510, BP3697 | | (BB, BPP) conserved hypothetical protein ; (BP) Pseudogene																		-4.1929	0.14401	-3.86813	0.514373	-4.21841	0.146328	0.440284	0.54595	0.60395	-0.214863	-0.0244746	-4.40979	-1.22794	-0.345096	-0.825533	-0.418115	0.4896	0.132138	0.0126739	-0.0655321	-0.558066	-4.01187	-0.535332	-0.426089	-0.499365	-0.396943	-0.972718	-0.531576	-0.491537	-0.686906	-0.499175
7061	7061 BB0516, BPP0511 | | (BB, BPP) putative transcriptional regulator																		-1.9705	0.378966	-4.45309	0.409632	-7.1253	0.179937	0.360849	0.542383	0.688267	-0.403896	-0.307781	-5.99475	0.268022	-0.172031	-0.0385271	-0.650406	0.116688	-0.232626	0.0371269	-0.318419	-0.429909	-6.20803	-5.64386	-0.625985	-0.0416827	0.133571	-5.0882	-4.11654	-3.95097	-2.34226	-1.80174
7062	7062 BB0517, BPP0512 | | (BB, BPP) putative dioxygenase subunit																		-3.64035	0.104209	-3.03805	0.28252	-6.1253	0.160828	0.0591937	0.285051	0.563308	-0.707903	-0.013334	-4.99475	-0.179437	-0.35931	0.0256032	-0.533592	-0.0364683	-0.740626	0.0848237	-0.536324	-0.191122	-5.04706	-5.64386	-0.652365	-0.113473	-0.213231	-4.67316	-2.61404	-4.4364	-2.7573	-2.2492
1926	1926 BB0518, BPP0513, BP0070 | | (BP) Pseudogene; (BB, BPP) putative hydroxylase	-1.47045	-0.465484	-0.0255854	-1.33441	-1.27422		-1.01233	-0.677902			-0.565715			-1.5275	-1.32723	-0.114413		-4.1929	-0.383237	-2.13116	-0.380445	-4.54034	0.0405337	-0.807212	-0.775482	-0.788266	1.51449	1.42578	-4.82483	1.08658	0.933763	1.40893	0.844318	1.1909	-1.86894	0.534367	1.22025	1.08794	-5.62306	0.584963	0.627898	0.48127	0.423078	0.33807	0.353782	0.431501	0.218457	0.52019
1927	1927 BB0519, BPP0514, BP0069 | | (BB, BPP, BP) putative exported protein			0.38104															-3.70747	-0.0112678	-3.86813	-0.251162	-3.54034	-0.107989	-0.258547	-0.0551324	0.0633818	1.00482	0.797188	-3.60244	0.452447	0.137297	0.993894	0.466408	0.821115	0.620762	0.547449	0.633601	0.381562	-4.12306	0.400538	0.539701	0.260501	0.14585	0.424875	0.15648	0.12432	0.593202	0.335766
2213	2213 BB0520, BPP0515, BP0068 | | (BP) Pseudogene; (BB, BPP) putative membrane protein	-0.407191	0.260557	-0.129922	-1.07807	-0.767264	-0.306039	-0.351135	0.1586	-0.137338	0.226399	0.258435	0.259826	-0.347151	-0.415604	-0.306766	0.313008	0.427077	-4.92986	-0.166919	-4.45309	-0.0585165	-4.95537	-0.179247	-0.14774	-0.413326	-0.230837	1.10707	1.02499	-5.40979	0.584694	0.498178	1.05663	0.176207	0.790345	0.117217	0.490394	0.916187	0.779781	-3.21939	0.613532	0.514075	0.451726	0.318489	0.466394	0.375315	0.360618	0.401903	0.529776
2214	2214 BB0520, BPP0515, BP0068 | | (BP) Pseudogene; (BB, BPP) putative membrane protein	0.229331	0.703789	0.0717118	-0.41687	-0.434689		0.927725	0.215183	-0.389725	0.279348	0.271732			-0.35241		1.07927		-4.92986	-0.185297	-6.45309	-0.00540516	-6.54034	-0.1611	-0.367071	-0.181768	0.0833461	0.697081	0.657785	-6.40979	0.24155	0.348801	0.334931	0.648045	0.570058	0.203521	0.411753	0.973393	0.642092	-6.41555	0.432959	0.372979	0.348632	0.285574	0.121258	0.353782	0.230361	0.278329	0.346654
2215	2215 BB0520, BPP0515, BP0068 | | (BP) Pseudogene; (BB, BPP) putative membrane protein	-0.2184	0.423594	-0.166448	-0.722973	-0.499784	-0.346681	-0.04628	0.187169	-0.210401	0.279348	0.373912	0.147716		-0.373169	-0.347989	-0.199804	0.500451	-3.70747	-0.166919	-4.45309	-0.33605	-5.54034	-0.273575	-0.298468	-0.455589	-0.138704	-0.105238	-0.321456	-6.40979	-0.606447	-0.574578	-0.368676	-0.298917	-0.0247722	-0.143405	-0.0103881	0.0644406	0.113802	-4.91555	0.298658	0.356256	0.294185	0.240487	0.33807	0.217363	0.230361	0.254677	0.210235
6045	6045 BB0521, BPP0516, BP0067 | | (BPP) Pseudogene; (BB, BP) integral membrane protein																		-2.1929	0.243546	-2.13116	0.204518	-4.95537	0.387337	0.598713	0.944868	0.933871	-0.313043	0.456151	-2.23987	-0.363591	-0.410191	-0.122919	-0.582502	0.31063	-7.00741	0.704552	-0.189521	-0.35952	-4.12306	-0.434403	-0.0566841	-0.370631	-0.379241	0.0410879	-0.146912	0.136495	-0.494261	-0.460701
1928	1928 BB0521, BPP0516, BP0067 | | (BB, BP) integral membrane protein ; (BPP) Pseudogene	-0.954777	-0.518322	-0.47457	-0.573595	-0.639509	-0.388501	-0.580616	-0.335509	-0.862478	-0.406543	-0.408989	-0.809215	-0.684186	-0.550956	-0.456513	-0.407609	-0.396045	-1.99126	-0.77026	-2.5462	-1.17099	-2.37041	-0.898066	-0.880931	-0.898716	-0.895275	0.859138	1.42578	-3.40979	0.452447	0.533225	0.823969	0.763332	0.52274	0.251231	0.646294	0.646754	0.767589	-4.4621	0.739848	0.714199	0.620545	0.664086	0.657759	0.565286	0.563605	0.666731	0.622288
1929	1929 BB0522, BPP0517, BP0066 | | (BB, BPP, BP) oxidoreductase	-1.61729	-0.579619	-0.75141	-1.01248	-1.06272	-0.748044	-0.766172	0.0845992	-0.432794		-0.229666	-0.809215	-0.408551	-1.15977	-0.598532	-0.235428		-4.92986	-0.947138	-6.45309	-0.888591	-5.54034	-1.35375	-1.07019	-1.28881	-0.999099	-0.140862	0.479998	-6.40979	-0.138298	-0.165772	0.502041	0.652874	0.254499	0.250443	-0.141502	0.118638	0.181683	-5.41555	0.536053	0.542116	0.538603	0.646911	0.25758	0.583901	0.527079	0.347041	0.491044
1930	1930 BB0523, BPP0518, BP0065 | | (BB, BPP, BP) putative ferredoxin				-0.646352	-0.312698	-0.861254		-0.0589917					0.389815					-2.70747	-0.978846	-2.99366	-0.599085	-3.21841	-1.05676	-1.36707	-0.796093	-1.07412	-0.214863	0.290728	-2.5029	-0.246551	0.196798	0.0412001	0.14448	-0.0422507	-0.0301331	0.560162	0.254944	0.183622	-1.9621	0.847997	0.535069	0.538603	0.511134	0.22166	0.448246	0.499065	0.444339	0.368187
1931	1931 BB0524, BPP0519, BP0064 | | (BB, BPP, BP) conserved hypothetical protein	0.113354	0.277177	-0.00890667	-0.354586	-0.147112	-0.0165326	-0.438597	-0.163328	-0.546451	0.927876	0.580363	-0.214854	-0.450987	-0.331946	-0.701626		-0.0260953	-4.51482	-0.185297	-6.45309	-0.449707	-6.54034	-0.438634	-0.11869	-0.228888	0.0256075	0.0450046	0.317445	-6.40979	-0.559141	-0.549916	-0.43187	-0.100633	0.190582	-0.0413816	0.340183	0.236143	0.0886979	-5.62306	0.594549	0.449696	0.461641	0.433132	0.496767	0.427782	0.411602	0.254677	0.302599
1932	1932 BB0525, BPP0520, BP0063 | | (BB, BPP, BP) conserved hypothetical protein		0.215566	0.148063	-0.550136	-0.821712	-0.0165326	-0.063558	-0.462889	-0.804763		0.446062					-0.235428				-5.45309	-0.132517	-6.54034	0.00882489	-0.508495	-0.681099	-0.280573				-0.731978		-0.567221		-0.32324	-0.0134002	-0.477607	-0.325176	-0.0974549	-4.944	0.555816	0.51688	0.441742	0.228991				0.155993	0.357461
7063	7063 BB0526 | | (BB) putative phage-related protein																																			-0.437557
7064	7064 BB0527 | | (BB) conserved hypothetical protein																		-4.92986	0.836122	0.605803	0.920289	0.448349	-6.06799	0.677323	0.931296	-7.15094	-7.04775	-6.45074	-7.99475	-4.77637	-5.21017	-5.76099	-6.02545	-5.1949		-5.53576	-5.47492	-8.07377	-6.50051	-5.05889	-4.75488	-3.55826	-3.27736	-2.0882	-3.7015	-3.5884	-3.07922	-2.80174
7065	7065 BB0528 | | (BB) putative DNA-binding protein																		-0.833	0.357966	0.209874	0.18434	0.26272	-3.48303	0.551792	0.632365	-3.19674	-4.2404	-3.94824	-3.60244	-3.39786		-3.22494	-1.81599	-3.1949	-3.6151	-3.15725	-3.66757	-4.4888	-3.75458	-2.32193	-4.18613	-2.64072	-1.98191	-1.81518	-1.45357	-2.4364	-2.20475	-0.850648
7066	7066 BB0529 | | (BB) hypothetical protein																		-2.9705	0.00503397	0.297337	0.502198	0.691686	-4.1611	0.636681	0.966321	-5.15094	-4.46279	-3.51214	-2.99475	-3.1441	-0.867774	-3.12872	-3.50188	-4.1949	-2.91995	-3.85769	-3.88996	-5.07377	-4.80435	-4.64386	-4.85983	-2.33587	-1.24494	-0.406371	-1.57222	-1.67086	-0.619792	-1.21678
7067	7067 BB0530, BPP0525, BP0059 | | (BP) Pseudogene; (BB, BPP) regulatory protein																		0.129032	0.0684594	0.569277	0.696371	0.26702	0.41179	0.0079684	0.169574	-0.13971	0.3701	0.560488	-0.0522386	0.646534	0.361857	0.56813	0.0830791	0.637992	-3.42245	1.03105	0.695002	0.239117	0.211156	-1.02915	-0.709402	-0.920828	-0.903903	-1.1496	-0.894146	-1.05788	-0.856831	-0.953741
7068	7068 BB0531, BPP0526 | | (BB, BPP) putative exported protein																		-0.427361	-0.274302	-0.771267	-0.292982	-0.206434	-0.247812	-0.612184	-0.321412	-0.117514	-0.152935	-0.787774	-0.804929	-0.513338	-0.402812	-0.355001	-0.517651	-0.358396	0.632832	-0.318532	-0.359446	-0.0513977	-0.342297	-0.643856	-1.09157	0.202554	-0.806056	-0.230214	-0.472682	-0.608576	-0.733448	-0.664234
7069	7069 BB0532, BPP0527 | | (BB, BPP) putative acyl-CoA synthetase																		0.0294968	0.0736211	0.256568	0.604449	0.12263	0.179937	0.0591937	-0.127144	0.232767	-0.655435	-0.906419	-1.16186	-0.0430177	-0.35931	-0.341454	-0.758659	-0.0715153	-0.392703	-0.185266	-0.459973	-0.444409	-0.277807	-4.05889	-4.22418	-3.14322	-2.73679	-3.35123	-2.79461	-2.85143	-3.20475	-2.90127
7070	7070 BB0533, BPP0528 | | (BB, BPP) enoyl-CoA hydratase/isomerase family protein																		0.176338	0.30189	-0.0722688	0.163876	-0.0484821	0.0715606	-0.0572158	0.0739963	-0.00119016	-0.403896	-0.51214	-0.765934	-0.109615	-0.249337	-0.071694	-0.650406	-0.301813	-0.149432	0.130994	-0.474923	-0.681448	-0.300069	-4.64386	-5.17763	-2.92083	-2.73679	-3.67316	-1.94661	-3.29889	-2.7573	-2.80174
7071	7071 BB0534, BPP0529 | | (BB, BPP) putative exported protein																		0.240064	0.22974	-0.167688	0.078987	-0.10293	-0.0127083	0.0137508	0.267876	-0.00119016	-1.31983	-1.42099	-1.86547	-0.831514	-0.888238	-0.743071	-1.19256	-1.22089	-0.279493	-1.0248	-0.88996	-1.75184	-1.15398	-5.05889	-1.50659	-0.946824	-0.566868	-1.05845	-0.818858	-1.05788	-1.04948	-1.09392
7072	7072 BB0535, BPP0530 | | (BB, BPP) hypothetical protein																		0.301093	0.336655	0.0172294	0.253761	0.0446273	-0.0456229	-0.0940525	0.160296	0.134465	-0.253337	-0.294235	-0.409791	0.101372	0.0485677	0.136247	-0.257261	0.390065	-0.87813	-0.0248008	0.279965	-0.107981	0.251404	-4.64386	0.107002	0.471489	0.443116	0.565247	0.574624	0.563605	0.505739	0.648923
7073	7073 BB0536, BPP0531 | | (BB, BPP) conserved hypothetical protein																		0.0801228	0.153791	-0.0722688	-0.0346698	0.141489	0.0612923	-0.106543	-0.0824053	-0.185153	-0.375327	-0.592758	-0.950359	0.111153	0.0592941	-0.117137	-0.517651	-0.0364683	0.358909	-0.590904	-0.26547	-0.154902	-0.0945202	-6.64386	-0.145258	0.441742	0.548609	0.456125	0.353782	0.360618	0.485561	0.461296
7074	7074 BB0537, BPP0532 | | (BB, BPP) putative sulfurtransferase																		0.0294968	-0.136799	0.469742	0.392145	0.178483	-0.299806	0.0813895	0.169574	0.463773	0.15192	-0.768915	-0.7853	0.0309829	0.498178	0.384684	-0.071249	0.106272	-0.722011	-0.482651	0.297667	0.183622	0.219212	-4.05889	0.0965711	0.74755	0.747022	0.445783	0.664821	0.741523	0.693366	0.791217
7075	7075 BB0538, BPP0533 | | (BB, BPP) LysR family regulatory protein																		-0.088559	-0.210172	0.1714	-0.197223	0.309331	-0.0907108	-0.308177	0.00311278	0.556422	0.142072	-0.37749	-0.690972	0.187102	-0.210167	0.334931	-0.0142181	-0.0135679	0.182412	-0.0122008	-0.0712008	0.0759816	-0.273616	-6.64386	0.0415069	0.500635	0.722638	0.506752	0.583901	0.470495	0.545268	0.451243
7076	7076 BB0539, BPP0534 | | (BB, BPP) thiamine pyrophosphate enzyme																		0.0801228	-0.314195	0.080888	0.163876	0.0841556	0.189397	0.237791	0.160296	0.232767	-0.266393	-0.228347	-0.39484	-0.0870729	-0.509727	-0.0829212	-0.440483	0.00897463	0.0694026	-0.102803	-0.226995	-0.550204	0.00859159	-3.64386	-0.118645	0.431688	0.697835		0.507953	0.470495	0.465097	0.500825
7077	7077 BB0540, BPP0535 | | (BB) conserved hypothetical protein ; (BPP) Pseudogene																		0.0191548	0.0940852	-0.0955386	0.392145	-0.0592085	0.0715606	0.156491	-0.150044	-0.280573	-0.939228		-0.336542	0.051447	-0.147157	-0.262742	-0.270558	-0.194898	-0.42245	0.130994	-0.459973	-0.806979	-0.171414	-5.05889	-0.16109	0.4011	0.307601	0.269357	0.353782	0.2751	0.545268	0.461296
7078	7078 BB0541, BPP0536 | | (BB, BPP) enoyl-CoA hydratase/isomerase family protein																		-0.0774184	-0.197681	0.190766	0.329214	-0.182783	0.111918	0.0366512	-0.270338	-0.450498		0.154123	-0.0878625	0.369305	0.239866	0.334931	-0.205266	0.177656	0.0694026	0.601741	0.271031	-0.191122	0.0459431	-3.64386	-0.0422034	0.431688	0.529993	-0.0732447	0.638349	0.252904	0.401903	0.257156
7079	7079 BB0542, BPP0537 | | (BB, BPP) putative exported protein																		-0.0774184	0.0528625	0.00634106	0.291981	-0.0809036	0.0509504	0.145999	-0.161632	-0.369578	-0.588321	-0.0815055	-0.350897	-0.032211	-0.509727	-0.275566	-0.616054	-0.260786	0.332437	0.0848237	-0.318419	-0.630822	-0.164296	-3.8365	-3.5077	-2.14322	-2.56687	-2.0882	-1.7015	-2.4364	-1.8062	-1.70863
7080	7080 BB0543, BPP0538 | | (BB, BPP) putative transcriptional regulator																		0.431595	0.14401	0.131872	0.224417	-0.0484821	0.0918806	0.369895	-0.173314	-0.551024	-1.00336	-0.363276	-0.336542	-0.179437	-0.075007	-0.497959	-0.685595	-0.301813	-0.0187283	-0.102803	-0.600454	-0.986303	-0.16242	-2.94342	-3.39651	-2.14322	-1.8299		-1.20965	-2.5884	-2.14062	-2.4607
7081	7081 BB0544, BPP0539 | | (BB, BPP) putative exported protein																		-0.0774184	-0.173019	-0.0722688	0.0118728	-0.11407	-0.149127	0.197714	-0.576669	-0.305447	-0.555899	-0.391846	-0.568488	-0.132516	-0.625204	-0.483008	-0.367234	-0.609935	-0.174523	-0.4483	-0.520727	-0.844947	-0.206151	-2.73697	-3.30019	-2.55826	-2.27736	-2.76627	-1.61404	-1.40077	-1.9093	-1.3867
6046	6046 BB0545, BPP0540 | | (BPP) Pseudogene; (BB) conserved hypothetical protein																		-0.192896	-0.185297	0.1714	-0.170991	-0.317943	-0.173173	0.0137508	-0.138548	-0.292956	-0.44784	-0.0244746	-0.174574	-0.109615	-0.236162	-0.262742		-0.301813	0.0853441	0.332134	-0.0486582	-0.40134	-0.102701	-4.64386	-4.44791	-3.92083	-1.98191	-5.67316	-2.61404	-3.4364	-3.34226	-1.80174
7082	7082 BB0545, BPP0540 | | (BB) conserved hypothetical protein ; (BPP) Pseudogene																		0.0499609	0.211125	0.09123	0.347476	0.232254	0.315714	0.342587	0.122576	0.188913	-0.333507	0.231085	0.0605294	-0.000268069	0.00484633	0.0668259	-0.3112	0.236152	-0.0648985	0.399697	0.197502	0.0961595	0.158904	-4.32193	-4.01667	-3.40626	-2.27736	-2.8658	-2.00106	-2.36601	-2.7573	-1.49918
7083	7083 BB0546, BB3547, BPP0541, BPP3146, BP0332 | | (BB, BB, BPP, BPP, BP) conserved hypothetical protein																		1.60412	1.64824	1.40489	1.92334	1.26702	1.96818	1.68821	1.61888	1.57358	0.912249	1.36944	1.06594	1.35703	1.091	1.50204	1.12937	1.07456		1.62209	1.15443	1.12591	1.31077	-2.25154	-0.943063	-2.02774	-1.48887	-0.503233	-2.00106	-2.23476	-1.96375	-1.66423
7084	7084 BB0547, BPP0542 | | (BB, BPP) putative ligase																		0.222142	0.0736211	-0.0380531	0.000377195	-0.159513	-0.0907108	0.247639	0.2329	0.24138	-0.621488	-0.363276	-0.486958	-0.330116	-0.345096	-0.288505	-0.566014	-0.274332	1.52006	-0.116224	-0.152995	-0.488803	-0.344847	-4.64386	-4.34142	-2.92083	-2.56687	-3.21373	-2.37957	-2.5884	-2.41626	-2.3867
7085	7085 BB0548, BPP0543 | | (BB, BPP) LacI family regulatory protein																		0.0499609	-0.148771	-0.11919	0.153534	-0.242655	-0.102206	0.0703343	-0.0283655	-0.0848481	-0.555899	-0.713774	-0.619714	-0.528445	-0.509727	-0.328034	-0.703517	-0.194898	-0.239229	-0.0375119	-0.26547	-0.751837	-0.136442	-3.05889	-1.99447	-1.77399	0.193944		0.0127448		-1.37878	0.174014
7086	7086 BB0549, BPP0544 | | (BB, BPP) putative membrane protein																		0.0294968	0.0632791	0.190766	-0.082764	-0.00635665	0.0405337	-0.00951902	-0.104601	0.232767	-0.202262	-0.543849	-0.0522386	-0.227935	-0.147157	-0.0276388	-0.486287	0.0201152	-0.0301331	0.175732	-0.0264625	-0.154902	-0.0447189	-2.05889	-2.53147	-1.8702	-1.73679	-1.76627	0.0399663	-0.0168562	0.0907017	0.0192919
7087	7087 BB0550, BPP0544A | | (BB) hypothetical protein ; (BPP) Pseudogene																		-0.088559	-1.59623	-1.31013	-1.44185	-1.24265	-1.45328	-1.39744	-1.4434	-1.42302	-0.202262	-0.592758	-0.39484	-1.34341	-0.827697	-1.27557	-3.21809	-0.00225263	0.0694026	-0.185266	-1.25253	-1.37333	-2.07776	-1.73697	-1.98794	-1.14322	-1.60751	-2.21373	-1.20965	-1.5884	-1.34226	-1.49918
7088	7088 BB0551, BPP0545 | | (BB, BPP) conserved hypothetical protein																		0.194834	-2.66334	-3.03805	-3.05852	-4.1253	-4.26064	-4.14468	-4.11583	-4.34358	-0.292865	-0.57627	-0.424897	-3.51334	-2.06333	-3.76099	-4.44048	0.0311704	-1.36356	0.351763	-4.47492	-4.4888	-4.80435	-4.64386	-4.38515	-3.72818	-2.8299	-1.24689	-3.11654	-2.5104	-0.936265	-2.06477
7089	7089 BB0552, BPP0546 | | (BB, BPP) putative Zinc-binding dehydrogenase																		-0.0123234	-4.24831	-2.57862	-2.79548	-4.1253	-3.89807	-4.36707	-4.53087	-4.34358	-0.707903	-1.0357	-1.13677	-3.77637	-3.21017	-4.76099		-0.41729	-4.42245	-0.287835	-5.05989	-5.07377	-4.70803	-5.05889	-4.06322	-3.72818	-1.24494	-1.0882	-4.7015	-3.29889	-3.34226	-3.12367
7090	7090 BB0553, BPP0547 | | (BB, BPP) conserved hypothetical protein																		0.167	-4.05566	-4.03805	-4.15805	-5.1253	-5.48303	-6.95203	-6.11583	-5.56597	-0.319832	-0.294235	-0.55181	-3.92838	-3.43256	-6.08292	-5.02545	-0.288007	-5.00741	0.208398	-5.47492	-5.07377	-5.52897	-5.05889	-5.44791	-2.26875	-2.56687	-2.21373	-4.37957	-3.95097	-1.8062	-2.2492
7091	7091 BB0554, BPP0548 | | (BB, BPP) putative carboxymuconolactone decarboxylase																		0.301093	-4.05566	-3.45309	-3.50598	-4.1253	-3.48303	-3.95203	-4.11583	-3.98101	-0.0143295	-3.71377	-4.99475	-3.77637	-3.55809	-3.913	-4.70352	-0.0480563	-4.68548	0.658009	-4.25253	-5.4888	-5.50051	-5.64386	-5.59267	-6.72818	-4.73679	-5.67316	-3.89415	-4.75832	-6.66419	-6.70863
7092	7092 BB0555, BPP0549 | | (BB, BPP) enoyl-CoA hydratase/isomerase family protein																		-0.0663633	0.104209	0.1714	0.204518	-0.148018	0.289561	0.197714	-0.00730384	-0.507081	-0.240398	0.431904	0.456458	0.187102	0.0592941	-0.0829212	-0.21809	0.0311704	-4.42245	0.712165	-0.0941012	-0.107981	0.0863301	0.201634	-0.0654775	0.166635	0.193944	0.0133429	0.331922	0.252904	0.206179	0.324794
7093	7093 BB0556, BPP0550 | | (BB, BPP) iron-containing alcohol dehydrogenase																		-0.344899	-0.715812	-0.716125	-0.795482	-0.87737	-0.746063	-0.685247	-0.758276	-0.627375	-0.240398	-0.307781	-0.568488	-0.574738	-0.659969	-0.575127	-1.29752	-0.41729	0.0149548	-0.303102	-0.720035	-0.664375	-1.49106	-0.915936	-1.42274	-0.895293	-0.981906	-0.865803	-0.84352	-0.851433	-0.757295	-0.850648
7094	7094 BB0557, BPP0551 | | (BB, BPP) CaiB/BaiF family protein																		0.129032	-3.14877	-3.57862	-3.15805	-4.1253	-4.06799	-4.63011	-3.9459	-4.82901	-0.572019	-0.215523	-0.239866	-2.45444	-2.8476	-3.76099	-3.70352	-0.156763	-0.79796	0.0371269	-4.47492	-4.07377	-3.51187	-3.47393	-3.88515	-2.64072	-2.03635	-3.35123	-2.17794	-2.85143	-1.66419	-2.06477
7095	7095 BB0558, BPP0552 | | (BB, BPP) putative racemase																		0.213097	-2.35522	-2.3942	-2.38044	-3.03783	-3.48303	-3.25159	-4.11583	-3.69151	-1.29287	-0.165337	0.0820625	-2.39786	-2.43256	-3.27557	-3.70352	-0.387543	-3.10052	0.164677	-3.88996	-4.4888	-3.3861	-3.05889	-3.37027	-1.82129	-1.37924	-3.35123	-1.89415	-1.85143	-1.02033	-1.35108
7096	7096 BB0559, BPP0553 | | (BB, BPP) putative exported protein																		0.203994	-3.14877	-4.03805	-4.38044	-5.1253	-4.74606	-4.95203	-5.53087	-5.56597	-0.539958	0.579008	0.536628	-2.77637	-4.01752	-5.08292	-5.44048	0.31063	-2.54798	0.543189	-5.47492	-7.07377	-4.70803	-5.05889	-4.30019	-4.72818	-2.56687	-6.67316	-2.79461	-3.4364	-2.57672	-2.2492
7097	7097 BB0560, BPP0554 | | (BB, BPP) LysR family regulatory protein																		0.213097	-3.24831	-4.2307	-3.26497	-4.54034	-5.06799	-4.95203	-6.11583	-5.56597	-0.524191	0.472093	0.185156	-3.77637	-4.21017	-5.08292	-5.44048	-0.0833894	-4.42245	0.418434	-5.47492	-5.4888	-5.70803	-5.05889	-6.18175	-2.40626	-2.73679	-5.67316	-2.37957	-3.4364	-0.831296	-2.80174
7098	7098 BB0561, BPP0555 | | (BB, BPP) conserved hypothetical protein																		0.283918	-3.88574	-3.57862	-2.50598	-2.87737	-2.67567	-4.14468	-4.11583	-4.34358	-0.319832	0.0935812	0.0820625	-3.39786	-3.55809	-4.27557	-4.21809	-0.0364683	-5.00741	0.778934	-4.25253	-5.07377	-4.50051	-3.8365	-3.8557	-4.72818	-3.15183	-4.35123	-4.11654	-3.5884	-3.20475	-2.80174
7099	7099 BB0562, BPP0556 | | (BB, BPP) putative exported protein																		0.275253	-5.4707	-4.45309	-4.15805	-5.1253	-6.06799	-5.95203	-5.53087	-5.56597	-1.34731	-0.845877	-0.90729	-5.0983	-5.01752	-5.49796	-5.44048	-1.07152	-3.42245	-0.228334	-5.47492	-7.07377	-5.20803	-6.64386	-7.17763	-6.72818	-4.41487	-6.67316	-6.7015	-5.75832	-6.66419	-6.70863
7100	7100 BB0563, BPP0557 | | (BB, BPP) acyl-CoA dehydrogenase																		0.0801228	-2.41181	-3.13116	-3.96541	-5.1253	-5.06799	-5.36707	-5.11583	-5.15094	-1.37533	-0.927177	-0.994753	-3.51334	-2.8476	-4.76099	-5.02545	-1.24737	-5.00741	-0.414747	-5.47492	-3.61433	-4.792	-4.64386	-4.88515	-3.14322	-2.73679	-5.67316	-2.61404	-4.4364	-1.1096	-2.31631
7101	7101 BB0564, BPP0558 | | (BB, BPP) putative exported protein																		0.167	-2.14877	-1.71612	-2.26497	-3.54034	-3.60856	-3.78211	-3.9459	-4.15094	-0.743972	0.534154	-0.0405568	-2.24032	-2.15954	-3.62349	-3.21809	-0.301813	-4.00741	0.508631	-3.88996	-3.75184	-3.5531	-4.64386	-5.59679	-3.92083	-2.64933	-1.1813	-3.37957	-3.29889	-2.66419	-2.80174
7102	7102 BB0565, BPP0559 | | (BB, BPP) conserved hypothetical protein																		-0.088559	-1.59623	-1.86813	-1.64348	-2.42486	-2.54443	-2.04514	-2.36094	-2.82901	-1.18977	-0.465846	-0.455594	-1.60645	-1.6252	-2.62349	-1.53359	-0.832328	-2.6151	-0.0895065	-2.88996	-1.86431	-2.36712	-2.73697	-3.14999	-2.08433	-2.34448	-2.97272	-1.7473	-1.85143	-1.85683	-2.2492
7103	7103 BB0566, BPP0560 | | (BB, BPP) aconitase family protein																		0.203994	-4.05566	-4.03805	-3.96541	-4.54034	-5.48303	-4.95203	-5.11583	-5.56597	-1.58832	-0.660662	-1.04056	-4.0983	-3.8476	-3.38248	-4.44048	-0.792799	-1.54798	-0.102803	-5.05989	-5.4888	-5.20803	-4.64386	-4.72418	-3.92083	-2.27736	-3.35123	-3.37957	-2.5884	-2.96375	-2.90127
7104	7104 BB0567, BPP0561 | | (BB, BPP) LysR family regulatory protein																		0.0294968	-3.59623	-2.79013	-2.50598	-3.42486	-3.48303	-3.63011	-3.7939	-3.69151	-0.0365253	0.114045	-0.5029	-2.70598	-2.69559	-3.76099	-4.70352	0.12703	-4.20006	0.665871	-3.88996	-4.07377	-3.91555	-5.05889	-4.38515	-4.14322	-3.15183	-4.0882	-4.11654	-3.5884	-4.66419	-3.90127
7105	7105 BB0568, BPP0562 | | (BB, BPP) putative exported protein																		-0.318427	-0.39745	-0.611788	-0.365494	-0.540335	-0.746063	-0.723215	-0.576669	-0.741546	-0.403896	-0.280814	-0.654903	-0.948553	-0.930059	-0.974397	-0.616054	-0.344041	-3.83749	-0.0248008	-0.633621	-1.0514	-0.687882	-0.556393	-0.959273	-0.335866	-0.344476	-0.0149461	-0.29211	-0.366006	0.0500597	-0.0939187
7106	7106 BB0569, BPP0563 | | (BB, BPP) putative membrane protein																		0.119382	0.104209	-0.143235	0.000377195	0.0841556	0.101934	0.135429	-0.0283655	0.152843	0.283164	-0.140884	-0.187398	0.0206409	-0.0288368	0.0463618	-0.549712	0.147494	-0.564469	0.229772	0.11004	0.164639	0.063005	-2.12029	-2.40805	-1.64072	-1.45139	-2.50323	-1.65711	-1.54887	-1.41626	-1.62117
7107	7107 BB0570, BPP0564 | | (BB, BPP) putative hydrolase																		-0.30537	-0.210172	-0.00463006	-0.145228	-0.19456	-0.197626	-0.106543	-0.308473	-0.208423	-0.743972	-0.57627	-0.455594	-0.48359	-0.541788	-0.42471	-0.599181	-0.526519	-0.0766757	-0.143445	-0.650495	-0.844947	-0.426429	-1.47393	-1.22701		-0.182204		-0.818858	-0.588398	-0.598097	-0.423226
7108	7108 BB0571, BPP0565 | | (BB, BPP) putative branched-chain amino acid transport ATP-binding protein																		0.194834	0.0736211	0.1714	0.310717	0.150827	0.332889	0.276785	0.2061	-0.0741217	-1.29287		-1.08786	-0.740748	-0.847596	-0.873468	-1.02545	-0.87297		-0.728408	-0.584152	-1.40134	-0.591217	-5.05889	-5.51667	-3.92083	-1.92944	-5.0882		-3.95097	-1.23792
7109	7109 BB0572, BPP0566 | | (BB, BPP) ABC transporter ATP-binding protein																		0.194834	0.173157	0.0387625	0.291981	-0.0809036	0.170414	0.217891	0.11299	-0.25612	-1.00336	-0.349201	-0.226569	-0.0214846	-0.184631	-0.301562	-0.517651	-0.107435	-0.615096	0.390237	-0.536324	-0.550204	0.0969084	-4.05889	-4.3557	-3.92083	-2.56687	-4.35123	-2.30918	-3.17336	-3.20475	-3.5387
7110	7110 BB0573, BPP0567 | | (BB, BPP) putative branched-chain amino acid transport system permease																		-0.0336971	0.153791	0.111694	0.409632	-0.182783	0.280737	0.124782	0.0134547	-0.581082	-0.799825	-0.0357018	-0.0289688	-0.0214846	-0.303276	-0.396421	-0.470856	-0.169363	-0.378056	0.409096	-0.189521	-0.825838	-0.149043	-5.05889	-4.80019	-3.14322	-2.92944	-2.76627	-2.11654	-2.67086	-2.96375	-3.12367
7111	7111 BB0574, BPP0568 | | (BB, BPP) putative branched-chain amino acid transport system permease protein																		0.213097	0.248119	0.228733	0.244046	-0.0272656	0.423862	0.457357	0.0936251	-0.565975	-1.2404	0.0195806	-0.0758898	-0.0108373	-0.317082	-0.164058	-0.3112	-0.247365	-0.226053	0.689204	-0.252531	-1.02937	0.0799787	-4.64386	-4.88515	-3.92083	-3.15183	-4.0882	-3.53158	-3.4364	-3.66419	-3.90127
7112	7112 BB0575, BPP0569 | | (BB, BPP)																		0.176338	0.248119	0.371338	0.612022	-0.11407	0.198796	0.547812	0.169574	-0.292956	-0.433043	0.511193	0.234066	0.0615712	0.037761	0.0668259	-0.231029	-0.182074	-0.149432	0.704552	0.0999858	-0.664375	0.245888	-5.64386	-5.88515	-4.72818	-2.41487		-3.89415	-3.75832	-3.07922	-2.70863
7113	7113 BB0576, BB0919, BPP0570, BPP0825 | | (BB, BB, BPP, BPP) putative TetR-family transcriptional regulato																		1.1576	1.22046	1.3798	1.46086	0.80544	1.46339	1.66268	1.16957	0.372625	0.759602	1.6854	1.52881	1.34464	1.2771	1.11675	1.22248	0.536906	0.259374	1.87023	1.13979	0.570091	1.22592	-5.05889	-4.67763	-4.72818	-2.64933	-4.67316	-2.61404	-2.95097	-3.20475	-1.21678
5228	5228 BB0919, BB0576, BPP0825, BPP0570 | | (BB, BB, BPP, BPP) putative TetR-family transcriptional regulator	2.2843	1.98055	1.30304	1.30302	1.2238	1.64643	1.82193	0.985063	1.01467	1.29229	2.34485	2.05752	1.29884	1.37629	1.54349	1.42754		1.18562	1.30189	1.13187	1.40963	1.08416	1.08176	1.39911	1.28941	1.26692	0.894762	0.678544	1.12419	0.820563	1.03776	1.01511	1.24899	1.03117	-0.334988	0.832886	1.54898	1.61344	1.2154	-6.64386	-4.27395	-4.72818	-3.15183	-3.67316	0.407024	0.545458	0.475366	0.529776
7114	7114 BB0577, BPP0571 | | (BB, BPP) hypothetical protein																		0.0801228	0.336655	0.121818	0.409632	-0.136613	0.471168	0.802854	-0.0824053	-0.981012	-0.672713	0.415509	0.0927098	-0.0430177	-0.00629423	-0.468211	0.0513703	-1.09536	1.27799	0.543189	-0.474923	-0.614334	0.0100249	-5.64386	-5.77395	-4.14322	-2.8299	-2.28084	-2.24207	-3.29889	-3.20475	-3.12367
7115	7115 BB0578, BPP0572 | | (BB, BPP) conserved hypothetical protein																		0.454803	0.124247	0.461793	0.565974	-0.11407	0.332889	0.861748	0.197055	-0.596348		0.365178	0.0927098	0.168486	0.111762	-0.0385271	0.124302	-0.662403	0.230992	0.517349	-0.0941012	-0.550204	0.275346	-4.05889	-4.51667	-3.92083	-2.73679	-4.35123	-3.11654
7116	7116 BB0579, BPP0573 | | (BB, BPP) conserved hypothetical protein																		0.248942	0.370603	0.151771	0.400915	-0.136613	0.399615	0.563666	0.0134547	-1.02165	-0.508594	0.518887	0.786607	0.401546	0.162388	0.0969878	0.134426	0.497593	0.101111	0.87023	0.129939	-0.332298	0.47331	-5.05889	-3.97293		-2.41487	-3.8658	-1.79461	-2.67086	-2.14062	-2.3867
7117	7117 BB0580, BPP0574 | | (BB, BPP) short chain dehydrogenase																		0.0294968	-0.0669773	0.56186	0.204518	-0.438797	0.198796	0.835869	-0.0824053	-1.24405	-0.857928	0.277181	0.0927098	0.471555	0.230406	0.183865	-0.425532	-0.0135679	0.41044	0.673691	-0.600454	-1.14303	0.102312	-5.05889	-4.26118	-3.14322	-1.60751	-1.42523	-1.89415	-1.5884	-1.5349	-1.28236
7118	7118 BB0581, BPP0575 | | (BB, BPP) acyl-CoA dehydrogenase																		0.203994	0.153791	0.256568	-0.0950424	-0.292408	0.217412	0.197714	0.0739963	-0.675204	-0.240398	0.0195806	-0.266833	-0.109615	-0.172031	-0.341454	-0.3112	-0.169363	0.142334	0.229772	-0.34564	-0.534607	-0.223454	-2.8365	-2.82051	-1.55826	-0.414865		-0.97358	-1.29889	-1.41626	-1.2492
7119	7119 BB0582, BPP0576 | | (BB, BPP) short chain dehydrogenase																		0.318066	0.345217	0.219335	0.469221	0.0938708	0.575865	0.855321	0.259211	-0.464437	-0.44784	0.464144	0.0386699	0.302579	0.191932	-0.188103	-0.45559	0.0638366	-0.112595	0.742222	-0.26547	-0.387265	-0.0182929	-4.32193	-4.88515	-4.40626	-2.34448	-1.67316	-2.24207	-3.05788	-2.7573	-3.2492
7120	7120 BB0583, BPP0577 | | (BB, BPP) putative ligase																		0.257766	0.104209	-0.131162	0.518409	0.205619	0.693561	0.93671	-0.208938	-0.884151	-0.818934	0.0623303	0.0164742	-0.203482	-0.223106	-0.382482	-0.566014	-0.0364683		0.491037	-0.568032	-0.488803	-0.128722	-3.8365	-4.4317	-2.72818	-2.21323	-3.50323	-1.84352	-2.67086	-2.66419	-3.12367
7121	7121 BB0584, BPP0578 | | (BB, BPP) hypothetical protein																		0.129032	0.14401	0.181115	0.244046	0.0345736	0.447709	0.912153	-0.0390127	-0.611778	-0.279568	0.643778	0.327175	0.5882	0.152404	0.44846	-0.167464	0.273872	-0.0885498	0.807645	0.048639	-0.0293714	0.233103	-4.32193	-4.77395	-3.92083	-3.56687	-3.50323	-3.11654	-3.4364	-3.34226	-3.3867
7122	7122 BB0585, BPP0579 | | (BB, BPP) enoyl-CoA hydratase/isomerase family																		-0.088559	-0.022239	0.362826	0.589182	0.0645268	0.358274	0.835869	0.0739963	-0.565975	-0.621488	0.183467	0.154994	0.385516	0.091003	0.145897	-0.796627	-0.107435	0.0694026	0.427711	-0.252531	-0.40134	-0.180838	-3.8365	-3.65543	-3.26875	-2.34448	-1.76627	-3.24207	-3.17336	-1.57672	-2.2492
7123	7123 BB0586, BPP0580 | | (BB, BPP) putative exported protein																		0.185616	-0.113147	-0.205163	0.28252	-0.159513	0.478904	0.942784	0.612092	0.224102	-0.672713	0.33062	-0.136772	0.24155	-0.0288368	0.292118	-0.533592	0.36407	0.221406	0.626125	0.206901	-0.864312	-0.237748	-5.05889	-5.18175	-3.26875	-2.27736	-2.67316	-1.45357	-1.20373	-1.57672	-2.00819
7124	7124 BB0587, BPP0581 | | (BB, BPP) conserved hypothetical protein																		0.119382	0.0940852	0.531803	0.714073	0.366555	0.349862	0.96683	0.584611	-0.117514	-4.04775	-4.22835	-4.1874	-3.01084	-3.21017	-3.76099	-3.56601	-3.41729	0.182412	-3.27273	-4.05989	-4.07377	-3.36712	-5.05889	-4.77395	-3.55826	-3.27736	-2.76627	-3.37957	-3.4364	-3.85683	-3.3867
7125	7125 BB0588, BPP0582 | | (BB, BPP) conserved hypothetical protein																		0.119382	-0.261246	0.256568	0.0898753	0.22343	0.501865	0.816151	0.672074	0.188913	-1.29287	-0.481113	-0.746826	0.149627	-0.331021	-0.410496	-1.00308	0.264534	-2.6151	-0.0895065	-0.793099	-0.986303	-0.679031	-3.64386	-3.98147	-2.55826	-2.27736	-1.67316	-1.79461	-1.90034	-1.8062	-1.57935
7126	7126 BB0589, BB3948, BPP0583, BPP3513 | | (BB, BPP) conserved hypothetical protein ; (BB, BPP) putative citrate lyase																		1.24006	1.22046	1.21933	1.49402	1.17848	1.27186	2.32409	2.15096	1.11585	0.894762	1.48	1.19507	1.81459		1.48693	0.768971	1.91064	-0.306973	1.96249	1.31515		1.0338	-5.05889	-4.51667	-3.40626	-2.15183		-2.89415	-2.23476	-2.7573
7127	7127 BB0590, BB3947, BPP0584, BPP3512 | | (BB, BPP) putative transcriptional regulator ; (BB, BPP) conserved hypothetical protein																		1.25777	1.13416	1.05998	0.929411	1.02445	1.04053	1.67732	1.80303	0.814847	0.974615	1.25892	1.07134	1.33633	1.06994	1.05663	0.661055	1.52131		1.43693	1.18804	0.570091	0.488131	-5.64386	-4.38515	-4.14322	-2.73679	-3.0882	-3.37957	-2.23476	-3.07922	-2.3867
6047	6047 BB0591, BPP0585 | | (BB, BPP) acyl-CoA dehydrogenase																		0.231131	0.0736211	0.1714	0.28252	-0.23048	-0.197626	0.96683	0.310436	-0.478512	-0.939228	-0.713774	-0.709351	-0.498387	-0.750735	-1.01683	-1.19256	-0.494458	-0.334988	-0.318532	-0.88996	-1.24088	-0.850904	-6.64386	-5.67763	-6.72818	-3.92944	-1.91827	-3.11654	-4.75832	-3.66419	-3.2492
7128	7128 BB0592, BPP0586 | | (BB, BPP) CaiB/BaiF family protein																		0.240064	0.30189	0.598572	0.452445	-0.206434	0.38322	0.816151	0.197055	-0.611778	-0.333507	0.456151	0.290649	0.352911	-0.184631	-0.071694	-0.106582	0.12703	0.981272	0.482159	-0.0826056	-0.459056	0.179366	-3.64386	-4.18899	-4.14322	-3.92944	-2.8658	-3.24207	-3.29889	-2.57672	-4.3867
7129	7129 BB0593, BPP0587 | | (BB, BPP) CaiB/BaiF family protein																		0.129032	-0.055662	0.826133	0.329214	-0.10293	0.217412	0.632929	0.00311278	-0.793385	0.00752991	0.464144	0.299868	0.130519	0.249265	-0.0942366	-0.45559	0.655959	0.259374	0.764361	-0.291701	-0.27935	-0.113928	-1.35845	-4.85983		-0.470007			-1.33206
7130	7130 BB0594, BPP0588 | | (BB, BPP) putative exported protein																		0.109667	-0.197681	0.0494098	0.18434	-0.317943	0.0405337	0.369895	-0.0605459	-0.847157	-0.96029	-0.202812	-0.350897	-0.032211	-0.677671	-0.275566	-0.815992	-0.0833894	0.249975	-0.063275	-0.536324	-1.11957	-0.409001	-1.55639	-2.32051	-1.77399	-0.806056	-2.50323	-1.11654	-1.36601	-1.07922	-1.09392
7131	7131 BB0595, BPP0589 | | (BB, BPP) hypothetical protein																		0.0499609	0.238959	0.292864	0.204518	0.0345736	0.903553	0.563666	-0.245464	-0.941484	-1.29287	0.356616	-0.124388	0.311091	-0.0867841	0.155483	-0.130628	0.0530298	-0.200058	0.526013	-0.278526	-1.02937	-0.082434	-5.64386	-3.97293	-2.64072	-3.15183	-1.76627	-2.11654	-2.5884	-1.34226	-2.90127
7132	7132 BB0596, BPP0590 | | (BB, BPP) nitroreductase family protein																		0.439373	0.395549	0.56186	1.02895	0.160104	0.646255	0.474231	0.293563	-0.922119	-0.91847	0.608154	0.281371	0.479129	0.450084	0.0151108	0.114106	0.167672	-0.0532167	0.526013	-0.117371	-1.02937	-0.199101	-5.05889	-5.67763	-6.72818	-3.27736	-6.67316	-4.11654	-4.75832	-4.66419	-3.90127
7133	7133 BB0597, BPP0591 | | (BB, BPP) enoyl-CoA hydratase/isomerase family protein																		0.222142	0.22974	0.151771	0.374443	-0.37041	0.0612923	0.237791	-0.0177962	-1.24405	-2.29287	-0.67815	-0.280508	-0.19141	-0.210167	-0.707882	-0.501883	-0.329827	0.476403	-0.12977	-0.702333	-1.6475	-0.795813	-3.8365	-4.44791	-3.55826	-2.15183	-1.54387	-1.84352	-2.85143	-2.49426	-2.62117
7134	7134 BB0598, BPP0592 | | (BB, BPP) extracellular ligand binding protein																		0.275253	0.153791	0.151771	0.400915	-0.0484821	0.141463	0.0366512	0.10334	-0.450498	-0.508594	0.692219	0.44819	0.0716248	0.267881	-0.237431	-0.381589	0.31063	-0.759485	1.09068	0.323819	-0.550204	0.143059	-6.64386	-6.01667	-6.72818	-3.92944	-3.0882	-3.7015	-4.75832	-4.66419	-4.12367
7135	7135 BB0599, BPP0593 | | (BB, BPP) putative branched-chain amino acid transport system permease protein																		0.129032	0.201726	0.09123	-0.107426	-0.305119	0.289561	0.0923606	0.259211	0.00893405	-0.128889	0.48786	0.299868	0.552752	0.0592941	0.351707	-0.231029	0.481563	0.172496	1.06712	0.262043	-0.266411	-0.512226	-5.64386	-5.77395	-4.72818	-3.73679	-4.67316	-3.89415	-3.5884	-3.66419	-3.00819
7136	7136 BB0600, BPP0594 | | (BB, BPP) putative branched-chain amino acid transport system permease protein																		0.185616	-0.000379523	0.131872	0.272998	-0.206434	0.101934	0.166908	-0.0497391	-0.2202	-0.572019	0.415509	-0.00606838	0.130519	-0.303276	-0.117137	-0.896162	0.255135	0.249975	0.681468	-0.165068	-0.716213	-0.239708	-5.05889	-4.88515	-2.82129	-2.8299	-2.42523	-2.05764	-2.5884	-2.41626	-2.5387
7137	7137 BB0601, BPP0595 | | (BB) ABC transport system ATP-binding protein ; (BPP) Pseudogene																		0.0701387	0.192266	0.09123	0.174144	-0.0700153	0.298332	0.0703343	0.335383	-0.0319962	0.219034	0.699008	0.380286	0.440859	0.172303	0.165006	-0.582502	0.575176	0.0369811	0.689204	0.50997	-0.266411	0.161863	-5.64386	-2.63922	-1.72818	-1.8299	-0.165363	-2.00106	-2.00344	-1.45473	-1.90127
7138	7138 BB0602, BPP0596 | | (BB, BPP) ABC transport system ATP-binding protein																		0.109667	0.163507	0.00634106	0.319995	-0.0592085	0.189397	0.515572	-0.0605459	-0.521581	-0.44784	0.503457	0.327175	0.361131	0.10142	0.334931	-0.381589	0.874264	0.435531	0.464237	0.271031	-0.40134	0.152807	-3.64386	-3.9317	-3.40626	-2.64933	-1.76627	-2.53158	-3.17336	-2.85683	-3.12367
7139	7139 BB0603, BPP0597 | | (BB, BPP) NADH:flavin oxidoreductase/NADH oxidase family																		0.148141	0.134163	0.181115	0.111409	-0.292408	0.315714	0.579348	0.0640808	-0.478512	-0.152935	0.431904	0.0276147	0.276739	-0.0175215	0.116751	-0.270558	0.328664	0.12187	0.371128	0.517543	-0.883941	-0.411176	-3.05889	-3.65543	-2.14322	-0.692399	-2.1496	-0.614038	-2.67086	-1.23792	-0.108716
7140	7140 BB0604, BPP0598 | | (BB) short chain dehydrogenase ; (BPP) Pseudogene																		0.0801228	0.114263	0.141856	0.435472	0.187585	0.604435	0.53982	-0.0390127	-0.356521	-0.227574	0.556755	0.2147	0.709055	-0.0633252	0.317958	-0.35302	0.552336	0.20204	0.727272	-0.0375177	0.0451756	0.131859	-4.32193	-3.91585	-2.40626	-2.21323	-1.67316	-1.94661	-2.95097	-2.34226	-2.3867
7141	7141 BB0605, BPP0599 | | (BB, BPP) putative exported protein																		0.351425	0.4679	0.4538	0.550293	0.0938708	0.38322	0.387816	0.122576	0.364763	0.0917988	0.231085	0.272033		0.313395	0.44846	-0.192555	0.448958	0.20204	0.44609	0.598326	0.0555175	0.128627	-4.32193	-3.44791	-2.55826	-2.15183		-3.24207	-2.75832	-2.85683	-3.2492
7142	7142 BB0606, BPP0600 | | (BB, BPP) acetyl-CoA hydrolase/transferase																		0.240064	0.378966	0.190766	0.204518	0.489412	0.349862	0.276785	0.224022	0.507274	-0.0253847	0.0411138	-0.213393	0.0915244	0.091003	0.317958	-0.566014	0.0530298	0.132138	0.0730465	-0.117371	0.034759	-0.631251	-4.64386	-4.77395	-4.40626	-3.73679	-4.67316	-3.89415	-3.29889	-4.07922	-4.3867
7143	7143 BB0607, BPP0601 | | (BB, BPP) AMP-binding enzyme																		0.0900383	0.173157	-0.15541	-0.0705893	0.0546114	0.141463		0.513528	0.170991	-0.403896	-0.559968	-0.280508	-0.303884	-0.509727	-0.0605534	-1.21809	-0.315752	-0.0885498	-0.318532	-0.129148	-0.444409	-0.956351	-4.64386	-5.88515		-4.41487	-5.67316	-5.11654	-4.75832	-4.66419	-4.70863
7144	7144 BB0608, BPP0602 | | (BB, BPP) IclR family regulatory protein																		0.0499609	-0.0898777	-0.192563	0.0680159	0.12263	-0.079306	0.177249	0.14156	-0.0529052	-0.0590678	-0.241286	-0.187398	-0.0108373	0.132226	0.183865	-0.758659	0.137299	-0.685485	-0.749166	0.048639	-0.35952	-0.333651	-4.64386	-4.38515	-2.48026	-1.98191	-1.91827	-2.00106	-2.67086	-1.57672	-2.18507
7145	7145 BB0609, BPP0603 | | (BB, BPP) IclR family regulatory protein																		0.0397651	-0.148771	0.1714	-0.197223	0.160104	0.0405337	0.571528	0.310436	0.694553	-0.152935	-0.67815	-0.746826	-0.303884	-0.184631	-0.0276388	-1.41074	-0.11961	-0.564469	-0.975048	-0.416029	-0.266411	-0.820908	-3.05889	-3.59267	-2.64072	-1.92944	-4.0882	-1.89415	-1.47292	-1.37878	-1.28236
7146	7146 BB0610, BPP0604 | | (BB, BPP) putative pyruvate carboxylase																		-0.371866	-0.341416	-0.230698	-0.856883	0.178483	0.121834	-0.0451429	0.160296	0.348909	0.256028	-0.57627	-0.637201	-0.19141	-0.134878	0.126532	-1.59918	0.0530298	-1.20006	-0.349896	0.11004	0.352499	-0.963438	-2.73697	-2.84496	-1.08433	-0.470007	-0.840268	-0.701501	-0.348932	-0.619792	-0.185067
7147	7147 BB0611, BPP0605 | | (BPP) Pseudogene; (BB) acyl-CoA dehydrogenase																		-0.0336971	-0.426305	0.161619	0.291981	0.141489	0.179937	0.555761	0.0640808	-0.00119016	0.00752991	0.448114	-0.350897	-0.543711	0.0592941	-0.591068	-0.470856	0.147494	-0.4075	-0.213835	-0.165068	-0.266411	0.0332087	-3.8365	-3.98147	-3.92083		-3.35123	-3.00106	-3.95097	-3.20475	-3.70863
7148	7148 BB0612, BPP0606 | | (BB, BPP) putative enoyl-CoA hydratase																		0.326478	0.319377	0.371338	0.0458202	0.413861	0.332889	0.775887	0.469134	0.761952	-0.403896	-0.228347	-0.239866	-0.384055	-0.110631	-0.164058	-0.721665	-0.0597381	-0.161923	-0.0248008	-0.520727	-0.27935	-0.398987	-3.64386	-3.54894	-2.33587	-1.37924	-2.8658	-2.61404	-1.90034	-1.85683	-2.2492
7149	7149 BB0613, BPP0607 | | (BB, BPP) putative short chain dehydrogenase																		0.0801228	-0.0898777	0.141856	0.18434	0.214552	0.0817564	0.53982	0.563652	0.610614	-0.105238	0.42373	-0.200337	-0.179437	0.201647	0.126532	0.0298371	-0.182074	-0.42245	0.455192	0.0999858	-0.143028	-0.138891	-3.18442	-2.5077	-2.33587	-1.41487	-2.8658	-1.53158		-0.416258	-1.0362
7150	7150 BB0614, BPP0608 | | (BB, BPP) putative thiolase																		-0.122506	0.153791	-0.11919	0.435472	-0.0167733	0.160828	0.237791	0.0838441	-0.0216543	-0.572019	-0.335262	-0.440164	-0.343413	-0.262634	-0.250031	-0.486287	-0.478691	0.20204	0.0371269	-0.568032	-0.769985	-0.601171	-5.05889	-4.59267	-3.26875	-1.6924	-4.0882	-1.7473	-3.05788	-3.07922	-1.80174
7151	7151 BB0615, BPP0609 | | (BB, BPP) AMP-binding enzyme																		0.109667	0.248119	0.101498	0.418297	0.325913	0.561366	0.515572	-0.0497391	-0.106543	0.0183367	0.556755	0.406126	0.259252	0.552334	0.229962	0.14448	0.648799	-0.564469	0.681468	0.0693975	0.248163	0.240391	-4.64386	-4.72418	-3.72818	-2.64933	-1.1496	-1.57222	-2.23476	-3.07922	-2.90127
7152	7152 BB0616, BPP0610 | | (BB, BPP) IclR family regulatory protein																		0.0087382	-0.0112678	0.1714	0.153534	-0.0484821	-0.102206	0.617822	0.187952	-0.0956548	-0.189772	0.212226	0.0713361	0.168486	-0.0402416	0.343344	-0.231029	0.255135	0.350139	0.482159	0.340994	-0.154902	0.112095	-3.47393	-3.59679	-1.33587	-0.151831	-1.91827	-0.511676	-0.713929	-0.360405	0.0462589
7153	7153 BB0617, BPP0611 | | (BB, BPP) CaiB/BaiF family protein																		0.0499609	0.153791	-0.0722688	0.194464	0.0743746	0.0817564	0.187518	-0.127144	0.152843	-0.105238	0.10385	0.253174	-0.109615	0.00484633	-0.0605534	0.250679	0.106272	0.0906191	0.712165	-0.129148	0.0451756	0.100017	-2.64386	-3.36295	-2.55826	-2.41487	-6.67316	-3.24207	-3.29889	-3.34226	-3.3867
7154	7154 BB0618, BPP0612 | | (BB, BPP) LysR family regulatory protein																		-0.591992	-0.455749	-0.514491	-0.0112108	-0.73298	-0.728141	-0.308177	-0.608034	-0.691506	-0.857928	-0.267517	-0.266833	-0.48359	-0.659969	-0.912996	-0.875698	-0.5104	0.221406	-0.0248008	-0.756105	-0.698726	-0.650289	-0.251539	-0.960054	-0.499365	0.340022	-0.0293014	-0.361651	-0.383284	-0.0943302	-0.185067
7155	7155 BB0619, BPP0613 | | (BB, BPP) putative acyl-CoA dehydrogenase																		0.222142	0.31066	0.200352	0.485804	0.22343	0.101934	0.217891	0.285051	0.224102	0.378512	0.268079	0.154994	0.130519	0.152404	0.0769501	0.134426	0.12703	-0.378056	0.482159	0.129939		-0.355931	-4.05889	-3.80019	-3.55826	-2.8299	-3.67316	-2.89415	-2.95097	-1.23792	-2.62117
7156	7156 BB0620, BB3457, BB4759, BPP3117, BP0961 | etfB, etfS | (BB, BB, BB, BPP, BP) electron transfer flavoprotein beta-subunit																		1.71399	1.57915	1.7185	1.56597	1.61448	1.52072	1.7536	1.38601	1.64672	1.19304	1.58085	1.34954	1.06912	1.29309	1.26137	1.40501	1.28546	0.211756	1.86512	1.16893	1.08105	1.35025	-1.68966	-0.854997	-1.33587	-1.00887	-1.1496	-1.14691	-1.71393	-1.30663	-1.15404
7157	7157 BB0621, BB3456, BB4760, BPP0615, BPP3116, BP0962 | etfA, etfL | (BB, BB, BB, BPP, BPP, BP) electron transfer flavoprotein alpha-subunit																		1.7798	1.86915	2.01451	2.42691	2.07437	1.78376	1.94581	1.63906	2.09936	1.71712	1.79719	1.73996	1.65659	1.69672	1.69187	1.18887	1.61613	1.3032	2.22712	1.51376	1.77798	1.61446	-1.4344	-0.291781	-1.23633	-1.15183	-1.24689	-1.20965	-1.33206	-1.14062	-1.31631
7158	7158 BB0622, BPP0616 | | (BB, BPP) conserved hypothetical protein																		0.213097	0.238959	0.111694	0.392145	0.0645268	0.00882489	0.0591937	0.150958	0.348909	-0.279568	0.134223	-0.00606838	0.101372	0.10142	0.116751	-0.633128	0.157619	1.92628	0.650104	-0.00460305	0.193021	-0.125574	-6.64386	-5.88515	-4.40626	-3.56687	-4.67316	-3.37957	-4.17336	-3.85683	-3.2492
7159	7159 BB0623, BPP0617 | | (BB, BPP) LysR-family transcriptional regulator																		0.119382	-0.0444347	0.111694	0.204518	0.292555	0.141463	0.276785	0.250494	0.521488	0.300976	0.0832393	0.0386699	0.656587	0.51386	0.993894	-0.106582	1.09578	-0.112595	0.626125	0.917394	0.39384	-0.174927	-4.32193	-3.91585	-2.48026	-1.37924	-0.673158	-1.02908	-3.17336	-1.23792	-1.31631
7160	7160 BB0624, BPP0618 | | (BB, BPP) conserved hypothetical protein																		0.185616	0.0423701	0.56186	-0.158052	0.309331	-0.0907108	0.0137508	0.169574	0.364763	-1.26639	-1.25434	-0.928664	-0.869481	-1.21017	-0.953638	-1.11855	-0.957859	0.30547	-0.465373	-1.03752	-0.944482	-0.85205	-4.64386	-4.48147	-3.14322	-2.73679	-1.58569	-3.11654	-2.4364	-2.57672	-3.3867
7161	7161 BB0625, BPP0619 | | (BB, BPP) putative exported protein																		0.0998861	0.114263	0.209874	0.214502	0.141489	0.217412	0.0591937	0.259211	0.332878		-0.391846	-0.00606838	0.051447	0.0699414	0.174467	-0.142802	0.167672	-0.437557	0.390237	0.197502	0.00305013	0.0956379	-4.32193	-4.22418	-3.02774	-3.15183	-4.67316	-2.53158	-3.4364	-2.27187	-2.5387
7162	7162 BB0626, BPP0620 | | (BB, BPP) putative exported protein																		0.119382	0.114263	0.362826	0.418297	0.0841556	0.121834	0.0137508	0.0936251	0.134465	-0.672713	-0.713774	-0.365396	-0.290945	-0.345096	-0.140407	-0.0142181	-0.288007	0.152458	0.0848237	-0.373385	-0.519177	-0.075806	-2.94342	-3.29685	-2.64072	-1.31053	-0.503233	-2.45357	-2.36601	-2.27187	-2.3867
7163	7163 BB0627, BPP0621 | | (BB, BPP) conserved hypothetical protein																		0.167	-0.000379523	0.461793	0.100682	0.0446273	0.0612923	0.0813895	0.132099	0.44152	0.200175	-0.202812	0.124188	-0.0648771	-0.0288368	0.183865	-0.270558	-0.0135679	-0.239229	0.43693	0.243895	0.193021	0.122045	-3.18442	-3.87027	-3.55826	-3.15183	-2.8658	-3.37957	-3.29889	-3.07922	-3.2492
719	719 BB0628, BPP0622, BP0030 | | (BB, BPP, BP) conserved hypothetical protein			0.102739	0.00346187									-0.659095					0.0701387	0.0528625	0.101498	0.219468	-0.292408	0.160828	-0.00951902	-0.173314	-0.0741217	0.107066	-0.406345	0.31813	-0.343413	-0.00629423	0.0870038	0.203373	-0.0774401	-0.0924366	0.19196	0.0328717	-0.339056	0.301898	0.250962	0.00716956	-0.084327	0.158024		0.15648	0.0230365	0.00823951	0.210235
710	710 BB0629, BPP0623, BP0029 | | (BB, BPP, BP) putative enoyl-CoA hydratase	0.0819889	0.172498	0.490664	0.0655228	0.246032	0.781424	0.115991	0.309159	0.223252		0.0885103	0.325714	0.183364	-0.089376	0.413851			0.143388	0.0211536	0.0547041	0.0289463	-0.350511	-0.0400847	-0.0451429	-0.0230712	-0.456911	0.419853	0.178617	0.234066	0.228129	0.1066	0.116751	-0.509745	0.0122991	-0.434215	0.133461	-0.0486582	-0.239661	-0.528564	0.137504	0.141645	-0.0988266	0.274434	0.0272821	0.217363	0.0745668	0.278329	0.0857873
274	274 BB0630, BPP0624, BP3845 | | (BB, BPP, BP) nitroreductase family protein	0.521916	0.515293	0.32951	0.0955801	-0.0792083	0.305395	0.468293	0.322098	0.355702	0.185372	0.514775	-0.0893233	0.0220829	0.0261012	0.298374	-0.147966	0.771412	0.171677	0.14401	0.116765	0.38774	-0.682354	0.0405337	-0.344703	0.0295885	-0.217835	0.107066	0.356616	0.248421	0.475347	0.196798	0.145897	0.0030839	0.294976	-0.0107551	0.281562	0.261339	0.188667	0.289017	-0.0291463	-0.0565166	0.0531765	0.340022	-0.298118	0.0666836	-0.100112	0.0362539	0.0595557
280	280 BB0631, BPP0625, BP3846 | | (BB, BPP, BP) TetR family transcriptional regulator	0.574598	0.510667	0.27607	0.37831	0.205769	0.182247	0.146365	0.480528	0.264279	0.185372	0.398366	0.363849	-0.177226	0.376288	0.158196			-0.0229707	-0.166919	0.0387625	0.291981	-1.01677	-0.395565	-0.159672	0.00349655	-0.488053	-0.46279	0.0884195	0.27671	0.214583	-0.147157	-0.308134	0.0673153	0.0610415	0.104551	-0.00988166	-0.00936262	-0.109802	0.0423937	0.0426443	0.111896	-0.113473	0.170097	0.172332	0.0264197	-0.0304027	-0.109597	-0.00818886
289	289 BB0632, BPP0626, BP3847 | | (BB, BPP, BP) putative hydroxymethylglutaryl-CoA lyase	0.108684	0.25538	0.118005	-0.0949418	0.164349	0.265503	-0.04628	0.114656	-0.0177563	0.185372	0.410438	-0.331894	0.0678866	-0.00596004	-0.134585	-0.0181977	-0.0785627	-0.174974	-0.0613085	-0.0436996	0.234265	-0.311517	-0.216242	-0.0399158	-0.226036	-0.440173	-0.196003	0.768429	0.645492	0.49789	0.38762	-0.122919	0.412885	0.401462	0.236658	0.37717	0.279121	0.115586	0.337794	0.0976108	0.151002	0.0662326	0.0705616	-0.000732237	0.143989	0.12432	0.0362539	0.149352
296	296 BB0633, BPP0627, BP3848 | | (BB, BPP, BP) putative enoyl-CoA hydratase/isomerase	0.00226174	0.0877571	-0.00890667	0.0192292	-0.182302	0.108998	0.0691972	0.1441	0.317228	-0.0393343	0.0427066	-0.291816	0.155349	0.0574653	-0.675154	0.170564	-0.00902176	-0.0718803	0.517985	0.131872	0.234265	-0.350511	0.0715606	-0.197146	-0.0730611	-1.07412	-0.555899	0.739085	0.472852	0.552752	-0.092709	-0.158109	0.449392	0.0167795	-0.18793	0.267608	-0.152995	0.0758103	-0.112806	-0.0740006	0.0675926	-0.0557579	-0.197635	-0.387755	0.168864	-0.00343569	-0.049476	0.0595557
314	314 BB0635, BPP0629, BP3850 | | (BB, BPP) putative lipoprotein ; (BP) Pseudogene	0.373771	0.453426	0.342566	0.125024	0.121704	0.48982	0.721274	0.129453	0.195237	0.37975	0.78895	0.133069	0.097634	0.218746	0.113342	-0.199804	0.690112	-0.088559	-0.0613085	-0.0268258	0.111409	-0.311517	0.160828	0.300354	0.0237409	-0.0615051	-0.0877506	0.36944	0.290649	0.332152	-0.128778	0.0412001	0.117534	-0.023543	0.0845059	0.207657	-0.211414	0.58874	0.0914642	-0.0740006	-0.0433216	-0.12827	-0.197635	0.0683094	-0.116538	-0.0168562	-0.140624	-0.0362032
7164	7164 BB0636, BPP0630 | | (BB, BPP) iron-containing alcohol dehydrogenase																		-0.088559	0.124247	0.00634106	0.194464		-0.1611	0.247639		-0.39605		-0.0357018		-0.4118	-0.276054	-0.164058			0.12187		-0.34564			-4.05889			-3.03635	-3.67316			-2.20475	-2.90127
7165	7165 BB0637, BPP0631 | | (BB, BPP) enoyl-CoA hydratase/isomerase family protein																		0.275253	0.0423701	0.1714	0.18434	0.0645268	0.131682	0.555761	0.187952	0.0189877	-0.433043	0.0411138	0.175172	-0.25281	0.14235	-0.0276388	-0.0367606	-0.0249727	-0.363557	0.0249522	0.0693975	-0.429909	0.162601	-5.05889	-4.03493	-3.14322	-1.92944	-1.76627	-2.30918	-4.17336	-2.66419	-2.18507
7166	7166 BB0638, BPP0632 | | (BB, BPP) putative amidase																		0.0701387	-0.078382	0.101498	0.153534	0.358518	-0.0567635	0.677323	0.224022	0.507274		0.12417	0.253174	0.159088	-0.223106	0.256929	-0.106582	0.147494	0.221406	0.30218	0.206901	0.418088	0.258111	-4.64386	-4.59267	-3.40626	-2.64933	-4.0882	-2.11654	-3.29889	-2.85683	-2.80174
7167	7167 BB0639, BPP0633 | | (BB, BPP) conserved hypothetical protein																		0.203994	-0.0112678	-0.107316	0.435472	0.187585	0.0300414	0.0137508	0.0640808	-0.0848481	-1.4039	-0.481113	-0.350897	-0.31694	-0.713741	-0.690604	-0.470856	-0.5104	-0.12477	-0.667866	-0.616942	-0.788363	-0.301471	-2.05889	-2.33877	-1.08433	-0.587046	-0.628763	-0.472682	-1.14361	-0.963746	-1.12367
7168	7168 BB0640, BPP0634 | | (BB, BPP) hypothetical protein																		0.248942	0.124247	0.0494098	0.0458202	0.325913	0.3414	0.0137508	0.044043	0.266915	-0.105238	0.202703	0.0820625	0.0206409	-0.075007	0.0566301		0.0638366	-0.378056	-0.609763	-0.0712008	-0.107981	0.323249	-4.05889	-3.84142	-2.92083	-2.34448	-1.35123	-1.61404	-2.17336	-2.27187	-2.3867
7169	7169 BB0641, BPP0635 | | (BB, BPP) putative aldehyde dehydrogenase																		0.167	0.266266	0.345651	-0.119917	0.214552	0.0612923	0.0137508	0.0540967	0.403652	0.122172	0.0832393	-0.0522386	0.101372	0.111762	0.106903	0.474401	0.372787	0.152458	-0.728408	0.048639	0.327114	0.215306	-5.05889	-5.18175	-3.26875	-2.56687	-2.8658	-2.53158	-3.29889	-2.96375	-3.12367
7170	7170 BB0642, BPP0636 | | (BB, BPP) NADPH-dependent FMN reductase																		0.0900383	-0.274302	-0.217874	-0.21052	0.275582	0.121834	-0.170674	-0.104601	0.332878	-0.0819682	-0.254342	-0.174574	-0.290945	-0.0517372	0.145897	0.174227	0.074563	0.0694026	-0.707944	0.340994	-0.27935	0.358918	-3.18442	-2.17341	-1.9733	-0.0502928		-0.39772		-1.23792	-0.600104
7171	7171 BB0643, BPP0637 | | (BB, BPP) putative transport system permease protein																		0.222142	0.31066	-0.131162		0.275582	0.455571	0.342587	-0.457617	0.17998	-0.0143295	0.231085	0.0713361	0.187102	-0.432559	0.724434	0.0298371		0.0149548	-0.334129	-0.201904	0.00305013	0.402766	-4.64386	-5.38515		-4.41487	-5.67316	-4.37957
7172	7172 BB0644, BPP0638 | | (BB, BPP) ABC transporter ATP-binding protein																		0.129032	-0.022239	-0.256693	-0.321551	-0.0918747	0.0918806	-0.352121	0.132099	0.00893405	-0.227574	0.33062	0.13453	0.0716248	-0.0517372	0.0463618	0.231943	0.106272	0.0694026	-0.482651	0.048639	-0.203401	-0.501742	-6.64386	-5.59267	-5.14322	-4.73679	-4.0882	-4.37957	-3.5884	-3.66419	-4.12367
7173	7173 BB0645, BPP0639 | | (BB, BPP) putative exported protein																		0.109667	0.192266	-0.243637	-0.680005	-0.0484821	0.262926	-0.666631	0.187952	-0.185153	-0.555899	0.304148		0.311091	-0.0633252	0.126532	-0.0367606	0.226566	0.142334	-0.572289	0.149568	-0.373326	0.179023	-3.8365	-3.88515	-3.14322	-2.92944	-3.8658	-3.37957	-3.4364	-0.909298	-2.80174
7174	7174 BB0646, BPP0640 | | (BB, BPP) luciferase-like monooxygenase																		0.213097	0.192266	-0.167688	-0.132517	0.0645268	0.0817564	0.135429	0.11299	-0.162253	-0.292865	0.448114	0.224415	0.232617	0.357518	0.239007	0.00797767	0.216916	-0.149432	-0.482651	0.168933	-0.345845	0.240265	-4.32193	-4.82741	-2.55826	-1.87881	-0.52341		-3.29889	-1.7573	-1.70863
7175	7175 BB0647, BPP0641 | | (BB, BPP) IclR family transcriptional regulator																		-0.088559	-0.0332941	-0.0493684	-0.107426	-0.182783	-0.079306	0.0813895	-0.127144	-0.0113859	-0.128889	0.365178	0.124188	0.463942	0.132226	0.309396	0.174227	0.074563	-0.200058	-0.707944	0.159283	0.0657859	0.0420617	-5.05889	-4.11299	-2.82129	-3.27736	-3.8658	-2.30918	-3.4364	-2.41626	-3.5387
7176	7176 BB0648, BPP0642 | | (BB, BPP) probable regulator																		0.148141	0.211125	-0.351553	-0.489674	0.0841556	-0.102206	0.00216278	-0.150044	0.316668	0.467947	-0.104964	-0.637201	-0.0214846	-0.075007	-0.0829212	0.231943	-0.0715153	0.182412	-1.43143	-0.105689	0.584446	-0.113115	-5.64386	-5.38515	-6.72818	-3.92944	-6.67316	-6.7015	-4.75832	-2.85683	-4.70863
7177	7177 BB0649, BPP0643 | | (BB, BPP) probable short chain dehydrogenase																		-0.560627	-0.516503	-0.530258	0.550293	-0.821517	-0.801204	0.276785	0.399872	-0.961113	-1.04775	-1.01333	0.234066	-0.794519	-0.750735	-1.25003	-1.07125	-0.11961	0.12187	-1.15725	-1.10569	-1.26641	-0.68583	-1.4344	-1.97029	-1.17359	-1.31053	-0.444339	-1.37957	-1.33206	-1.27187	-1.12367
7178	7178 BB0650, BPP0644 | | (BB, BPP) putative exported protein																		-0.385541	-0.113147	-0.283166	-0.33605	-0.424858	-0.409779	-0.666631	-0.640095	-0.450498	-0.588321	-0.0584219	-0.322328	-0.574738	-0.388165	-0.410496	-0.297525	-0.156763	-0.837488	-0.500139	-0.401674	-0.614334	-0.186649	-2.94342	-3.23022	-2.64072	-3.15183	-4.67316	-1.49205	-2.5884	-2.14062	-2.3867
7179	7179 BB0651 | | (BB) aldehyde dehydrogenase																		0.411966	-0.836493	-0.506672	0.1995	-0.242655	-0.388511	-0.367071	-0.276625	-0.402744	-2.49316	-2.20281	-0.463372	-1.72326			-1.74004		-0.293167	-1.97505	-2.10569	-1.73392		-1.55639	-1.88304	-1.00026	-0.213231	-1.0293	-0.635412	-0.950968	-0.781543	-0.901274
7180	7180 BB0652 | | (BB) putative exported protein																		0.318066	-0.027756	0.543148	0.498117	0.227849	0.543034	0.802854	0.285051	0.535563	-2.96029	-2.71377	0.0820625	-2.70598	-2.76959		-2.59918		-1.89889	-2.36584	-3.81196	-2.31888	-2.9802	-2.64386	-0.973831	-1.77399			0.131389		-0.909298	0.420654
7181	7181 BB0653 | | (BB) putative 3-hydroxyisobutyrate dehydrogenase																		0.745704	0.479613	0.683046	0.158714	0.599216	0.700194	0.981657	0.472886	0.332878	-5.2404	-4.71377	0.60516	-4.0983	-4.43256	-3.62349	-5.21809	-3.54282		-4.53576	-4.60045	-5.4888	-4.95678	-4.32193	-5.59267	-2.82129	-3.41487	-6.67316	-3.89415	-2.05788	-3.49426	-2.62117
7182	7182 BB0654 | | (BB) LysR-family transcriptional regulator																		-0.192896	-0.539962	0.723498	0.735033	0.444558	-0.179247	0.951848	-0.0283655	-0.507081	-4.14086	-4.57627	-0.161863	-3.1441	-4.8476	-5.27557	-5.02545	-5.00225	-4.68548	-3.9508	-6.05989	-4.75184	-5.50051	-4.32193	-6.18175	-2.92083	-1.92944	-3.67316	-1.14691	-2.85143	-1.30663	-1.18507
6049	6049 BPP0646, BB | | (BPP) conserved hypothetical protein ; (BB) BB0654 - BB0655 intergenic region																		-1.92986	-1.69811	-0.993659	-1.29298	-0.682354	-2.60856	-1.95203	-2.41539	-2.98101	-2.58832	-2.45074	-0.86547	-0.425875	0.0159015	-0.528332	-0.283978	-2.41729	-3.54798	0.0126739	-0.141022	-0.228275	-0.0721498	-3.05889	-3.32395	-2.40626	-2.48887	-1.67316	-2.11654	-2.29889	-2.14062	-2.31631
7183	7183 BB0655, BPP0647 | | (BB, BPP) putative transcriptional regulator																		0.351425	0.362191	0.319499	0.319995	0.0841556	-0.00190152	-0.0212962	-0.443403	-0.382753	-0.152935	0.258919	0.406126	0.796518	0.191932	0.416925	-0.45559	-0.274332	-4.68548	0.322218	-0.00460305	0.00305013	-0.258286	-3.05889	-3.56322	-2.92083	-2.03635	-2.35123	-2.30918	-2.17336	-2.20475	-2.06477
6050	6050 BB0656, BPP0648 | | (BB) probable acyl-CoA dehydrogenase ; (BPP) Pseudogene																		-0.180923	0.114263	-0.00463006	0.0232776	-0.649564	-0.438634	-0.428472	-0.530866	-0.707994	-0.638362	-0.0931873	0.253174	-0.278121	-0.262634	-0.262742	-0.440483	-0.288007	-2.42245	0.197592	-0.252531	-0.473853	-0.0976869	-4.05889	-4.06322	-3.26875	-2.09294	-1.67316	-2.37957	-2.67086	-2.34226	-2.3867
7184	7184 BB0656, BPP0648 | | (BB) probable acyl-CoA dehydrogenase ; (BPP) Pseudogene																		0.157602	-0.078382	-0.143235	0.291981	-0.0809036	0.0918806	-0.224113	-0.321412	-0.369578	-0.477897	-0.0815055	0.327175	-0.425875	0.00484633	-0.513066	-0.325006	-0.0364683	0.296368	0.229772	-0.252531	0.0759816	-0.0833717	-1.94342	-1.68471		-0.981906	-0.91827	-0.416099	-0.62904	-0.757295	-0.731349
7185	7185 BB0657, BPP0649 | | (BB, BPP) putative acetyl-CoA synthetase																		0.148141	0.22974	0.209874	0.078987	0.398264	0.217412	0.333369	0.250494	-0.0529052	-0.418396	-0.190212	0.0605294	-0.227935	0.0805106	-0.105641	-0.533592	-0.095362	-0.0766757	0.0611724	-0.0826056	-0.733915	-0.202414	-4.64386	-4.32741	-2.64072	-2.41487	-2.58569	-2.79461	-1.95097	-2.41626	-1.85065
7186	7186 BB0658, BPP0650 | | (BB, BPP) conserved hypothetical protein																		0.257766	0.114263	0.634372	0.338374	0.241024	0.38322	0.237791	-0.0934605	0.00893405	0.23765	0.534154	0.649103	0.352911	0.366183	0.36829	-0.155081	0.465353	-0.0885498	0.59352	0.374743	-0.0850808	0.1565	-2.55639	-2.77074	-1.68379	-1.48887	-0.628763	-1.20965	-1.75832	-1.7573	-2.06477
7187	7187 BB0659, BPP0651 | | (BB, BPP) conserved hypothetical protein																		0.129032	0.14401	0.190766	0.755692	0.358518	0.463391	0.314753	-0.0605459	-0.00119016	-0.292865	0.431904	0.431512	0.0102243	0.00484633	0.0870038	0.114106	0.245675		0.626125	0.11004	0.0451756	0.0445477	-5.05889	-4.65543	-2.40626	-2.15183	-4.0882	-3.24207	-3.29889	-0.664186	-2.3867
7188	7188 BB0660, BPP0652 | | (BB, BPP) putative exported protein																		-0.157272	0.257221	0.09123	0.224417	0.00398529	0.141463	0.166908	-0.0497391	-0.106543	-0.253337	0.286226	0.362799	0.319552	0.258603	-0.117137	-0.21809	0.4156	0.162512	0.464237	-0.0941012	-0.119569	0.236344	-2.64386	-2.89651	-2.20462	-2.03635	-2.97272	-1.7473	-2.05788	-1.96375	-2.2492
7189	7189 BB0661, BPP0653 | | (BB, BPP) putative enoyl-CoA hydratase/isomerase family protein																		0.129032	0.0736211	-0.192563	0.604449	0.169323	0.391441	0.276785	-0.401583	-0.196741	-1.04775	-0.267517	-0.409791	-0.290945	-0.35931	-0.707882	0.0830791	-0.592862	0.162512	-0.185266	-0.684846	-0.733915	-0.625888	-4.05889	-3.47719	-3.26875	-2.92944	-1.71896	-1.7015	-2.75832	-2.7573	-3.2492
7190	7190 BB0662, BPP0654 | | (BB) conserved hypothetical protein ; (BPP) Pseudogene																		-0.0663633	0.0423701	0.429552	0.0458202	0.382497	0.280737	0.579348	-0.0714342	0.332878	0.353127	0.154123	0.353975	0.0915244	0.14235	0.2117	-1.02545	-0.832328	-0.483851	0.681468	-0.34564	0.274963	-0.0555664	-4.05889	-5.59679	-3.55826	-3.41487	-5.67316	-1.7015	-3.75832	-3.20475	-3.70863
7191	7191 BB0663, BPP0656 | gcdH | (BB, BPP) glutaryl-CoA dehydrogenase																		-0.0336971	0.104209	0.362826	0.469221	-0.159513	0.198796	0.351747	0.0739963	-0.128569	-0.279568	0.304148	0.0820625	0.0206409	0.0805106	0.0668259	-0.205266	0.264534	0.172496	0.5517	-0.0154914	-0.191122	0.0956379	-5.05889	-3.4317	-3.40626	-2.27736	-4.67316	-3.89415	-4.17336	-3.66419	-3.70863
7192	7192 BB0664, BPP0657 | | (BB, BPP) probable enoyl CoA hydratase																		0.351425	0.0940852	0.336986	0.707018	0.12263	0.262926	0.333369	0.169574	-0.185153	-0.292865	0.771653	0.825426	0.463942	0.172303	0.424873	-0.142802	0.627104	0.0586762	0.95609	0.349505	-0.154902	0.412493	-4.05889	-5.09267	-2.92083	-2.8299	-2.21373	-2.53158	-2.29889	-2.34226	-2.70863
7193	7193 BB0665, BB4804, BPP0658, BPP4216, BP0668 | | (BB, BB, BPP, BPP, BP) probable thiolase																		1.23337	1.39555	1.26115	1.67845	1.09145	1.40368	1.27679	1.27219	0.770904	0.204913	1.56235	1.23407	1.49041	1.03233	1.29429	0.705874	0.963532	0.41044	1.51952	0.891399	0.27053	0.95788	-3.47393	-2.25586	-2.33587	-2.27736	-1.31561	-2.11654	-2.4364	-2.27187	-1.90127
7194	7194 BB0666, BPP0659 | | (BB, BPP) putative exported protein																		0.0087382	0.0528625	-0.192563	0.0232776	-0.317943	-0.137253	-0.183849	-0.173314	-0.775898	-0.939228	0.339338	0.0605294	-0.0870729	-0.289601	-0.368676	-0.367234	-0.0135679	1.12187	0.332134	-0.359446	-1.00768	0.0678269	-4.64386	-5.01667	-2.82129	-2.03635	-2.58569	-1.7015	-2.36601	-2.34226	-2.3867
7195	7195 BB0667, BPP0660 | | (BB, BPP) putative acetyl-CoA synthetase																		-0.217143	-0.715812	-0.0268258		-0.267317	0.141463	0.333369	0.0936251	-0.691506	-0.347313	0.0195806	-0.11211	-0.19141	-0.223106	0.0566301	-0.244086	-0.207837	0.0694026	0.0491998	-0.0486582	-0.698726	-0.102134	-2	-0.886558	-0.683789	0.170097		0.181142	0.803919	-0.172333	0.174014
7196	7196 BB0668, BPP0661 | | (BB, BPP) conserved hypothetical protein																		-0.088559	0.0632791	0.0387625	0.338374	0.103521	0.399615	1.01375	0.0936251	-0.305447	-0.403896	0.415509	0.175172	0.214583	0.172303	0.292118	-0.179955	0.0311704	-0.0301331	0.508631	-0.117371	-0.647501	0.417453	-4.32193	-4.27395		-3.92944	-6.67316	-3.89415	-1.29889		-5.70863
7197	7197 BB0669, BPP0662 | | (BB, BPP) LysR-family transcriptional regulator																		0.40006	-0.113147	-0.143235	-0.132517	-0.23048	0.0715606	0.431671	0.0838441	-0.627375		-0.116839	-0.0999353	-0.227935	0.0699414	0.0668259	-0.21809	-0.329827	0.531746	0.0730465	-0.291701	-0.373326	-0.110803	-2.32193	-1.99283		-0.064368		-1.20965	-0.26647	-0.781543	-1.12367
7198	7198 BB0670, BPP0663 | | (BB, BPP) putative hydrolase																		-0.00175417	0.134163	0.121818	0.435472	0.374548	0.590221	0.602555	-0.0283655	0.865871	0.209635	0.0303874	0.204919	-0.179437	0.091003	0.183865	-0.231029	-0.00225263	-0.378056	0.164677	-0.201904	0.42608	0.095792	-4.64386	-4.30019	-3.72818	-2.92944	-4.0882	-2.61404	-2.95097	-3.49426	-3.2492
7199	7199 BB0671, BPP0664 | | (BB, BPP) conserved hypothetical protein																		0.318066	0.134163	0.0494098	-0.0228926	0.241024	0.170414	0.25742	0.454027	0.403652	0.522103	0.534154	0.204919	0.311091	0.239866	0.617518	-0.0367606	0.301528	0.111528	0.130994	0.349505	0.480823	-0.278066	-5.64386	-5.17763	-6.72818	-4.15183	-6.67316	-5.11654	-4.4364	-6.66419	-5.70863
7200	7200 BB0672, BPP0665 | | (BB, BPP) conserved hypothetical protein																		-0.14559	-0.0444347	-0.243637	-0.082764	0.275582	0.271859	0.166908	0.160296	0.283691	0.0397103	0.154123	0.124188	-0.109615	0.0268726	0.432779	-0.244086	0.424012	0.393466	0.130994	0.431968	0.309939	0.385881	-2.8365	-3.15543	-2.33587	-1.87881	-2.8658	-1.79461	-0.436395	-1.7573	-2.00819
7201	7201 BB0673, BPP0666 | gst | (BB, BPP) glutathione S-transferase																		0.109667	0.0211536	-0.0380531	0.224417	0.309331	0.0194721	-0.0451429	-0.0605459	0.388222	0.0815305	-0.335262	-0.486958	0.0915244	0.191932	0.334931	-0.257261	0.36407	0.384904	-0.687766	0.243895	0.248163	0.255213	-6.64386	-6.17763	-5.14322	-3.73679	-4.67316	-4.7015	-4.75832	-4.07922	-4.70863
7202	7202 BB0674, BPP0667 | | (BB, BPP) putative exported protein																		0.0701387	0.0423701	-0.143235	-0.158052	0.0446273	-0.149127	0.0366512	-0.127144	0.434025	0.327287	-0.435789	-0.51902	-0.0870729	-0.110631	0.256929	0.581885	-0.0135679	0.443798	-0.628872	0.271031	0.193021	0.208418	-2.73697	-3.18175	-1.72818	-1.73679	-2.1496	-1.57222	-1.75832	-1.85683	-1.80174
6051	6051 BB0675, BPP0668 | | (BB, BPP) putative exported protein																		0.222142	0.0528625	0.141856	-0.0465439	0.413861	0.198796	-0.0331703	0.224022	0.528543	-0.105238	-0.465846	-0.654903	0.187102	-0.075007	0.36829	-0.179955	0.147494	-0.0187283	-0.465373	0.323819	-0.0850808	0.0602987	-3.47393	-3.39651	-2.26875	-1.1822	-1.97272	-0.818858	-2.05788	-1.8062	-1.95374
7203	7203 BB0676, BPP0669 | | (BB, BPP) putative GntR-family transcriptional regulator																		0.231131	0.257221	-0.143235	-0.0228926	0.249742	0.111918	-0.119144	0.044043	0.340916	-0.105238	-0.254342	-0.0878625	-0.000268069	0.12203	-0.0494982	-0.106582	0.147494	0.132138	-0.228334	0.0275774	0.174162	0.252738	-5.05889	-4.67763	-2.82129	-2.21323	-5.0882	-3.7015	-3.29889	-3.85683	-2.5387
7204	7204 BB0677, BB1563, BPP0670, BPP2166 | | (BB, BB, BPP, BPP) probable aldehyde dehydrogenase																		1.03977	1.01043	0.769302	0.829009	0.929985	0.686897	0.942784	0.814909	0.978346	0.810228	0.664738	0.544406	0.9017	0.982479	1.22996	-0.470856	0.843237	0.259374	0.757019	0.681581	0.948602	1.0082	-2.64386	-1.74245	-2.33587	-2.21323	-1.67316	-2.11654	-2.00344	-2.41626	-2.5387
7205	7205 BB0678, BPP0671 | metC | (BB, BPP) cystathionine beta-lyase																																			1.08005
7206	7206 BB0679, BPP0672 | | (BB, BPP) conserved hypothetical protein																		0.194834	0.0211536	-0.0156853	0.310717	0.0345736	0.121834	0.351747	0.224022	0.348909	0.0607719	-0.241286	-0.308253	-0.0648771	0.14235	0.0969878	-0.130628	-0.0249727		-0.242981	0.159283	-0.154902	0.157102	-4.32193	-4.51667	-3.55826	-1.92944		-3.37957	-3.17336	-2.34226	-2.3867
7207	7207 BB0680, BPP0673 | | (BB, BPP) putative exported protein																		0.203994	0.0736211	-0.143235	0.0118728	0.0841556	0.0612923	0.0591937	0.461601	0.395957	0.161701	-0.0931873	-0.226569	0.0102243	-0.210167	0.334931	0.0830791	0.167672	-0.112595	-0.257778	0.42393	-0.018483	0.0749205	-5.64386	-5.22418	-3.72818	-1.27736	-0.628763	-1.79461	-0.758323	-2.14062	-2.2492
7208	7208 BB0681, BPP0674 | | (BB, BPP) conserved hypothetical protein																		0.343157	-0.113147	0.0704714	-0.0950424	0.309331	-0.1611	0.25742	0.376025	-0.208423	-0.279568	-0.768915	-0.409791	-0.622567	-0.677671	-0.410496	-0.367234	-0.0364683	0.30547	-0.99971	-0.214395	-0.35952	0.0506844	-3.18442	-3.32051	-4.14322	-2.41487	-5.0882	-3.11654	-2.67086	-3.20475	-2.18507
7209	7209 BB0682, BPP0675 | | (BB, BPP) conserved hypothetical protein																		0.109667	-0.113147	-0.00463006	-0.0346698	0.0142536	-0.00190152	0.0479665	0.10334	0.197791	0.292097	-0.626311	-0.90729	0.409494	0.366183	0.456238	-0.106582	0.31063	-0.149432	-0.482651	0.271031	0.318552	0.23304	-4.32193	-4.27395	-3.40626	-1.73679	-1.76627	-2.30918	-3.4364	-1.17233	-1.4607
7210	7210 BB0683, BPP0676 | | (BB, BPP) conserved hypothetical protein																		-0.157272	-0.547867	-0.310133	0.0458202	-0.357113	-0.299806	-0.157618	-0.173314	0.249942	-0.253337	-1.30778	-1.08786	-0.513338	-0.509727	-0.760993	-0.192555	-0.526519	0.132138	-1.0248	-0.214395	-0.429909	-0.106149	-1.35845	-1.9723	-1.30192	-0.692399		-1.05764	-1.29889	-0.781543	-0.441842
7211	7211 BB0684, BPP0677 | | (BB, BPP) hypothetical protein																		0.222142	-0.210172	-0.0493684	0.301379	0.532914	0.198796	0.351747	0.399872	0.662844	0.3701	-0.969613	-0.86547	0.177824	0.182151	0.37651	0.114106	0.328664	-0.200058	-0.707944	0.178519	0.434029	0.234058	-4.05889	-3.70053	-2.64072	-1.24494	-4.35123	-1.45357	-1.05788	-1.41626	-0.980708
7212	7212 BB0685, BPP0678 | | (BB, BPP) transcriptional regulator																		0.0397651	0.0940852	0.0280361	0.122056	0.103521	-0.079306	-0.0451429	0.0640808	0.283691	-0.292865	-0.948239	-0.886229	0.0102243	-0.0986582	0.165006	-0.192555	-0.0597381	0.277989	-0.572289	-0.117371	0.0136974	0.0516271	-4.32193	-4.01667	-3.14322	-2.34448	-3.0882	-2.79461	-2.85143	-2.7573	-2.18507
7213	7213 BB0686, BPP0679 | dapA | (BB, BPP) dihydrodipicolinate synthase																		0.0499609	0.114263	-0.0955386	0.078987	0.0938708	-0.0567635	-0.0816688	-0.115828	0.170991	-0.266393	-1.08151	-0.602436	-0.0430177	0.037761	0.0360198	0.00797767	-0.169363	0.00381426	-0.572289	0.048639	-0.0964855	-0.688339	-4.05889	-3.56322	-1.9733	-1.8299	-3.50323	-1.79461	-2.23476	-0.856831	-1.42323
7214	7214 BB0687, BPP0680 | aatB | (BB, BPP) aspartate aminotransferase																		-0.47043	-0.355222	-0.337613	-0.107426	-0.357113	-0.197626	-0.293822	-0.457617	-0.382753	-0.621488	-0.363276	-0.455594	-0.48359	-0.525668	-0.410496	-0.410735	-0.559309	-0.100522	-0.17119	-0.459973	-0.35952	-0.328361	-0.736966	-1.07047	-0.442781	-0.587046	-0.503233	-0.614038	-0.510396	-0.534903	-0.538704
7215	7215 BB0688, BPP0681 | | (BB, BPP) probable solute-binding periplasmic protein																		0.248942	0.173157	-0.167688	0.0232776	0.160104	0.262926	-0.0940525	-0.0283655	0.0487351	-0.214863	-0.215523	-0.322328	-0.155786	0.0159015	-0.0276388	-0.703517	-0.0364683	-0.483851	-0.287835	-0.0598855	-0.0964855	-0.188511	-5.05889	-5.09267	-2.20462	-2.21323	-2.58569	-1.89415	-2.05788	-2.41626	-2.62117
7216	7216 BB0689, BPP0682 | | (BB, BPP) putative permease component of ABC transporter																		0.0900383	0.153791	0.09123	-0.237487	0.00398529	0.0194721	-0.170674	-0.127144	-0.13971	-0.165109	0.00869231	-0.136772	0.0915244	0.14235	0.0769501	-0.0829308	0.106272	-0.265946	-0.102803	0.159283	-0.143028	0.1806	-5.05889	-3.36295	-2.48026	-2.15183	-3.50323	-1.94661	-1.75832	-2.27187	-2.4607
7217	7217 BB0690, BPP0683 | | (BB, BPP) putative ATP-binding component of ABC transporter																		0.0801228	0.0528625	-0.256693	-0.426248	0.103521	0.217412	0.369895	0.0936251	0.249942	-0.128889	0.0195806	-0.0758898	0.0412512	0.0485677	0.183865	-0.0142181	-0.0364683	0.20204	0.332134	0.168933	-0.0513977	0.315052	-4.64386	-3.82741	-3.26875	-3.03635	-3.67316	-3.24207	-3.17336	-2.7573	-3.00819
7218	7218 BB0691, BPP0684 | | (BB, BPP) putative peptidase																		0.157602	-0.113147		-0.33605	-0.159513	-0.137253	-0.170674	-0.221011	-0.0424128	-0.0590678	-0.0022788	-0.266833	-0.19141	-0.0517372	-0.0829212	-0.244086	-0.207837	0.259374	-0.272728	-0.177242	-0.444409	-0.0549014	-4.32193	-4.72418	-4.72818	-2.48887	-5.67316	-6.7015	-4.17336	-3.85683	-4.3867
7219	7219 BB0692, BPP0685 | | (BB, BPP) probable transcriptional regulator																		0.334842	0.31066	-0.15541	0.0458202	0.22343	0.198796	0.351747	0.0936251	0.266915	0.0290631	0.0832393	0.0164742	0.294017	0.258603	0.106903	0.0934957	0.19742	-0.0187283	-0.185266	0.271031	0.257151	0.336312	-5.64386	-5.88515	-6.72818	-3.15183	-4.35123	-3.89415	-3.4364	-3.85683	-2.18507
7220	7220 BB0693, BPP0686 | amaB | (BB, BPP) N-carbamoyl-L-amino acid amidohydrolase																		-0.0123234	-0.0112678	-0.498894	-0.457612	-0.495941	-0.544429	-0.224113	-0.515915	-0.478512	-0.508594	-0.609437	-0.380043	-0.622567	-0.769594	-0.743071	-0.486287	-0.71685	0.259374	-0.857691	-0.633621	-0.698726	-0.769769	-0.862496	-0.788899	-0.480256	-0.414865	-1.11857	-0.416099	-0.298892	-0.0792233
7221	7221 BB0694, BPP0687 | | (BB, BPP) probable amidase																		0.119382	-0.022239	0.0280361	-1.13252	-0.11407	0.141463	-0.382178	-0.127144	-0.208423	-0.508594	-0.153059	-0.0999353	-0.0870729	-0.289601	-0.314737	-0.396089	-0.095362	-0.0766757	0.175732	-0.165068	-0.387265	-0.161429	-1.2863	-1.64526	-1.20462	-1.24494	-1.05845	-1.08679	-1.23476	-1.14062	-1.12367
7222	7222 BB0695, BPP0688 | | (BB, BPP) putative polysaccharide deacetylase																		-0.0663633	0.104209	-0.56232	-0.0950424	0.12263	0.0612923	-0.0816688	-0.104601	0.0969902	-0.588321	-0.420992	-0.824828	-0.0759323	-0.075007	0.0360198	-0.179955	-0.144272	-0.293167	-1.07633	-0.189521	-0.332298	-0.00108109	-5.05889	-4.65543	-3.14322	-2.92944	-0.865803	-3.37957	-3.17336	-3.66419	-3.90127
7223	7223 BB0696, BPP0689 | allA, glxA2 | (BB, BPP) putative ureidoglycolate hydrolase																		0.148141	0.134163	0.059979	-0.132517	0.150827	0.101934	0.217891	0.169574	-0.0848481		-0.190212	-0.336542	-0.155786	-0.0986582	-0.262742	-0.167464	-0.131888	0.0149548	-0.465373	-0.117371	-0.203401	0.0695868	-4.05889	-4.37027	-2.92083	-3.92944	-2.0882	-4.7015	-3.75832	-3.85683	-3.90127
7224	7224 BB0697, BPP0690 | | (BB, BPP) putative membrane protein																			0.114263	0.354264	-0.132517	-0.136613	0.244892	0.187518	0.3188	-0.0848481	-0.240398	0.0303874	0.0276147	-0.000268069	0.220883	0.0256032		0.245675	-0.161923	-0.17119	0.271031	-0.318878	0.530936	-2.94342	-2.4624	-0.920828
7225	7225 BB0698, BPP0691 | | (BB, BPP) putative membrane protein																		-0.0336971	0.257221	0.161619	0.143117	-0.11407	-0.00190152	0.166908	0.0838441	-0.565975	-1.6902	-0.806883	-0.535321	-0.672035	-0.659969	-0.591068	-0.796627	-0.87297	0.0369811	-0.975048	-0.993796	-1.19112	-1.15638	-3.05889	-3.61299	-4.40626	-1.34448	-5.67316	-2.24207	-2.4364	-1.70999	-1.12367
7226	7226 BB0699, BPP0692 | | (BB, BPP) putative extracellular solute-binding protein																		0.176338	-0.77026	0.1714	0.224417	-0.159513	-0.079306	0.177249	0.0134547	-0.691506	-0.588321	0.183467	0.243652	-0.053906	-0.276054	-0.0605534	-0.130628	-0.0135679	-0.91995	0.153536	0.0590556	-0.598032	0.211148	-5.05889	-2.13922	-2.55826	-0.064368		-0.614038		-1.5349	-0.282364
7227	7227 BB0700, BPP0693 | | (BB, BPP) putative LysR-family transcriptional regulator																		0.167	0.14401	0.101498	0.400915	0.0645268	0.524466	0.727447	-0.0714342	-0.423017	-0.0819682		0.234066	0.205481	0.304407	0.265807	0.164379	0.264534	0.02601	0.361478	0.279965	-0.0403425	0.158268	-4.05889	-3.56322	-2.14322	-2.27736		-1.37957	-2.00344	-1.45473	-1.75443
7228	7228 BB0701, BPP0694 | | (BB, BPP) putative exported protein																		0.157602	0.0211536	-0.11919	0.153534	0.0446273	0.3414	0.474231	0.044043	-0.369578	-0.621488	-0.0815055	-0.226569	-0.303884	-0.303276	-0.301562	-0.297525	-0.447664	0.259374	-0.116224	-0.331965	-0.318878	-0.139318	-4.32193	-5.27395	-3.55826	-3.73679	-1.54387	-3.11654	-4.17336	-3.85683	-3.90127
7229	7229 BB0702, BPP0695 | | (BB, BPP) putative GntR-family transcriptional regulator																		0.203994	-0.136799	-0.296586	0.234265	-0.182783	0.179937	0.720392	0.351777	-0.25612	-0.0143295	0.356616	0.165118	0.101372	0.172303	0.292118	0.212959	-0.0135679	-0.265946	0.0730465	0.42393	0.0242666	-0.11652	-4.64386	-7.18175	-3.92083	-1.56687	-1.54387	-3.7015	-5.17336	-2.02033	-1.80174
7230	7230 BB0703, BPP0696 | | (BB, BPP) conserved hypothetical protein																		0.213097	0.248119	-0.217874	0.0458202	0.160104	0.399615	0.314753	0.197055	0.292006	-0.333507	-0.0931873	-0.440164	-0.290945	-0.122704	-0.22494	-0.599181	-0.344041	0.240515	-0.213835	-0.117371	-0.119569	-0.490453	-6.64386	-6.17763	-5.72818	-5.15183	-4.35123	-4.7015	-4.75832	-3.85683	-2.62117
7231	7231 BB0704, BPP0697 | | (BB, BPP) putative membrane protein																		0.240064	0.182743	-0.0955386	-0.197223	0.275582	0.198796	0.333369	0.276489	0.300274	0.0815305	-0.202812	-0.350897	-0.25281	-0.303276	-0.0829212	-0.283978	-0.41729	-0.392703	-0.465373	-0.0154914	-0.318878	-0.776709	-6.64386	-5.27395	-6.72818	-5.73679	-6.67316	-4.7015	-2.5104	-2.07922	-6.70863
7232	7232 BB0705, BPP0698 | | (BB, BPP) putative membrane protein																		0.0499609	-0.160844	-0.394197	-0.395551	0.13209	0.22663	-0.279608	0.00311278	0.134465	0.132157	-0.177721	-0.294313	-0.0759323	0.10142	0.0566301	-0.205266	-0.0833894	-0.293167	-0.242981	0.0999858	-0.018483	-0.282934	-4.05889	-3.97293	-3.26875	-2.8299	-2.58569	-2.45357	-2.5884	-2.02033	-1.4607
7233	7233 BB0706, BPP0699 | | (BB, BPP) extracellular solute-binding protein																		0.129032	0.22974	-0.365628	0.0345929	0.406084	0.198796	0.114056	0.0739963	0.521488	-0.0143295	-0.228347	-0.568488	-0.203482	0.037761	-0.0385271	-0.0829308	0.245675	-0.112595	-0.926954	0.243895	0.327114	0.0516271	-3.8365	-3.98147	-3.14322	-2.64933	-3.8658	-2.30918	-2.4364	-2.49426	-2.70863
7234	7234 BB0707, BPP0700 | | (BB) probable GntR-family transcriptional regulator ; (BPP) Pseudogene																		0.266536	-0.022239	-0.0380531	0.204518	0.187585	-0.1611	0.124782	0.0640808	0.316668	-0.347313	-0.713774	-0.86547	-0.25281	-0.172031	-0.105641	-0.470856	-0.0135679	-0.100522	-0.770228	-0.141022	-0.459056	-0.361502	-2.18442	-2.72418	-1.00026	0.35067	-0.564633	-0.472682	-0.454542	-0.686906	-0.265685
7235	7235 BB0708, BPP0701 | glyA | (BB, BPP) serine hydroxymethyltransferase																		-0.441575	-0.501073	-0.530258	-0.307196		-0.353745	-0.397445	-0.592266	-0.611778						-0.873468		-0.40234	-0.667563		-0.49003				-1.29911	-0.353144	-0.361754	0.526515				0.222109
7236	7236 BB0709, BPP0702 | benE | (BB, BPP) benzoate membrane transport protein																		0.157602	0.284188	-0.351553	-0.321551	0.12263	-0.125476	0.0366512	0.0936251	0.348909	0.0815305	-0.335262	-0.294313	0.0412512	0.0699414	0.0870038	-0.381589	0.074563		-0.857691	0.048639	0.034759	-0.233844	-3.64386	-4.01183	-2.33587	-1.00887	-1.58569	-1.61404	-1.67086	-1.23792	-1.28236
7237	7237 BB0710, BPP0703 | | (BB, BPP) probable oxidoreductase																		-0.0445038	-0.055662	-0.43814	0.111409	0.0743746	-0.173173	-0.157618	-0.127144	0.0778814	-0.292865	-0.465846	-0.409791	-0.227935	-0.262634	-0.212557	-0.270558	-0.144272	-0.149432	-0.749166	-0.239707	0.155053	-0.208732	-3.32193	-3.57779	-2.48026	-1.87881	-0.65079	-2.24207	-2.17336	-2.34226	-2.18507
7238	7238 BB0711, BPP0704 | | (BB, BPP) putative aldehyde dehydrogenase																		0.194834	0.192266	0.228733	0.174144	0.0446273	0.131682	0.333369	0.150958	0.507274	0.652687	0.0411138	-0.226569	0.196321	0.267881	0.343344	0.450288	0.264534	-0.226053	-0.0763311	-0.331965	0.418088	0.258203	-5.05889	-4.59267	-4.40626	-1.45139	-6.67316	-4.37957	-2.85143	-2.85683	-4.3867
7239	7239 BB0712, BPP0705 | | (BB, BPP) putative LysR-family transcriptional regulator																		-0.0663633	-0.148771	-0.256693	0.000377195	-0.267317	-0.260636	0.166908	-0.0497391	-0.117514	-0.44784	-0.406345	-0.294313	-0.144104	-0.608131	-0.212557	-0.35302	-0.40234	0.367626	-0.517841	-0.214395	-0.266411	-0.124318	-0.862496	-1.39651	-0.84554	-0.546969	-0.790515	-0.894146	-1.00344	-0.909298	-0.538704
7240	7240 BB0713, BPP0706 | | (BB, BPP) putative transcriptional regulator																		0.758195	0.153791	-0.0268258	0.143117	-0.0378349	-0.273575	0.25742	-0.00730384	-0.0741217	-0.279568	-0.695852	-0.568488	-0.0759323	-0.110631	0.0566301	-0.425532	-0.0480563	-0.320912	-0.431426	-0.416029	-0.488803	0.0196364	-3.64386	-2.71522	-2.40626	-1.00887		-2.30918	-1.33206	-2.34226	-2.31631
7241	7241 BB0714 | hmgL | (BB) 3-hydroxy-3-methylglutaryl-CoA lyase																		-0.211043	-0.0841184	-0.28986	-0.0888901	-0.445818	-0.858537	-0.337324	-0.415389	-0.596348	-0.743972	-1.0357	-0.928664	-0.888847	-1.06333	-0.67353	-0.959356	-0.644701	-0.239229	-1.24298	-0.684846	-0.60616	-0.379312	-2.73697	-3.99447	-1.33587	-1.45139			-1.33206	-1.34226	-1.4607
7242	7242 BB0715 | | (BB) conserved hypothetical protein																		0.0346401	0.525539	0.136873	0.122056	0.187585	0.0664356	0.202785	0.10334	0.320738	-0.266393	-0.713774	-0.86547	-0.26541	-0.0986582	0.111836	-0.367234	-0.227466	-0.827504	-0.535763	-0.152995	0.0708928	-0.0264654	-3.64386	-4.72418	-3.92083	-2.41487	-4.35123	-3.53158	-2.67086	-3.66419	-3.5387
7243	7243 BB0716 | | (BB) putative isochorismatase																		0.143388	0.238959	0.609405	0.347476	0.350436	0.395534	0.587125	0.757616	0.722507	0.0237098	-0.617849	-0.576901	0.154365	-0.0517372	0.793596	-0.205266	0.398627	-0.174523	-0.228334	0.794983	0.202359	0.315748	-3.32193	-3.65543	-1.9733	-1.31053	-0.387755	-1.27524	-1.23476	-1.9093	-1.90127
7244	7244 BB0717 | | (BB) putative exported protein																		0.0550319	-0.334563	0.256568	0.481676	0.606021	0.625496	0.598713	0.588075	0.649963	-0.382417	-0.731921	-0.917937	-0.356833	-0.236162	0.169744	-0.094708	-0.358396	0.127013	-0.40648	0.134871	-0.253587	0.0514837	-3.05889	-4.09429	-1.44278	-1.24494	-0.840268	-1.20965	-1.95097	-1.5349	-1.28236
7245	7245 BB0718 | bcpA | (BB) carboxyvinyl-carboxyphosphonate phosphorylmutase																		0.579694	-0.294111	0.156704	0.652978	0.606021	0.332889	0.812838	0.57417	0.426492	-1.29287	-1.52791	-1.86547	-0.888847	-1.00629	-0.607188	-0.806277	-1.15676	-0.25922	-1.12977	-1.17724	-1.37333	-0.716709	-2.64386	-3.82051	-2.02774	-1.41487	-3.35123	-1.7015	-1.40077	-0.757295	-0.200834
7246	7246 BB0719 | | (BB) putative ABC transporter periplasmic solute-binding protein																		0.143388	0.270768	0.205121	0.506268	0.0345736	0.0300414	0.227876	0.0640808	-0.0687882	-1.03653	-0.741081	-0.727967	-0.259096	-0.223106	-0.170032	-0.574234	-0.138066	-0.952131	-0.326309	-0.220682	-0.473853	-0.20744	-5.05889	-6.09267	-3.40626	-3.73679	-5.67316	-3.89415	-3.75832	-4.07922	-4.12367
7247	7247 BB0720 | | (BB) putative membrane protein																		0.704345	0.722415	0.504979	0.596835	0.766486	0.635913	0.775887	0.886987	0.773875	-0.690201	-0.67815	-0.471191	-0.12102	-0.0288368	-0.0168321	-0.685595	-0.0833894	-0.356361	-0.326309	-0.246104	-0.672886	-0.0386591	-4.05889	-4.62337	-3.26875	-2.15183	-0.815177	-1.30918	-2.67086	-2.41626	-2.5387
7248	7248 BB0722 | | (BB) conserved hypothetical protein																		0.371889	0.173157	0.23341	0.143117	0.0841556	0.165629	-0.0816688	0.11299	0.197791	-0.572019	-0.778314	-0.455594	-0.310398	-0.000713198	0.061737	-0.270558	0.216916	-0.952131	-0.508963	-0.0209665	-0.550204	0.131438	-2.73697	-3.45616	-1.72818	-1.64933	-0.28084	-0.97358	-1.47292	-1.85683	-1.3867
7249	7249 BB0723 | | (BB) conserved hypothetical protein																		-0.0123234	0.192266	0.00634106	0.158714	-0.324398	0.126766	0.470031	0.387997	0.300274	-0.396701	-0.559968	-0.672825	-0.513338	-0.223106	-0.26914	-0.00307751	-0.188471	-0.0885498	-0.423063	0.47539	-0.733915	-0.0441106	-2.39593	-2.50271	-0.5989	0.329296		-0.0721441	-0.15841	-0.378784	0.539299
7250	7250 BB0724 | | (BB) conserved hypothetical protein																		-1.2543	-0.68934		-0.403165	-0.707445	-0.782588	-0.885944	-0.723511	-0.659084			-1.44016		-1.52567	-0.92305	-1.44048	-0.893728	-0.615096	-1.0122	-0.88996		-0.78147	-1.78588	-2.37605		-0.52734	0.911805	-0.770763	-0.735955	-0.289146	-0.47981
7251	7251 BB0725 | | (BB) putative transcriptional regulator																		0.536838	0.685805	0.693266	0.717587	0.622895	0.814652	0.632929	0.535223	0.752945	0.0183367	-0.704785	-0.486958	0.0206409	0.286259	0.717979	0.0352506	0.544642	-0.87813	-0.228334	0.724749	-0.0348465	0.770864	-2.94342	-4.25488	-2.26875	-1.34448	-2.28084	-0.946613	-1.62904	-1.49426	-0.850648
7252	7252 BB0726 | | (BB) putative exported protein																		-0.399347	0.370603	0.205121	0.682051	0.421597	0.23579	0.614021	0.577659	0.521488	-0.177388	-0.651998	-0.709351	0.13532	-0.0459779	0.638178	-0.00307751	0.00897463	0.254682	-0.0184871	0.467592	0.0295223	-0.039588	-3.64386	-4.41585	-1.92083	-2.15183	-3.35123	-2.00106	-2.5104	-1.1096	-1.75443
7253	7253 BB0727 | | (BB) electron transfer component of a dioxygenase system																		-2.5452	-2.59623	-1.42334	-2.53914	-2.31794	-0.888082	-3.86457	-3.8679	-0.750058	-4.14086	-3.33526	-1.29431	-2.21566	-4.11063	-2.25003	-1.5825	-3.83233	0.323504	-2.72841	-1.66757	-2.58191	-3.05462	-0.943416	-2.02845	-0.388333	-0.379241	-0.181304	-0.416099	-0.0858978	-0.397399	-0.299238
7254	7254 BB0728 | hcaE | (BB) hydroxylating alpha subunit of a dioxygenase system																		0.788957	0.774061	0.598572	0.745399	0.616169	0.423862	0.786059	0.847068	1.04874	0.365875	-0.177721	-0.372701	0.486662	0.216098	0.928306	-0.263894	0.517384	-2.79796	0.601741	0.911658	0.694419	0.355204	-4.32193	-5.59679	-2.14322	-1.41487	-2.42523	-1.00106	-2.23476	-0.963746	-1.62117
7255	7255 BB0729 | | (BB) putative short chain dehydrogenase																		0.0900383	0.31066	0.166518	-0.0766638	-0.236554	-0.143178	-0.11283	-0.161632	-0.00119016	-0.306286	-0.450739	-0.409791	-0.350107	-0.262634	-0.158109	-0.616054	-0.41729	0.815954	-0.0439097	-0.278526	-0.259984	0.234789	-3.32193	-4.02803	-2.72818	-2.34448	-2.8658	-2.30918	-2.11447	-2.27187	-2.80174
7256	7256 BB0730 | | (BB) hydroxylating beta subunit of a dioxygenase system																		0.292531	0.370603	0.392399	0.703478	0.504059	0.531922	0.511491	0.419447	0.566739	-0.208549	-0.50432	-0.315273	0.219112	-0.216622	0.0969878	-0.192555	0.142406	0.0424356	-0.0503359	0.353742	-0.0513977	0.293578	-4.32193	-4.34496	-1.51873	-1.41487	-2.0293	-1.45357	-3.05788	-1.7573	-2.18507
7257	7257 BB0732 | cadA | (BB) FAD-monooxygenase																		-0.786903	-1.00038		-0.465561	-0.495941	-0.625047	-0.484428	-0.632013	-0.699726	-1.57202	-0.89615	-0.845006			-1.08292		-0.71685	-0.0766757		-0.452555		-0.781632	-1.39593	-2.29086	-0.480256	-0.60751	-0.840268	0.20539	-0.00343569	-0.454732	-0.333589
7258	7258 BB0733 | | (BB) putative exported protein																		0.248942	0.0684594	0.788495	0.189411	0.421597	0.546719	0.702603	0.415553	0.607286	-0.208549	-0.335262	-0.200337	-0.4118	-0.134878	-0.146283	-0.432988	-0.156763		-0.109498	0.0745408	-0.0403425	-0.00536787	-3.32193	-3.92572	-1.82129	-1.48887	-2.0882	-1.65711	-1.71393	-1.66419	-1.85065
7259	7259 BB0734 | hpaG | (BB) putative fumarylacetoacetate hydrolase family protein																		-0.134002	-0.267759	-0.198849	0.169019	-0.23048	-0.197626	-0.144679	-0.584447	-0.196741	-0.48551	-0.722819	-0.560125	-0.840912	-0.951432	-0.844517	-0.396089	-0.680325	-0.168209	-0.55391	-0.831067	-0.622554	-0.235747	-1.47393	-2.86706	-0.683789	-1.31053	-1.81518	-1.57222	-1.14361	-1.27187	-1.12367
7260	7260 BB0735 | | (BB) putative fumarylacetoacetate hydrolase family protein																		0.318066	0.420071	0.319499	0.623308	0.595801	0.663328	0.975744	0.754536	0.986054	-0.319832	-0.254342	-0.294313	-0.115307	-0.00629423	0.12165	-0.418115	0.432376	-0.445171	0.000290152	0.206901	-0.0850808	0.168999	-4.05889	-4.72418	-6.72818	-2.41487	-6.67316	-3.37957	-3.17336	-3.49426	-3.2492
7261	7261 BB0736 | hpaE | (BB) 5-carboxymethyl-2-hydroxymuconate semialdehyde dehydrogenase																		-0.0445038	-0.663345	-0.283166	-0.328782	-0.417939	-1.06799		0.0389898	0.224102	-0.425701	-0.267517	-0.896721	-0.888847	-0.973127	-0.42471	-0.345965	-0.00789919	-0.279493	-0.975048	0.206901	-0.50391	-0.502669	-2.25154	-2.55783	-0.973296	-0.692399	-0.315606	-0.818858	0.241677	-0.576723	-0.441842
7262	7262 BB0737 | hpaD | (BB) homoprotocatechuate 2,3-dioxygenase																		0.600653	0.609674	0.362826	0.60824	0.846246	1.00882	0.658991	0.814909	0.954971	0.55216	0.678544	0.76347	0.58118	0.537067	1.03342	0.327701	0.986432	-0.79796	0.521688	0.998106	0.752783	0.842379	-3.47393	-4.61299	-1.55826	-0.903903	-1.0293	-0.635412	-1.17336	-1.30663	-1.2492
7263	7263 BB0738 | hpaF | (BB) 5-carboxymethyl-2-hydroxymuconate delta-isomerase																		-0.392427	-0.179145	-0.192563		-0.200485	-0.143178	-0.210567	-0.0824053	-0.106543	-1.02538	-0.713774	-0.10601	-1.00027	-0.769594	-0.513066	-0.740043	-0.551042	0.389192	-0.687766	-0.505297	-0.698726	-0.290199	-2.94342	-4.01667	-1.14322	-1.8299	-2.97272	-0.868611	-1.75832	-1.7573	-2.12367
7264	7264 BB0739 | hpcG | (BB) 2-oxo-hepta-3-ene-1,7-dioic acid hydratase																		0.576171	0.297485	0.297337	0.460858	0.455903	0.311388	0.874515	0.588075	0.430263	0.101995	0.168869	0.0550955	0.281078	0.0752357	0.505793	0.250679	0.586462	-1.13705	-0.365838	0.44394	0.0295223	0.105968	-3.18442	-4.13922	-2.02774	-0.182204	-1.67316	-1.08679	-1.71393	-1.41626	-2.5387
7265	7265 BB0740 | hpaI, hpcH | (BB) 2,4-dihydroxyhept-2-ene-1,7-dioic acid aldolase																		0.00350155	0.0838894	-0.0436996	0.100682	0.448349	0.531922	0.252538	-0.0230712	0.193359	-0.0819682	-0.013334	0.00524693	0.0361262	-0.00629423	0.216287	-0.448016	-0.0833894	0.192259	-0.398259	0.0642358	-0.312214	-0.733844	-3.05889	-3.59769	-2.48026	-2.27736	-1.71896	-2.30918	-2.29889	-2.27187	-2.62117
7266	7266 BB0741 | | (BB) LysR-family transcriptional regulator																		0.266536	0.353729	0.297337	0.514373	0.561203	0.467285	0.762212	0.629006	0.962805	0.0129434	-0.247799	-0.294313	-0.0593812	-0.184631	-0.0168321	-0.0654434	-0.220893	-0.12477	-0.687766	-0.0486582	-0.373326	-0.0393441	-3.64386	-4.59267	-3.14322	-1.87881		-2.17794	-2.4364	-2.7573	-1.09392
7267	7267 BB0742 | | (BB) putative exported protein																		-0.814384	-0.905915	-1.10732	-0.95418	-0.906129	-1.03457	-1.00952	-0.996887	-0.981012	-1.30629	-0.551886	-0.68187	-0.869481	-1.11063	-0.825533	-0.806277	-0.94697	-0.378056	-1.1028	-0.961853	-1.21578	-0.863283	-1.51457	-2.54835	-1.33587	-1.31053	-0.483333	-1.7015	-1.40077	-1.14062	-1.31631
7268	7268 BB0743 | | (BB) Thiamine pyrophosphate enzyme																		-0.174974	-0.327742	-0.303343	-0.465561	0.0987039	-0.267091	0.448846	0.434918	0.570162	-0.0819682	0.0884195	-0.253286	-0.0703942	0.0323271	0.360022	0.639891	0.226566	-1.10052	-1.11622	0.42393	0.211637	0.321152	-3.32193	-4.10022	-2.20462	-1.1822	-2.58569	-1.84352	-1.17336	-1.9093	-1.21678
7269	7269 BB0744 | | (BB) putative aldehyde dehydrogenase																																			-0.0945237
7270	7270 BB0745 | | (BB) putative lipase																		-0.351593	-0.539962	-0.707136	-0.132517	-0.377105	-0.374504	-0.210567	-0.104601	0.0388873	-0.508594	-0.481113	-0.834882	-0.574738		-0.170032	0.421638	-0.792799		-1.43143	-0.311693	-0.247217	-0.160356	-2.25154	-3.08148	-1.17359	-0.782597	-2.21373	-1.14691	-1.23476	-0.831296	-1.75443
7271	7271 BB0746 | | (BB) putative transcriptional regulator																		-0.545197	-0.637809	-0.780665	-0.387978	-0.298749	0.289561	0.103249	-0.208938	0.452689	-0.433043	-0.496543	-1.02897	-0.918391	-0.574578		-0.0888074	-1.05974		-0.813297	-0.57607	-0.550204	-0.371389	-2.64386		-1.64072	-0.587046	-2.35123	-0.747304	-2.36601	-0.360405	-0.185067
7272	7272 BB0747 | | (BB) putative exported protei																			-1.77026		-0.680005	-0.273549	-0.498135	-0.0572158	0.069047	0.193359	-0.6299	-0.836029	-0.149263			-0.128725		-0.095362	-0.649861		0.206901		0.0408899		-2.8242
7273	7273 BB0748 | | (BB) putative exported protein																		0.0801228	0.270768	0.209874	-0.0766638	0.417734	0.653108	-0.125485	0.524417	1.09936	-0.547907	-0.651998	-0.690972	-0.284519	-0.178318	0.0256032	-0.440483	-0.0893633		-0.846464	0.178519	-0.143028	-0.000354422	-3.8365	-5.09267	-3.92083	-2.92944	-4.67316	-3.00106	-2.85143	-3.20475	-3.12367
7274	7274 BB0749 | | (BB) putative lipoprotein																																			-0.437557
7275	7275 BB0750 | | (BB) probable enoyl-CoA hydratase																		-1.18092	-1.24831	-1.26987	-0.943039	-1.11407	-1.05676	-1.30818	-1.19697	-1.74155	-1.7079	-0.93767	-1.02897	-1.15579	-1.02884	-1.32803	-0.916921	-1.08339		-0.707944	-1.35945	-1.69873	-1.01843	-0.736966	-2.05873	-0.558258	-0.507975	0.304122	-0.492047	-0.608576	-0.534903	-0.499175
1985	1985 BB0751, BP3187 | | (BP) Pseudogene; (BB) probable short-chain dehydrogenase	-1.54696	-1.02985	-0.94935	-0.459939	-0.507201	-0.190562	-0.255376	-1.18758	-0.974688	-1.21739	-0.89159	-0.799817	-0.692647	-0.543094	-0.517914	-0.284338	-0.374019	-0.358319	-0.300774	-0.423343	-0.158052	-0.206434	-0.247812	-0.612631	-0.396109	-0.511208	-0.655435	-1.30778	-1.11211	-0.468944	-0.509727	-0.288505	-0.448841	-0.780512	-0.487559	-0.625085	-1.16056	-0.531216	-0.158518	0.641546	0.118541	0.519744	0.39249	0.403658	0.427782	0.421586	0.545268	0.461296
3205	3205 BB0752, BP3188 | | (BB, BP) conserved hypothetical protein	-1.39718	-1.38306	-0.928288	-0.939548	-0.99859	-1.01653	-0.648521	-0.766438	-0.852697	-0.545441	-1.03702	-1.39418	-0.912214	-1.2853	-1.48689	-0.455818	-0.863824	-0.45593	-0.579929	-0.423343	-0.505975	-0.510588	-0.560196	-1.31531	-0.767511	-1.14549	-0.46279		-0.486958	-0.37038	-0.659969	-0.528332	-0.844965	-0.615244	-0.364306	-0.996934	-1.02767	-0.875244	-0.516715	0.0565835	-0.456935	0.0791717	-0.0785818	-0.0149461	0.0127448	-0.0440777	0.168704	-0.079272
1998	1998 BB0753, BP3189 | | (BP) putative coenzyme A ligase ; (BB) coenzyme A ligase	-1.09416	-0.822065	-0.242397	-0.0558723	0.0727948	-0.346681	-0.515765	-0.880394	-0.912403	-0.608177	0.10841	-0.57475	-0.124758			-0.512962	-0.151626	-0.122506	-0.124925	-0.283166	0.100682	0.275582	0.0715606	-0.304929	0.00691984	-0.115246	-0.539958	-1.30778	-1.23987	-0.622567	-0.769594	-0.707882	-0.91857	-0.792969	0.0694026	-0.534745	-0.801883	-0.844093	-0.663854	0.400538	0.123459	0.35928	0.423078	0.382125	0.375315	0.411602	0.347041	0.389404
2006	2006 BB0754, BP3190 | | (BB, BP) TetR-family transcriptional regulator	-0.389701	-0.240344		-0.581501	0.121704	0.398505	-0.00119215	-0.0589917	-0.307263	-0.169293	-0.235925	0.228017	-0.171301	0.0208069	0.196929	-0.0548561	0.524102	0.0499609	0.0318009	0.151771	-0.0705893	0.0841556	0.151178	0.372647	0.0930008	-0.0747855	0.122172	-0.267517	-0.226569	-0.48359	-0.303276	-0.275566	-0.24268	-0.406701	-0.137048	-0.143445	-0.425765	-0.415572	0.0218166	0.475085	0.0783707	0.411368	0.251891	0.47659	0.320867	0.411602	0.324499	0.399896
2012	2012 BB0755, BP3191 | | (BB, BP) putative acyl-CoA dehyrdogenase	-0.413041	-0.337315	0.0821284	-0.256405	0.27659	-0.0951424	-0.229144	-0.546657	-0.635886	-0.033941	0.166513	-0.352358	0.11713	-0.0779713	0.307252	-0.666586	0.254013	0.0701387	0.22974	-0.0493684	-0.0585165	0.00398529	0.516972	0.144736	0.0584561	0.153414	0.436063	0.134223	0.0713361	0.259252	0.286259	0.309396	0.177118	-0.0178972	0.051654	0.148364	0.15577	0.448025	0.227797	0.505891	0.0471709	0.611667	0.251891	0.424875	0.507953	0.489604	0.515723	0.420654
2017	2017 BB0756, BP3192 | | (BB, BP) branched-chain amino acid ABC transporter, permease protein		-1.26046	-0.364387	-0.445439	-0.492404	-0.0951424	-0.29564	-0.53106	-0.37565	-0.657087	-0.621983	-1.00051	-0.347151	-0.0554287	-0.0527913			-0.229422	-0.383237	-0.379842	-0.184047	-0.23048	-0.102206	-0.0466723	-0.504309	-0.289071	0.31857	0.431904	0.272033	0.0915244	0.220883	0.2117	-0.326878	-0.276268	0.0463304	0.333248	0.027334	0.197874	0.365575	0.704872	-0.0344946	0.5847	0.646911	0.456125	0.498172	0.411602	0.535487	0.346654
3660	3660 BB0756, BP3192 | | (BB, BP) branched-chain amino acid ABC transporter, permease protein	-0.162761	-0.0708496	-0.0942982	0.336969	0.267925	0.0158889	0.115991	-0.175401	-0.179507	-0.576468	0.327976	-0.0779186	-0.294683	0.227965	0.167977	-0.00276762	0.225443	-0.111102	0.336655	-0.143235	0.244046	0.292555	0.531922	0.407133	0.0944894	-0.0124264	0.26513	-0.307781	-0.0174731	-0.053906	-0.122704	-0.128725	-0.278323	-0.519983	-0.692949	0.0839361	-0.635024	0.275127	0.0601773	0.275007	-0.146353	0.214331	0.18207	0.172332	0.448246	0.12432	0.666731	0.441119
2030	2030 BB0757, BP3193 | | (BB, BP) branched-chain amino acid ABC transporter, permease protein	-0.726379	-0.572781	-0.255453	-0.431084	-0.365647	-0.553132	-0.468971	-0.730369	-0.996061	-0.41353	-0.452058	-0.481641	-0.320679	-0.691617	-0.456513	-0.856917		-0.485076	-0.39745	-0.269869	-0.441845	-0.0484821	0.00882489	-0.244634	-0.323317	-0.2499	-0.279568	-0.228347	-0.253286	-0.48359	-0.317082	-0.382482	-0.200981	-0.30751	-0.119482	-0.34981	-0.45642	-0.251489	-0.075806	0.238787	-0.371425	-0.0277435	0.0180942	0.134197	0.118678	0.112042	0.0907017	0.136861
2039	2039 BB0758, BP3194 | | (BB, BP) branched-chain amino acid ABC transporter, ATP-binding protein	-0.917952	-0.936742	-0.593869	-0.714256	-0.59932	-0.775525	-0.814107	-0.940936	-0.974688	-1.05564	-0.89159	-0.762823	-0.659095	-0.691617	-0.851651	-0.856917	0.282027	-0.292431	-0.314195	-0.394197	-0.132517	-0.218407	-0.222501	-0.398765	-0.480972	-0.652562	0.161701	-0.0357018	0.0927098	0.0206409	0.14235	-0.0276388	-0.117758	-0.326555	-0.416762	-0.397836	-0.386665	-0.0904774	0.168999	0.505891	-0.0235307	0.348632	0.35067	0.371237	0.342893	0.37096	0.313094	0.410312
2045	2045 BB0759, BP3195 | | (BB, BP) putative ABC transporter ATP-binding protein	-1.33718		-0.714885	-0.431084	-0.129834		-0.229144	-0.712667			-0.353494	-0.366164	-0.578476	-0.124141	-0.341036			-0.0997863	-0.185297	-0.680501	-0.237487	-0.411052	-0.438634	-0.0639164	-0.0390127	-0.402776	0.566957	-0.481113	-0.213393	0.196321	0.277099	0.183865	0.212959	0.0421415	-0.400083	0.298626	0.046279	0.316843	-0.380709	0.641546	0.0736936	0.566438	0.778907	0.47659	0.536904	0.508463	0.515723	0.491044
2055	2055 BB0761, BP3196 | | (BB, BP) branched-chain amino acid ABC transporter,binding protein																		0.343157	-0.0332941	-0.11919	0.143117	0.00398529	0.0300414	0.351747	0.407734	0.332878	0.522103	-0.202812	-0.213393	0.268022	0.417107	0.247996	0.358259	0.147494	-0.334988	-0.102803	0.262043	0.612735	0.347704	0.475085	-0.140475	0.48127	0.39249	0.292627	0.438051	0.381228	0.347041	0.346654
3592	3592 BB, BP | | (BB) BB0761 - BB0762 intergenic region; (BP) BP3196 - BP3197 intergenic region	-2.76168	-1.45686	-0.696963	-1.50433	-1.10711	-0.851473	-0.957471	-0.920472	-1.38973	-0.871212	-0.993952		-1.37412	-1.18401	-0.832023	-1.21158	-1.06086	-0.499873	-0.470699	-0.530258	-0.856883	-1.24265	-1.13725	-0.51722	-0.77244	-1.40027	0.309799	-0.481113	-0.727967	-0.0983002	-0.888238	-0.00610565	-0.469007	-0.457893	-0.212997	-0.891369	-0.513928		-0.221298	0.485427	0.352909	0.337906	0.548609	0.269357	0.309727	0.350201	0.648697	0.357461
2071	2071 BB0762, BP3197 | | (BB) short chain dehydrogenase ; (BP) pseudogene	-0.834558	-0.566088	0.0506502	0.149109	0.178288	-0.537365	-0.04628	-0.803432	-0.704598	-0.217387	0.0784566	-0.366164	-1.2194					0.0294968	-0.000379523	-0.468197	-0.237487	0.374548	0.0918806	-0.0331703	0.00036505	0.418918	0.847065	-0.643384	-0.90729	0.319552	0.111762	0.202481	0.417498	-0.295658	-0.398025	-0.451844	0.243895	-0.0182345	-0.158189	0.505891	-0.0134319	0.390758	0.412954	0.58423	0.546427	0.401548	0.465097	0.52019
3451	3451 BB0763, BP3198 | | (BB, BP) enoyl CoA dehydratase/isomerase			-0.392956	-0.402795	-0.261624	-0.871102	0.0208342	-1.21224		-1.16929								-0.111102	-0.136799	-0.0268258	-0.33605	-0.267317	-0.38149	-0.630105	-0.298712	-0.280573	-0.418396	-0.969613	-0.280508	-0.0870729	0.091003	-0.328034	0.0620175	-0.234068	-0.164526	-0.322572	-0.291701	-0.292406	-0.167397	0.15056	-0.325894	0.19068	0.240487	0.22166	0.217363	0.0490317	0.193795	0.51054
7276	7276 BB0764, BP3199 | | (BB, BP) conserved hypothetical protein																		-0.560627	-0.383237	-0.180072	-0.251162	-0.570709	-0.76421	-0.594482	-0.515915	-0.643143	-0.140862	-0.7503	-0.380043	-0.132516	-0.289601	-0.933174	0.14448	-1.5104	-0.930597		-0.552091	-0.788363	-1.21511	-0.666576	-0.815372	-0.499365	-0.166938	0.269357	0.143989	-0.713929	0.313094	-0.022128
7277	7277 BB0765, BP3200 | | (BP) Pseudogene; (BB) putative thiolase																		0.0191548	-0.101466	-0.283166	-0.350697	0.232254	0.160828	0.369895	0.302024	0.463773	0.132157	-0.969613	-0.950359	-0.215657	0.267881	0.174467	-0.179955	-0.107435		-1.07633	0.178519	0.41005	-0.23787	0.367371	-0.183553	0.294185	0.566987	0.245706	0.396531	0.37096	0.117174	0.280056
2087	2087 BB0766, BP3201 | | (BB, BP) putative hydratase	-2.64981	-2.04182	-0.497654	-0.939548	-0.714797	-0.775525	-0.738158	-1.04785	-1.2548		-0.796013	-2.74468		-0.298472	-0.47162		-1.33095	-0.157272	-0.261246	-0.514491	-0.57309	-0.586139	-0.576138	-0.687644	-0.579657	-0.13971	0.603299	-0.885955	-0.440164	-0.37038	-0.642482	-0.200278	0.332107	-0.329827	0.252279	-0.56962	-1.10534	-0.213598	-0.617451	0.15056	-0.248104	0.0531765	0.329296	0.315527	0.275779	0.148567	0.0637346	0.302599
3222	3222 BB0767, BP3202 | | (BB, BP) conserved hypothetical protein													0.0272446					-0.545197	-0.440952	-0.734272	-0.395551	-0.570709	-0.839172	-0.802286	-0.775978	-0.551024	0.309799	-0.927177	-0.972385	-0.240319	-0.509727	-0.288505	-0.0829308	-0.372896	-0.396306	-0.9508	-0.474923	0.211637	-0.0463591	0.575312	0.0563965	0.35928	0.329296	0.315527	0.353782	0.184191	0.950524	0.585992
7278	7278 BB0769 | | (BB) conserved hypothetical protein																		-0.900114	-1.03329	-1.08386	-1.03467	-0.750258	-0.755108	-0.833092	-0.648223	-0.507081	-1.05907	-0.906419	-0.86547	-1.08707	-0.847596	-0.699217	-1.08293	-0.71685	0.259374	-1.12977	-0.497643	-0.806979	-0.694938	-0.785875	-2.25175	-0.619659	-0.546969	-0.607068	-0.434714	-0.383284	-0.534903	-0.368779
7279	7279 BB0770 | | (BB) probable transcriptional regulator																		-2.2669	-1.94714	-2.79013	-2.47355	-2.26732	0.349862	-2.95203	-2.7939	0.697686	-0.0993853	-4.12881	-4.1874	-1.86948	-1.38816	-2.72537	-4.32501	-2.44766	-0.827504	-0.846464	-3.01549	-4.16687	-2.97831	-3.18442	-3.56322	-1.64072	-0.903903	-2.76627	-0.97358	-1.33206	-1.17233	-0.200834
7280	7280 BB0771 | | (BB) putative FAD dependent oxidoreductase																		-2.81438	-1.94714	-2.28317		-3.03783	0.49043	-3.55972	-4.41539	0.662844	-0.396701	-5.71377	-6.40979	-2.51334	-1.8277	-3.32803	-5.44048	-3.47869	0.0369811	-0.500139	-4.05989	-4.16687	-4.43587	-3.18442	-4.42373	-1.68379	-1.87881	-1.1496	-1.11654	-1.90034	-2.14062	-2.12367
7281	7281 BB0772 | | (BB) putative dipeptidase																			-3.41181	-1.95059		-4.03783	0.710086	-4.04514	-4.6564	0.920525	0.233018	-5.0357	-4.67282	-3.92838	-3.11063	-5.08292	-5.21809	-3.91479	0.0369811	-0.0961396	-5.25253	-5.4888	-4.59683	-3.8365	-5.09267	-2.64072	-1.8299	-3.35123	-1.65711	-1.4364	-2.14062	-1.62117
7282	7282 BB0773 | | (BB) putative exported protein																		-1.95004	-2.05566		-2.47355	-3.26732	0.554061	-3.4926	-3.20894	0.917841	-0.111115	-6.45074	-4.53532	-4.63887	-4.01752	-2.72537	-4.70352	-2.54282	0.0853441	-0.439838	-3.41603	-5.75184	-4.16784	-4.05889	-4.59679	-2.26875	-1.31053	-2.76627	-2.24207	-2.05788	-0.397399	-1.31631
7283	7283 BB0774 | | (BB) hypothetical protein																		0.00350155	-0.39745	-0.28986	-0.230697	0.358518	0.23579	0.333369	0.476629	0.800347	0.614026	0.119116	0.0767093	0.0964567	0.235144	0.72121	0.466408	0.59766	-0.0826005	-0.500139	0.640554	0.749602	-0.269385	-2.73697	-3.63922	-2.02774	-1.64933	-1.81518	-1.7015	-1.29889	-1.49426	-1.42323
7284	7284 BB0775 | | (BB) putative transcriptional regulator																		0.0346401	0.391421	0.270286	-0.403165	0.547128	0.653108	-0.762209	0.763755	0.785701	0.274176	0.70239	0.180173	0.365224	0.391869	0.603579	1.21296	0.772534	0.336883	-1.12977	0.65436	0.234574	0.466815	-4.32193	-5.27395	-5.14322	-3.41487	-6.67316	-2.37957	-3.4364	-3.20475	-3.12367
7285	7285 BB0776 | | (BB) hypothetical protein																		0.133833	-0.055662	0.209874	-0.489674	0.467159	0.65993	-0.525769	0.658959	0.933871	0.190652	0.643778	-0.149263	0.549158	0.544721	0.528104	0.963239	0.207201	-1.10052	-1.17119	0.551139	0.169409	0.0559861	-3.05889	-3.6568	-2.33587	-0.878812	-3.21373	-1.02908	-2.4364	-0.378784	-0.850648
7286	7286 BB0777 | | (BB) hypothetical protein																		0.0900383	0.0838894	0.106605	-0.727002	0.616169	0.22663	-0.585711	0.694743	0.826343	0.228372	0.768429	0.418875	0.336328	0.533225	0.691866	1.10641	0.536906	-3.6151	-1.22833	0.521315	0.164639	0.211673	-2.47393	-3.75488	-2.48026	-1.87881	-3.8658	-2.17794	-1.95097	-1.8062	-1.21678
7287	7287 BB0778 | | (BB) putative membrane protein																		-0.298886	-0.142773	-0.0436996	-0.599085	0.305155	0.38322	-0.444239	0.419447	0.755953	-0.0590678	0.183467	-0.168205	0.205481	0.14235	0.239007	0.388183	-0.131888	-1.16192	-1.27273	0.374743	0.0295223	0.351822	-3.05889	-4.48147		-2.8299	-6.67316	-4.37957	-3.4364	-3.20475	-3.3867
7288	7288 BB0779 | | (BB) putative membrane protein																		0.162309	0.158657	0.059979	0.0458202	0.522161	0.649686	0.369895	0.498882	0.535563	-0.105238	0.394751	0.0331529	0.120868	0.18705	0.384684	0.0567037	0.0798964	-1.16192	-0.759659	0.43597	-0.0348465	0.0651989	-3.8365	-4.78695	-3.40626	-1.56687	-2.67316	-1.84352	-1.90034	-2.07922	-1.66423
7289	7289 BB0780 | | (BB) putative type II secretion system protein																		0.450961	0.148909	0.1714	0.248912	0.550659	0.22663	0.727447	0.960987	0.931212	0.200175	0.163971	-0.149263	0.49789	0.454154	0.853717	0.119213	0.444831	-0.759485	-0.341991	1.05906	0.225443	0.514275	-2.94342	-3.86295	-1.68379	-1.1822	-2.58569	-1.53158	-1.20373	-0.963746	-1.62117
7290	7290 BB0781 | | (BB) putative type II secretion system protein																		-1.41329	-1.28748	-1.11919	-1.29298	-1.45287	-1.46808	-1.57699	-1.42933	-1.64314	-1.79983	-1.37749	-1.26683	-1.45444	-1.47836	-1.65666	-1.85552	-1.3584	-0.112595	-1.05034	-1.60045	-1.71621	-1.43097	-0.643856	-2.17781	-0.461397	-0.52734	-0.149596	-0.242069	-0.366006	-0.416258	-0.368779
7291	7291 BB0782 | | (BB) putative type II secretion system protein																		-1.2669	-1.31419			-1.45287	-1.18535	-1.38218	-1.23319	-1.032	-0.908201	-1.49654	-1.53532	-1.54371	-1.52567	-1.48301		-1.3729	-1.45282	-1.57229	-1.35945		-1.33652	-0.68966	-1.90672	-0.335866	-0.470007	0.22166	-0.29211	-0.568499	-0.237921	-0.232895
7292	7292 BB0783 | | (BB) putative membrane protein																		-1.30537	-1.23548	-0.603425	-1.36549	-1.29241	-1.40978	-1.10654	-1.09346	-1.31805	-1.29287	-1.3492	-1.26683	-1.48359	-1.2896	-1.21256	-1.15508	-1.40234		-1.3031	-1.35945	-1.41555	-1.41837	-0.286304	-1.81901	-0.301918	-0.228999	0.360265	-0.326461	-0.173361	-0.254795	-0.232895
7293	7293 BB0784 | | (BB) putative type II secretion system protein																		-0.157272	-0.280875	-0.0665095	0.078987	0.609412	0.463391	0.247639	0.57417	0.755953	-0.0365253	0.650799	0.27671	-0.179437	0.462259	0.71474	-0.916921	0.216916	-1.63237	-0.287835	0.353742	0.305613	-0.00785435	-3.47393	-3.36615	-1.8702	-1.21323	-0.673158	-0.920141	-0.976963	-1.61979	-1.70863
7294	7294 BB0785 | | (BB) putative membrane protein																		-1.30537	-2.22277	-0.848229	-0.976722	-1.0809	-2.34007	-1.05722	-1.19697	-2.31805	-2.6902	-2.33526	-1.55181	-2.34341	-2.73212	-2.52833	-2.53359	-2.71685	-0.400083	-1.9508	-2.63362	-2.58191	-2.20615	-0.666576	-2.04234	-0.558258	-0.829903	-0.673158	-0.492047	-0.692234	-0.555661	-0.558881
7295	7295 BB0786 | | (BB) putative exported protein																		-1.5452	-1.50107	-1.29659	-1.21052	-1.52538	-1.46808	-1.52577	-1.4434	-1.30545	-1.52419	-1.26752	-1.26683	-1.57474	-1.67767	-1.6906	-1.32501	-1.69847	-1.89889	-1.27273	-1.55209	-1.45906	-1.71808	-0.136062	-1.66178	-0.23633	-0.379241	-0.230214	-0.242069	-0.173361	-0.271868	-0.200834
7296	7296 BB0787 | | (BB) putative exported protein																																			-1.72201
7297	7297 BB0788 | | (BB) hypothetical protein																		-1.39935	-1.5321	-1.20516	-1.19722	-1.20643	-1.34007	-1.50909	-1.4434	-1.38275	-1.29287	-1.20281	-1.32233	-1.35683	-1.27605	-1.32803	-1.25726	-1.57599		-0.869006	-1.33197	-1.4888	-1.23257	-0.599462	-2.03018	-0.461397	-0.587046	-0.543875	-0.635412	-0.510396	-0.576723	-0.558881
7298	7298 BB0789 | | (BB) putative exported protein																		-1.06636	-1.02224	-1.11919	-0.999623	-0.674087	-0.77337	-0.492602	-0.367635	-0.514313	-0.555899	-0.406345	-0.611049	-0.5826	-1.05174	-0.43187	-0.633128	-1.3729	-1.213	-1.11622	-0.373385	-0.373326	-0.457109	-0.473931	-2.08225	-0.388333	0.0576225	-0.483333	-0.177939	-0.649799	-0.342258	0.420654
7299	7299 BB0790 | | (BB) putative type II secretion system protein																		0.347297	0.124247	0.209874	0.189411	0.402179	0.320027	0.734467	0.697953	0.380444	0.0450046	0.636724	0.375934	0.721879	0.286259	0.57529	0.513713	0.342043	-0.87813	-0.213835	0.684948	0.0606609	0.117312	-3.18442	-3.16853	-3.40626	-1.6924	-4.67316	-3.24207	-2.36601	-2.49426	-1.80174
7300	7300 BB0791 | pilT | (BB) twitching mobility protein																		0.301093	0.306282	0.371338	0.361022	0.421597	0.407743	0.314753	0.502557	0.500114	0.436063	0.859116	0.540522	0.832437	0.396106	0.483133	0.8724	0.385765	-0.193632	-0.4483	0.494703	0.243647	-0.386907	-3.32193	-4.54424	-2.40626	-1.60751	-6.67316	-3.11654	-3.75832	-0.576723	-2.06477
7301	7301 BB0792 | gspO | (BB) type 4 prepilin-like proteins leader peptide processing enzyme																		-1.20497	-1.07838	-1.28317	-0.95418	-1.1711	-1.14913	-1.33732	-0.976277	-1.04241	-1.4184	-2.01333	-1.20034	-2.51334	-1.17203	-2.38248	-1.3112	-2.11961	-0.445171	-0.99971	-1.27853	-1.38726	-1.23257	-0.915936	-2.46397	-0.895293	-0.981906	-0.628763	-0.84352	-0.827586	-0.806205	-0.777891
6052	6052 BB0793, BPP0707 | vrgS | (BPP) Pseudogene; (BB) conserved hypothetical protein																		-0.266896	0.0104272	-0.0955386	0.0118728	0.0142536	-0.00190152	-0.183849	-0.0605459	0.170991	0.0711885	-0.202812	-3.40979	-0.032211	-0.0517372	0.0566301	0.269175	0.074563	0.211756	-0.55391	0.0169301	-3.75184	-1.03403	-3.32193	-3.80019	-4.40626	-2.09294	-6.67316	-3.37957	-2.75832	-1.9093	-0.558881
7302	7302 BB0793, BPP0707 | vrgS | (BPP) Pseudogene; (BB) conserved hypothetical protein																		0.0191548	-0.136799	0.477647	0.000377195	0.325913	0.399615	-0.224113	0.14156	0.448976	0.122172	-0.202812	-2.04056	-0.203482	-0.172031	0.0566301	-0.0367606	0.074563	-1.26595	-1.12977	0.0062037	-2.11957	-0.361284	-2.73697	-3.28695	-1.77399	-2.09294	-0.766267	-1.79461	-2.4364	-2.49426	-2.2492
7303	7303 BB0794, BPP0708 | | (BB, BPP) putative exported protein																		-1.09979	-1.19768	-1.2307	-1.41082	-1.26732	-1.5134	-1.90764	-1.75828	-1.62738	-2.00336	-2.17772	-2.74683	-1.85037	-1.88824	-2.08292	-2.11855	-1.71685		-1.9508	-2.05989	-2.9863	-2.33505	-2.25154	-2.77395	-0.946824	-0.981906	-2.97272	-2.53158	-2.11447	-0.882826	-0.801738
7304	7304 BB0795, BPP0709 | | (BB, BPP) putative exported protein																		-0.970503	-0.905915	-1.28317	-1.15805	-1.0809	-1.0019	-1.32268	-0.7671	-0.707994	-1.26639	-1.24129	-1.1874	-1.59051	-1.14716	-1.49796	-1.15508	-1.10743	-2.00741	-1.3031	-1.17724	-1.84495	-0.963354	-0.888969	-2.05248	-0.442781	0.0960967	-0.0732447	-0.00106101	0.0360927	-0.289146	0.136861
6053	6053 BB0795, BB0795, BPP0709 | | (BB, BB, BPP) putative exported protein																		-0.399347	-0.113147	0.0280361	-0.350697	0.160104	-0.247812	-0.251594	-0.245464	0.258454	-0.105238	-0.37749	-2.40979	-0.155786	-0.184631	-0.355001	0.417498	-0.288007	-1.07668	-1.27273	-0.239707	-2.68145	-0.171414	-1.88897	-2.63125	-1.55826	-1.00887	-2.8658	-1.30918	-1.85143	-0.00597435	-0.558881
7305	7305 BB0796,BPP0710 | | (BB) conserved hypothetical protein ; (BPP) Pseudogene																		-0.254296	0.0318009	-0.337613		-0.330882	-0.468078			-0.13971	-0.877828	-0.865777	-0.90729	-0.723261	-1.26263	-1.17603		-0.979885	-0.996186	-0.667866	-0.459973	-1.45906	-0.799626	-2.05889	-2.18471		-1.27736	-1.71896	-0.97358	-1.23476	-1.14062
7306	7306 BB0797, BPP0711 | | (BB, BPP) hypothetical protein																		0.0998861	0.192266	-0.0493684	0.194464	0.232254	0.160828	0.0479665	0.367987	0.656418	-0.0365253	0.534154	-5.99475	-0.132516	-0.0288368	0.239007	0.0934957	0.137299		-0.99971	0.271031	-7.07377	0.137263	-6.64386	-6.38515	-6.72818	-5.15183	-6.67316	-6.7015	-6.75832	-6.66419	-6.70863
7307	7307 BB0798, BPP0712 | | (BB, BPP) conserved hypothetical protein																		-0.111102	0.0528625	-0.337613	0.0345929	0.382497	0.0817564	0.00216278	0.132099	0.507274	-0.292865	0.231085	-1.56849	-0.0648771	0.111762	0.116751	0.124302	0.0638366	-1.27949	-0.687766	0.0796659	-3.61433	0.0388588	-2.64386	-3.36295	-2.55826	-2.27736	-2.21373	-2.11654	-2.23476	-2.27187	-2.12367
7308	7308 BB0799, BPP0713 | | (BB, BPP) conserved hypothetical protein																		-0.0997863	-0.101466	0.247349	0.301379	0.358518	0.141463	-0.0572158	0.00311278	0.500114	-0.672713	-0.991308	-0.994753	-0.559141	-0.289601	-0.707882	-0.283978	-0.432397	-0.483851	-0.975048	-0.26547	-1.75184	-0.295946	-3.47393	-2.75175	-1.92083	-1.21323	-1.50323	-1.20965	-1.75832	-1.45473	-0.3867
7309	7309 BB0800, BPP0714 | | (BB, BPP) conserved hypothetical protein																		-0.217143	-0.0898777	0.0704714	0.589182	0.187585	0.160828	0.145999	0.241724	0.275327	-0.0590678	-0.496543	-3.99475	0.0206409	-0.0288368	0.247996	0.0513703	0.0852102	-0.226053	-0.648237	0.0898616	-2.5502	0.162425	-3.8365	-3.29685	-3.26875	-2.56687	-4.35123	-2.89415	-3.17336	-3.34226	-3.2492
7310	7310 BB0801, BPP0715 | | (BB, BPP) conserved hypothetical protein																		0.129032	0.134163	-0.0493684	0.301379	0.0645268	0.324327	-0.00951902	0.215089	0.215385	-0.0819682	-0.153059	-4.67282	0.149627	0.286259	0.256929	0.0513703	0.390065	-0.200058	-0.4483	0.234735	-5.07377	0.114089	-5.05889	-4.30019	-3.14322	-2.41487	-3.8658	-2.24207	-3.29889	-1.57672	-3.3867
7311	7311 BB0802, BPP0716 | | (BB, BPP) conserved hypothetical protein																		0.367819	0.153791	0.0280361	-0.197223	0.0938708	-0.079306	0.124782	0.2061	0.521488	0.491406	-0.153059	-4.40979	0.401546	0.647814	0.432779	0.269175	0.448958	-0.200058	-0.303102	0.695002	-4.26641	0.125085	-5.05889	-4.80019	-3.40626		-2.58569	-2.30918	-4.75832	-1.85683	-1.42323
7312	7312 BB0803, BPP0717 | | (BB, BPP) conserved hypothetical protein																		-0.371866	-0.222772	-0.107316	-0.21052	-0.495941	-0.395565	-0.293822	-0.0824053	-0.162253	-0.690201	-0.335262	-0.471191	-0.425875	-0.331021	-0.453565	-0.283978	-0.0597381	0.142334	-0.303102	-0.304998	-0.751837	-0.380709	-1.08927	-0.986993	-0.268752	-0.327402	-0.149596	-0.0150002	-0.0168562	-0.306634	-0.185067
7313	7313 BB0804, BPP0718 | | (BB, BPP) conserved hypothetical protein																		-0.204968	-0.663345	0.0172294	0.392145	-0.383831	-0.353745	0.0137508	0.132099	-0.292956	-0.96029	-0.695852	-0.51902	-0.638869	-0.276054		-0.396089	-0.559309	-0.649861	-1.27273	-0.0154914	-1.02937	-0.502448	-2.05889	-4.59679	-0.683789	-0.151831	-1.76627	-0.326461		-0.70999	-0.265685
7314	7314 BB0805, BPP0719 | | (BB, BPP) conserved hypothetical protein																		0.0998861	-0.160844	-0.00463006	-0.321551	0.141489	0.38322	0.286371	0.267876	0.478419	0.26513	-0.0584219	-5.40979	0.294017	0.277099	0.351707	0.736106	0.0852102	0.12187	-1.0248	0.159283	-5.4888	-0.400902	-5.05889	-4.88515	-6.72818	-3.92944	-4.67316	-3.89415	-3.95097	-5.07922	-6.70863
7315	7315 BB0806, BPP0720 | | (BB, BPP) conserved hypothetical protein																		-0.0229707	-0.300774	-0.11919	-0.292982	-0.242655	-0.260636	-0.157618	-0.127144	-0.280573	-0.0935562	-0.0699175	-0.804929	-0.0108373	-0.373665	-0.341454	-0.0142181	-0.41729	-0.349202	-0.465373	-0.26547	-1.6475	-0.863028	-1.68966	-2.11557	-1.72818	-1.48887	-1.8658	-2.00106	-2.36601	-2.34226	-1.80174
7316	7316 BB0807, BPP0721 | | (BB, BPP) conserved hypothetical protein																																			-0.349202
[truncated: 4,854 more rows]
[truncated: 3 more columns]
