# Supplementary material for: Bordetella pertussis, the Causative Agent of Whooping Cough, Evolved from a Distinct, Human-Associated Lineage of B. bronchiseptica
Source: PLoS Pathog. 2005 Dec 30;1(4):e45. doi: 10.1371/journal.ppat.0010045 (PMC1323478; doi:10.1371/journal.ppat.0010045)
Supplement: Dataset S2 — (207 KB XLS) [file ppat.0010045.sd002.xls]

## Sheet: Bb complex IV vs Bb complex I
UNIQID	NAME	I B1987	I B2104	I B0242	I B0254	I B0223	I B0084	I B0226	I B0237	I B0258	I B0260	I B2112	I B2116	I B0505	I B1965	I B1966	I B0204	I B1967	I B1972	I B0224	I B0227	I B0230	I B0238	I B1975	I B1985	I B0189	I B0251	I B1986	IV B2492	IV B2494	IV B2495	IV B2490	IV B2491	IV B2506	IV B0232	IV B0243	IV B0259	IV B1968	IV B1969	IV B2114	IV B2496	II B1617	II B0006	II B0044	II B1055	II B1121	II B1317	II B0006	II 18323
5046	5046 BB0382 | | (BB) hypothetical protein	-4.10313	-4.71435	-3.33637	-6.0893	-4.78519	-4.25357	-4.4386	1.36857	1.3557	-4.29268	-3.03702	-3.97914	0.942356	-6.06666	-6.04148	-6.03442	-5.33496	-3.24849	-3.1929	-3.05566	-3.08386	-4.38044	-5.80337	0.249422	-6.51227	-5.26007	1.35455	-6.04775	0.202703	-3.90729	0.0865752	-3.76959	0.207098	0.150205	0.698039	1.19048	0.725533	1.04218	1.07731	-5.09683	-4.49045	-4.78472	-5.34087	-4.15759	-4.72259	-8.12185	-5.3744	-5.28171
2393	2393 BB0408, BPP0406, BP0227 | psiF | (BB, BPP, BP) phosphate starvation-inducible protein precursor	-0.509202	-0.632152	-0.521113	-0.980771	-0.849726	-0.668609	-0.28885	-0.730369	-0.432794	-1.19314	-0.589562	-0.700281	-0.610185	-0.527497	-0.347989	-0.320173	0.100855	-0.637053	-0.157272	-0.383237	-0.186304	-0.599085	-0.896479	-0.576138	-0.609904	-0.719778	-0.751427	0.525895	1.09616	0.345097	0.369305	0.521637	0.502041	0.555283	0.408555	0.394514	0.621453	0.404506	0.329392	0.531863	0.77634	0.522704	0.45911	0.220919	-0.39347	0.507509	0.570759	0.39896
1373	1373 BB0473, BPP0473, BP0425 | | (BB, BPP, BP) probable LysR-family transcriptional regulator	-0.783333	-1.4833	-0.866888	-0.776412	0.259208	-0.346681	-0.738158	-1.16333	-1.01776	-0.842642	-1.07019	-1.15971	-0.634433	-0.623712	-0.649159	-0.427088	-0.972394	-0.585523	-0.632181	-0.563809	-0.570448	-0.170991	-1.49594	-0.991175	-1.07019	-0.820548	-0.650787	0.395191	1.51504	1.4544	0.605603	0.556126	0.243508	0.993564	0.57155	-3.05322	1.19813	0.558206	0.537422	0.799615	1.23747	1.04817	0.402527		0.573864	0.571639	0.687649	0.680677
3742	3742 BB1366, BPP1150, BP1054 | prn | (BB, BPP, BP) pertactin precursor																			-1.60793	-1.1853	-1.02683	-1.29298	-1.89648	-1.67567	-2.19715	-1.20894	-2.04241	1.43203	0.862144	0.89399	0.49789	0.889369	0.805822	1.04333	0.868112	0.101111	0.804087	0.61254	1.07344	0.615182							0.963064	0.773523
2624	2624 BB1649, BPP2251, BP2224 | bapA | (BB, BP) putative autotransporter ; (BPP) Pseudogene	0.36977	-3.28693	-0.45185	-3.50433	0.360491	-3.891	0.100561	0.457258	-0.15526	-3.93011	-3.03702	-3.02221	0.622475	-2.48169					-0.229422	-2.30077	-1.02683	-2.68	-4.21841	-3.89807	-4.42731	-4.71884	-3.08155	-0.604809	0.407242	-0.855202	0.0258212	0.1066	0.202481	0.268542	0.725191	0.221406	0.0819104	0.36199	0.354588	-0.216976	0.553947	0.272726	-0.353804	0.700388	0.617256	0.121326	0.0927452	0.162489
303	303 BB1847, BPP2397, BP2017 | | (BB, BPP, BP) putative haloacid-type dehydrogenase	-0.933608	-0.784434		-0.597442	-0.821712	-0.952402	-0.794741	-0.703897	-1.08487	-0.515068	-0.589562	-0.989788	-0.816636	-1.23377	-0.997082		-0.253576		-0.991262	-0.885737	-0.752651	-0.652524	-0.73298	-0.675673	-1.00456	-0.887949	-0.930967	0.822612	1.36304	1.29065	0.666571	0.696724	0.631324	1.05102	0.587599	0.0853441	0.892356	0.864525	0.830354	0.537123	0.699378	0.782091	-0.00866885		0.659382	-0.288958	0.486638	0.291073
3756	3756 BB2031, BPP2588, BP2741 | | (BB, BPP, BP) putative TetR-family transcriptional regulator																			-1.42736	-1.04443	-1.24364	-1.79548	-2.21841	-1.89807	-2.46018	-2.13855	-2.04241	0.656151	1.01687	-0.000399629	-0.053906	0.509956	0.334931	0.699069	-0.227466	-0.100522	1.31973	0.279965	0.453712	-0.399351							0.781718	1.38448
2690	2690 BB, BPP, BP | | (BB) BB3158 - BB3159 intergenic region; (BPP) BPP2837 - BPP2838 intergenic region; (BP) BP1652 - BP1653 intergenic region	-2.64843	-1.53226	-0.807994	-1.1824	-1.47776	-1.15404	-1.30931	-1.05899	-1.30726	-0.900358	-1.24852	-1.95808	-0.87322	-1.5275	-1.36905		-0.802469	-1.41841	-0.607933	-0.612718	-0.430723	-0.0405946	-0.563055	-0.1611	-0.850217	-0.721662	-0.86543	0.635242	0.816047	1.37811	0.817579	0.871222	0.944985	1.00974	0.56452	-2.33268	0.500289	0.955431	0.389977	0.558497	0.209993	0.107667	0.0366551	0.301839	0.254686	0.296005	0.35772	0.485225
3530	3530 BB3291, BP1201 | tcfA | (BB, BP) tracheal colonization factor precursor	-2.18415		-1.90753	-1.62986	-1.55253	-1.813	-4.02356	-1.18758	-0.538588	-1.60818	-1.6891	-7.0666	-0.972755	-1.54309			-0.142319		-2.51482	-1.03329	-0.971964	-1.10743	-0.955373	-1.21001	-1.09405	-1.67629	-1.56597	0.529676	0.398926	0.456458	0.336328	0.425422	0.334931	0.409183	0.112884	-0.781485	-0.370188	0.149568	0.00591697	0.370172	-0.217428	-0.378732	-0.136993	-0.435127	-0.957059		0.451433	0.457049
1925	1925 BB4137, BP0072 | | (BP) transposase ; (BB) hypothetical protein	-4.57242	-6.0217	-3.78889	-4.0893	-4.29976	-4.15404	-4.21621	-4.16333	-4.2548	-6.10003	-3.75949	-4.48164	-4.51708	-4.15977	-5.23412	-8.03442	-3.38743	-3.61106	-2.09979	-3.73373	-3.51449	-2.79548	-5.1253	-4.1611	-4.23882	-5.74606	-6.27771	-3.65544	0.0464472	-3.82483	-3.57474	-3.11063	-3.12872	0.718835	-3.56917	-3.27386	-0.04572	1.07709	-3.65254	-0.312497	-0.268054	-0.477296	-0.998473	-0.816556	-0.626669	-0.932023	-0.593802	-0.965455
3734	3734 BB4708, BP0632 | | (BB) putative pimeloyl-CoA synthetase ; (BP) Pseudogene																			0.0499609	-0.261246			-0.935473	-1.0019	-0.612184	-0.515915	-0.232074	0.666493	0.636724	-0.0758898	-0.155786	0.589809	0.524409	1.02984	0.521309	0.607297	-0.334129	0.391326	0.752783	0.298634							-0.0314683	-4.27087
2343	2343 BP0207 | | (BP) putative aldehyde dehydrogenase	-5.04213	-3.64426	-4.57738	-4.1824	-5.29976	-4.6015	-4.85363	-4.90029	-6.06215	-4.39959	-4.49645	-5.48164	-4.01458	-5.06666	-6.04148	-4.22706	-3.44188	-3.24849	-4.1929	-3.30077	-2.95059	-2.87794	-3.87737	-4.26064	-4.47386	-4.90012	-4.28526	-0.146886	-0.274151	-0.39484	-0.528445	-0.35931	-0.639978	-0.442541	-0.366241	-0.472737	-0.271393	-0.54391	-0.196426	-0.757405	-0.666018	-0.967101	-1.06076	-1.02009	-0.51314	-0.790931	-0.734114	-0.353564
1655	1655 BP0328 | | (BP) conserved hypothetical protein	-6.12219	-4.34138	-4.57738	-3.91937	-4.29976	-4.25357	-4.56413	-4.16333	-4.2548		-4.49645	-3.60717	-4.29468	-8.06666	-6.04148	-3.22706			-1.85186	-2.05566	-1.97196	-2.08276	-2.19456	-2.18535	-3.5911	-3.63091	-4.37403	-1.05907	-0.617849	-0.727967	-1.29095	-1.43256	-1.39642	-0.732964	-1.28823	-3.65566	-0.979136	-1.09696	-1.42191	-0.903861	-0.946126	-0.936728	-0.862818	-1.11029	-1.05584	-0.836446	-0.980063	-1.00284
1654	1654 BP0329 | | (BP) putative coenzyme A ligase	-6.23339	-2.72175	-4.57738	-8.0893	-8.10711	-4.15404	-4.56413	-4.26286	-3.97469	-4.93011	-4.49645	-4.74468	-2.45818	-7.06666	-8.04148	-8.03442	-2.55736	-6.41841	-3.1929	-3.01127	-2.75265	-2.38044	-3.42486	-3.36755	-5.31611	-5.93532	-6.02646	-0.347313	0.448114	0.524883	-0.767383	-0.56631	-0.528332	-0.568924	-1.24976	-3.67224	-0.400694	-0.921495	-0.870781	-0.188511	-1.24252	-1.01919	-0.730368	-0.998394	-1.70467	-1.00291	-0.532548	-0.988082
3578	3578 BP | | (BP) BP0332 - BP0333 intergenic region	-3.31064	-3.04679	-2.99242	-2.50433	-2.64768	-2.77552	-2.21621	-2.57837	-2.15526	-2.37211	-2.95213	-3.02221	-2.93211	-3.2593	-3.87155	-8.03442	-0.972394	-4.41841	-2.39935	-2.32774	-1.90877	-2.21052	-2.63344	-2.67567	-3.81611	-2.93138	-3.52381	-0.638362	-0.165337	-0.149263	-0.767383	-0.633817	-0.591068	-0.620276	-0.814703	-1.339	-0.429453	-0.866283	-0.990573	-0.524798	-1.18059	-1.16414	-1.12585	-1.57263	-1.3166	-0.893029	-0.78276	-1.28071
1618	1618 BP0703 | | (BP) Pseudogene	-6.02587	-6.86074	-2.86689	-5.50433	-5.52215	-5.06093	-5.02356	-4.90029	-5.06215	-5.10003	-8.08141	-6.48164	-5.29468	-6.48169	-8.04148	-8.03442	-1.57246	-4.83345	-4.77786	-4.05566	-4.13116	-3.64348	-4.31794	-4.74606	-5.20492	-6.01132	-6.77771	-1.01433	-0.465846	-0.611049	-0.898628	-1.26263	-1.21256	-1.06831	-1.06649	-0.654636	-0.947372	-1.64502	-1.22056	-1.00999	-0.211223	-0.529224	-0.680615	-0.613272	-1.07874	-0.492491	-0.629148	-0.324333
1664	1664 BP | | (BP) BP2182 - BP2183 intergenic region	-2.39895	-2.30335	-2.67926	-3.0893	-4.64768	-2.70337	-4.70163	-2.3423	-1.68711				-2.07967	-3.4228	-2.95401		-1.89439		-2.5452	-2.30077	-2.95059	-2.79548	-2.76775	-2.78259	-3.94763	-4.38315	-2.59601	-0.539958	-0.370366	-0.663836	-0.850373	-0.808068	-0.67353	-1.31619	-0.971436	-1.62989	-0.911912	-1.17724	-0.018483	-1.0021	-0.771629	-1.28647	-1.24133			-1.4076	-0.911329	-0.845686
1665	1665 BP2183 | | (BP) conserved hypothetical protein			-4.86689	-7.0893	-8.10711	-3.97346	-4.70163	-3.74829	-3.30726		-3.91149		-4.51708						-5.09979	-6.05566	-5.45309	-5.96541	-6.1253	-7.06799	-7.95203	-8.09628	-7.15094	1.01834	0.50733	0.627299	0.0361262	0.0268726	0.174467	0.198556	0.0497327	-3.14943	0.225438	1.00081	0.010198	0.388222	-0.438785	-0.292871	-0.881434				-0.409809	-0.708175
2563	2563 BP2306 | | (BP) putative sodium:alanine symporter	-1.81978																		-3.64035	-3.9682	-5.03805	-3.87794	-4.66587	-5.06799	-5.95203	-5.11583	-6.15094	0.251455	0.593655	0.736566	-0.350107	-0.296422	-0.361822	0.203373	-0.315752	0.235761	0.972032	-0.871303	0.283787	0.160033							-0.603192	-0.610655
2747	2747 BP2603 | | (BP) hypothetical protein	-6.73339	-6.43674	-6.03681		-8.10711	-4.739	-5.21621	-6.48526	-6.06215	-5.29268	-5.75949	-8.0666	-4.78011	-8.06666	-8.04148	-8.03442	-4.05486	-3.83345	-2.5452	-2.73373	-3.33761	-4.05852	-5.1253	-3.74606	-4.65515	-6.3038	-6.21997	-2.72582	-3.64338	-2.44016	-2.1441	-3.21017	-3.6906	-3.44129	-4.42911	-0.404289	-5.68631	-5.36957	-4.46534	-3.8509	0.0067397	-0.766803	-0.747341	-1.60505	-1.41517	-0.456512	-0.485828	-0.686451
3656	3656 BP | | (BP) BP2618 - BP2619 intergenic region	-6.07242	-6.0217		-4.91937	-4.52215	-3.06093	-5.02356	-4.90029	-4.47719	-4.7781	-4.38098	-5.25925	-3.85411	-6.06666	-6.45651		-3.23543	-4.83345	-3.14559	-2.9682	-2.99366	-3.44185	-3.73298	-4.26064	-5.42731	-4.11583	-5.07019	-3.14086	-2.86578	-3.29431	-0.647089	-0.49396	-3.913	-0.285278	-0.662938	0.277989	-0.192355	-0.946074	-0.191122	-3.72161	-1.37497	-1.06226	-0.862818	-1.3096	-0.722594	-0.87392	-0.82806	-1.08427
1231	1231 BP2622 | | (BP) HipA-like protein	-3.62219	-5.13102	-5.03681	-2.96001	-2.97783	-3.97346	-3.16558	-3.74829	-3.20417	-6.51507	-2.65515		-2.74449	-3.74473	-4.13459	-2.78649	-2.11995	-4.41841	-2.85186	-2.50107	-1.90877		-5.80337	-3.21001	-4.55883	-3.37481	-4.38703	-0.508594	0.334986	-0.0522386	-0.363591	-0.525668	-3.22494	-0.953512	-0.783245	-0.807741	0.25809	-0.278805	-0.0187112	-3.43587	-0.236206	-1.24867	-1.49001	-1.52532		-0.972101	-0.856406	-0.912509
1229	1229 BP2623 | hipB | (BP) DNA-binding protein			-1.52902														-1.08704		-2.9705	-2.84621	-2.51449	-3.15805	-4.1253	-3.89807	-4.04514	-3.9459	-4.15094	0.305394	0.435973	0.2147	0.0766255	0.552334	-3.43907	0.282894	0.177656	-1.21434	-0.44952	0.279965	0.00838357	-3.19407			-1.56326				-0.656329	-0.521855
3443	3443 BP2853 | | (BP) probable short chain dehydrogenase	-4.5827		-2.82736	-4.00183	-4.78519		-1.4844	-5.48526	-7.06215	-6.51507	-6.08141	-8.0666	-6.51708		-5.23412	-5.03442			-3.77786	-2.73373	-2.61179	-3.44185	-3.73298	-3.54443	-5.42731	-4.35036	-3.62738	-3.65544	-0.609437	-0.709351	-2.77637	-0.455279	-3.6906	-0.0770781	-0.698807	-3.23166	-0.896142	-1.31409	-0.709069	-0.419038	-1.37497	-1.05137	-0.817303	-1.97702	-1.07874	-0.529391	-0.853731	-0.510184
1954	1954 BP2854 | | (BP) probable short chain dehydrogenase	-4.13524	-3.62775	-3.86689	-4.28194	-3.93719	-3.25357	-1.97917	-3.90029	-3.89223	-5.10003	-3.91149	-4.0666	-4.01458	-4.48169			-3.09792		-2.29243	-2.5321		-2.53914	-2.99601	-3.67567	-3.25147	-4.08233	-3.61225	-2.79983	-1.04702	-1.22657	-2.57474	-1.37367	-2.87347	-1.28147	-1.36279	-1.98428	-1.12704	-1.38373	-1.01871	-0.932654	-1.77163	-1.27376	-0.835337	-1.65509	-1.56879	-1.27636	-0.950737	-0.336525
1955	1955 BP2855 | | (BP) membrane transport protein	-4.94091	-2.74441	-3.22946	-3.28194	-3.24913	-3.06093	-1.1532	-2.6779	-2.66983	-3.05564	-3.22343	-2.54304	-2.81664	-3.74473	-3.23412	-2.90514	-1.11995	-0.863824	-4.39935	-2.88574	-3.51449	-3.05852	-2.48144	-3.98053	-4.05883	-3.71884	-6.27771	-2.43304	-0.0357018	-0.39484	-2.51334	-0.440093	-4.27557	-0.387129	-0.603094	-4.4465	-0.574553	-0.606778	-0.486582	-0.137054	-1.21743	-1.16414	-0.872096	-1.35024	-1.27634	-0.883443	-0.697063	-0.68354
3535	3535 BP2857 | | (BP) putative LysR-family transcriptional regulator	-3.13524	-3.18384	-3.51325	-3.44544	-3.78519	-3.6015	-1.68371	-3.74829	-3.36171	-4.01257	-3.49645	-5.48164	-3.19515					-0.690492	-2.42736	-1.9682	-2.13116	-2.87794	-1.29241	-3.60856	-3.55972	-4.8038	-3.52381		-0.0188935	-0.350897	-2.19141	-0.616642	-2.55936	-0.186242	-0.465833	-2.0577	-0.661859	-0.141022	-0.582739	0.0380036	-0.567615	-1.14087	-1.02928	-1.43513		-0.951923	-0.690736	-0.931021
3671	3671 IS1663 transposon	0.215255	-2.26682	-1.05953	-1.91937	-1.93719	-1.08365	-1.26867	-1.31533	-1.30726	-1.60818	-2.32653		-0.762188	-3.89673		-3.86449	-2.38743		-1.60793	-2.30077	-1.86813	-0.988127	-1.37041	-1.3131	-2.34235	-1.09014	-3.10779	-2.87783	3.16765	3.67502	2.07162	3.57026	1.96965	-2.26	2.86923	3.35845	0.647328	-2.46876	1.78697	3.32278	3.4954	3.42082	3.54527	3.49776	3.56835	3.40563	3.65231	3.87606
3670	3670 IS1663 transposase	-1.98496	-2.14176	-1.62742	0.52173	0.228276	-0.166109	-0.476666	-0.523324	-0.167333	-0.553136	-1.1866	-1.97914	-1.01458	-0.979193	-1.36905	-2.36199	-2.05486	-5.41841	-4.01232	-2.9682	-3.95059	-2.87794	-4.03783	-2.98053	-3.13233	-1.92386	-3.19025	-3.96029	3.1707	3.69262	1.60387	3.49621	1.73246	-2.04998	2.72313	0.178364	0.288807	-2.82791	1.81113	3.55066	3.55895	3.51219	3.70079	3.03421	3.19269	3.497	3.48843	3.70623
6087	6087 BPP2077 | | (BPP) Conserved hypothetical protein																			-4.09979	-3.66334	-3.95059	-3.44185	-4.54034	-5.06799	-4.63011	-5.11583	-5.34358	-1.31983		-0.365396	-0.697421	-0.867774	-0.834994	-0.906504	-1.05974	-0.0474111	0.0611724	-0.831067	-0.716213	-0.912383							-4.22418	-4.2944
6088	6088 BPP2078 | | (BPP) Conserved hypothetical protein																			-4.01232	-3.5321	-4.2307	-3.26497	-5.1253	-5.26064	-4.78211	-5.30847	-5.56597	-1.04775	-0.335262	-0.455594	-0.454444	-0.677671	-0.94337	-0.432988	-0.671336	-4.20006	0.119589	-0.870061	-1.01848	-0.308386							-5.32741	-5.40257
5535	5535 BB0022, BPP0022 | | (BB, BPP) putative metal transporter	0.384132	0.746606	0.635613	1.11528	0.85867	0.187001		0.793967		0.342913	0.866952		0.679321	0.290896					0.0900383	-0.0112678	0.0494098	-0.264967	0.0446273	0.366638	0.156491	0.196669	-0.40947	-0.508594	-4.45074	-3.40979	-0.705983	-0.122704	-0.797519	-0.685595	-4.10436	-0.641657	-4.00215	-0.331965	-3.94502	-3.43587	-3.90548	-3.64722	-3.82629	-3.74256		-3.66242	-3.77395	-4.24943
5536	5536 BB0022, BPP0022 | | (BB, BPP) putative metal transporter	1.13778			0.882248	0.750867	0.251956	0.146365	0.492023		0.317822		0.772601							-0.0553921	-0.0444347	0.362826	0.0458202	-0.0918747	0.307049	0.782676	0.182928	-0.775898	-0.493164	-4.45074	-4.99475	-0.278121	-0.172031	-0.176031	-0.517651	-2.44822	-0.320912	-2.77023	-0.0486582	-4.75184	-3.93587	-4.49045	-3.78472	-3.9783				-4.22418	-4.78657
5184	5184 BB | | (BB) BB0109 - BB0110 intergenic region			0.24859	-0.256405															0.217626	0.648242	-2.03805	0.522433	-3.37041	0.505656	0.769066	0.73904	0.94182	-1.10524	-4.22835	-3.3509	-2.16756	-2.6252	-3.27557	-3.44048	-2.30181	-0.893879	-2.38491	-4.60045	-3.02937	-2.69777			-5.56326				-4.17763	-4.81144
7004	7004 BB0110 | | (BB) putative adhesin																			0.671703	0.623818	-4.03805	0.66395	-4.21841	0.38322	0.842382	0.652356	0.175492	0.483629	-4.86578	-4.53532	-3.29095	-3.55809	-3.17603	-5.02545	-3.60994	-0.483851	-3.27273	-4.73796	-5.26641	-4.17858							-5.27395	-5.18521
5178	5178 BB0124 | | (BB) putative UDP-glucose 4-epimerase			-6.03681	-4.1824															0.758195	0.842183	-4.45309	-3.26497	-5.1253	0.649686	-5.36707	0.917595	1.14827	-5.72582	-4.71377	-0.00606838	-6.0983	-5.21017	-5.27557	-5.70352	-6.00225	0.0143158	-6.15444	-6.05989	-5.4888	-0.0610041	-3.98795	-3.40621	-4.9783				-4.75488	-7.11233
7006	7006 BB0128 | wbmS | (BB) hypothetical protein																			1.0372	0.830034	-4.57862	-3.79548	-5.80337	0.886206	-5.95203	1.29991	1.66605	-8.04775	-8.0357	0.336164	-6.0983	-6.43256	-6.08292	-6.44048	-6.00225		-5.85769	-6.47492	-7.07377	0.497695							-4.87027	-5.45324
5173	5173 BB0130, BPP0130 | wbmO | (BB, BPP) hypothetical protein	-2.39828	2.03499	-1.57738	-1.38886	1.46653	-1.3885	1.67341	2.161	1.78647		-1.4667	-1.33868	1.4602	-1.7091	-1.08728	-3.22706	-2.49846		1.07014	1.24355	-1.28317	-1.60786	-2.26732	1.3414	-2.42731	1.83184	1.84342	-2.29287	-3.71377	1.16007	-4.51334	-1.8476	-5.08292	-1.97874	-4.47284	0.537173	-1.73865	-1.85043	-2.00642	1.08565	-3.49045	-4.52169	-5.56326	-4.25713	-7.04452	-7.12185	-5.01667	-4.29526
5172	5172 BB0131, BPP0131 | wbmN | (BB, BPP) ABC transporter ATP-binding protein	0.835882	1.59233	0.463033	0.58313	0.462741	0.470455	0.744624	1.40146	0.868587	1.40776				0.633784	0.98643		-0.199804	1.34977	-0.00175417	0.31066	-0.192563	0.604449	-0.0592085	0.298332	0.197714	0.664518	0.495736	-0.128889	-7.0357	0.113771	-7.0983	-0.262634	-7.08292	-0.0207864	-4.47284	0.299668	0.484993	0.222566	-0.203401	-0.359978	-5.49045	-3.78472	-4.56326	-3.36404	-2.58509	-6.12185	-5.67763	-6.44567
5163	5163 BB0138, BPP0138 | wbmG | (BB, BPP) nucleotide sugar epimerase/dehydratase	0.409079		0.592544	0.311584	0.447475	0.733489	0.298368	0.717684	0.515278	1.55818	0.503548	0.92775	0.381777	0.325661					0.0801228	0.220462	-0.0722688	0.558155	0.26702	0.38322	0.0591937	0.344729	0.713249	-2.4039	-4.22835	-2.13677	-5.0983	-1.73212	-6.08292	-2.02545	-4.53561	-0.7077	-1.34499	-2.25253	-1.52998	-1.52706	-5.07541	-5.10665	-5.56326	-2.36404		-7.12185	-5.67763	-5.06924
5160	5160 BB0140, BPP0140 | wbmE | (BB, BPP) putative exported protein	1.19278	1.83696	0.533043	0.37831	0.500216	0.673783	0.65592	0.836672	0.652095	1.25312	0.929813	1.46867	0.632671	0.875859	0.841167	-7.03442	-0.00276762		0.138618	0.0940852	-0.167688	0.400915	0.249742	0.298332	0.283723	0.471252	0.918984	-0.707903	-7.0357	-5.40979	-4.51334	-0.197343	-7.08292	-0.595485	-4.86165	-4.14266	0.258531	0.293658	0.0179639	-0.207323	-5.07541	-7.10665	-7.14822	-3.47952	-3.45956	-7.12185	-6.38515	-6.11233
5159	5159 BB0141, BPP0141 | wbmD | (BB, BPP) putative membrane protein		0.627363	0.704654	0.58313	0.310738	0.196461	0.620296	0.602206		0.522022	0.825476	0.92775	0.980111	0.480238	0.765879	-3.03442			0.38403	0.192266	0.219335	0.194464	0.444558	0.349862	0.367048	0.544737	0.803259	0.0502796	-4.0357	-3.40979	-6.0983	-0.147157	-6.08292	-0.6825	-2.72514	-1.00046	0.133967	-0.046028	0.272642	-0.0530996	-3.26805		-2.68879	-1.18184		-2.59829	-4.11299	-4.31489
5157	5157 BB0142, BPP0142 | wbmC | (BB, BPP) putative glutamine amidotransferase		1.20135	-0.106075	0.285744	0.558222	0.869811	0.460256	0.0172439	-0.320683	0.536594	1.06324		0.237812	0.753523	0.924308	0.408525			-0.241805	0.275255	-0.394197	0.0458202	0.0841556	-0.34007	0.397468	0.512583	-0.0634744	-0.266393	-1.22835	-0.86547	-3.92838	-0.317082	-5.08292	-0.210792	-0.151116	-1.40018	0.018002	-0.105689	-0.716213	-1.07268	-3.61598	-3.2993	-3.68879			-5.12185	-6.01667	-5.14337
5154	5154 BB0144, BPP0144 | wbmA | (BB, BPP) putative glycosyl transferase	1.7692	1.61639	0.320739	1.06045	0.817698	0.639513	0.697539	1.03307	0.719209	1.2264	1.0734	1.25983	0.598401	0.661264	0.726708	-0.0686338	0.161462		-0.111102	-0.0669773	-0.00463006	0.310717	-0.125298	0.22663	-0.44538	0.449766	0.807252	-0.725824	-0.420992	-0.535321	-2.63887	-0.769594	-5.08292	-0.63557	0.0600139	-0.0910183	0.145358	0.237823	-0.0448389	-0.169119	-4.75348	-3.93673	-3.9783	-3.74256	-3.8746	-4.53689	-4.38515	-4.29526
5209	5209 BB0214, BPP0210 | | (BB, BPP) AraC family transcriptional regulator			0.294104	0.139523	0.600245			-0.116023	0.347241	-2.19314			0.340905						0.301093		0.09123	-2.57309	0.309331	0.0918806	-2.86457	-2.74954	0.535563	-1.58832	-2.0357	-2.04056	-1.74075		-3.27557	-2.02545	-2.3584	-0.547981	-1.33413	-2.73796	-1.5502	-2.866	-6.07541						-4.16645	-3.51991
5207	5207 BB0216, BPP0212 | | (BB, BPP) conserved hypothetical protein	1.18187	-2.39797	0.211115	-0.0669275	0.159672	-3.06093	-2.85363	0.242664	0.0671326	-5.10003	0.276137		0.174086	-7.06666	-5.45651	1.01543	-2.82039		0.0900383	-3.35522	-0.192563	-3.38044	0.0645268	0.244892	-4.44763	-5.93532	0.0189877	-5.46279	-5.0357	-2.82483	-3.51334	-3.69559	-4.27557	-5.42993	-3.05781	-2.13148	-4.46029	-4.47492	-4.4888	-5.09683	-3.90548	-4.78472	-5.56326			-7.12185	-5.17763	-4.4767
5051	5051 BB0376, BPP0373 | | (BB, BPP) putative membrane protein	0.758768	1.10793	0.864054	0.921932	0.700241	1.2655	1.17611	1.2198	1.25073	1.3553	2.1474	1.65107	0.762148	1.06263	0.980892				0.0900383	-0.124925	-0.0722688	0.000377195	0.0841556	0.324327	0.145999	0.575415	0.161946	-0.46279	-0.465846	-0.440164	-0.384055	-0.591257	-0.212557	-0.85552	0.0707772	-0.381161	-0.174393	-0.141022	0.489371	-0.78659	-4.75348	-7.10665	-6.14822	-4.47952	-6.04452	-7.12185	-5.59679	-4.11991
5050	5050 BB0377, BPP0374 | | (BB, BPP) putative membrane protein	1.68109	1.85151	1.05065	0.768686	0.613985	0.81559	0.82193	1.11961	0.943474	1.01371	1.62249	1.53331	0.942356	0.899128	1.08781	0.063614	0.341497	1.92144	-0.279607	-0.113147	0.524189	0.485804	-0.148018	0.391441	-0.186073	0.482352	1.13892	-0.877828	-0.335262	-0.294313	-0.155786	-0.659969	-0.0494982	-0.582531	0.255162	-0.0298002	0.1623	0.610818	0.301575	-0.364339	-5.49045	-3.52169	-4.82629	-3.36404	-4.23717	-7.12185	-3.98147	-3.76057
5022	5022 BB, BPP | | (BB) BB0449 - BB0450 intergenic region; (BPP) BPP0448 - BPP0449 intergenic region	1.70803	-2.8719	-2.51325	-2.76737	0.507596	-2.6015	-2.4386	0.205905	0.477008	-2.57647	-0.97289	-2.0666	0.255514	-2.2593	-3.13459	-4.22706	-2.61876	-2.83345	0.222142	-2.5321	-2.86813	-2.71748	-3.54034	0.179937	-3.25837	-3.24606	1.20623	-7.04775	-7.0357	-6.99475	-7.0983	-4.21017	-5.49796	-5.34497	-4.15413	-2.07728	-5.40962	-4.16889	-4.7375	-6.00051	-4.49045	-5.52169	-5.56326	-1.9352	-2.79659	-7.12185	-6.01667	-5.62934
3085	3085 BB0466, BPP0466, BP0433 | | (BB, BPP, BP) probable LysR-family transcriptional regulator	-0.62428	-0.549968	-0.364387	-0.671443		-0.388501	-0.531707	-0.784817	-0.570297			-0.141791	-0.634433						-0.406299	-0.383237	-0.430723	-0.403165	-0.609598	-0.625047	-0.585711	-0.508498	-0.635237	-2.65544	-2.86578		-2.42587	-1.97313	-2.4105	-2.35302	-1.85843	0.245172	-0.814526	-2.56803		-2.21939	-0.361164	0.285665	-0.17094	-0.435127	-0.250106	-0.127494	0.382383	0.00322074
1366	1366 BB0467, BPP0467, BP0432 | | (BB, BPP, BP) conserved hypothetical protein	-1.35344	-1.10719	-0.569207	-0.949744	-1.7148	-0.694605	-0.50786	-1.48526	-0.922599	-1.0888	-0.565715	-0.896678	-0.709721	-0.958132	-1.54962	-0.668096	-0.253576		-0.514824	-0.539962	-0.570448	-0.358077	-0.563055	-0.868318	-0.713129	-0.920743	-0.734311	-3.29287	-3.12881	-1.82483	-2.51334	-2.8476	-2.913	-1.73056	-2.1994	0.0369811	-2.46501	-2.65506	-2.06258	-1.61188	0.586369	0.628057	0.244097	-0.0701299	0.0161743	0.296005	0.635414	0.133641
7033	7033 BB0471, BPP0471, BP0427 | | (BB, BPP, BP) putative exported protein																			0.379994	0.31066	0.417274	0.333801	0.117876	0.435835	0.49091	0.363952	0.161946	-6.46279	-0.927177	-0.737365	-0.928375	-0.704639	-0.665069	-1.15508	-0.662403	0.00381426	-0.063275	-0.802498	-1.58191	-0.956487							-1.46338	-1.80973
7038	7038 BB0477, BPP0477 | | (BB, BPP) conserved hypothetical protein																			-0.0229707	0.0423701	-0.283166	0.100682	-0.424858	0.391441	0.351747	0.14156	0.115849	-4.04775		0.00524693	-3.77637	-3.69559	-3.913	-3.21809	-4.00225	-0.632374	-3.27273	-3.73796	-3.90384	-3.41349							-5.38515	-4.84321
7039	7039 BB0478, BPP0478 | | (BB, BPP) conserved hypothetical protein																			0.0499609	0.0211536	0.0280361	0.163876	-0.11407	0.208134	0.691823	0.391966	-0.196741	-5.46279	-5.0357	0.272033	-5.0983	-4.69559	-6.08292	-4.70352	-6.00225	-2.91995	-4.53576	-6.05989	-5.07377	-6.00051							-5.88515	-4.94838
7040	7040 BB0479, BPP0479 | | (BB, BPP) hypothetical protein																			0.240064	0.182743	0.256568	0.329214	-0.452872	0.349862	0.579348	-0.0824053	-0.75862	-4.46279	-3.12881	0.0713361	-3.51334	-3.01752	-3.76099	-4.44048	-4.1949	-3.68548	-3.68777	-4.47492	-4.07377	-4.20803							-4.22418	-3.96193
6030	6030 BPP0482, BB | | (BPP) hypothetical protein ; (BB) BB0481 - BB0482 intergenic region																			-1.39935	-0.327742	-0.514491	0.383321	-0.649564	-1.34007	0.305354	-0.501118	-1.82901	-1.49316	-2.86578	-1.95036	-3.92838	-0.827697	-4.49796	-1.63313	-4.1949	-5.42245	-1.21383	-1.97242	-2.02937	-3.83954							-4.22418	-4.33836
6037	6037 BB0486, BPP0487 | | (BPP) ; (BB) hypothetical protein																			-1.09979	-1.41181	-2.33761	-1.26497	-4.1253	-1.18535	-1.74258	-1.62398	-1.31805	-1.79983	-1.45074	-1.7853	-4.77637	-1.88824	-5.08292	-4.70352	-4.41729	-5.42245	-0.903495	-5.47492	-4.26641	-4.70803							-4.09267	-5.14337
6038	6038 BB0488, BPP0488 | virB6 | (BB, BPP) plasmid-related protein																			-0.192896	-0.185297	-4.2307	0.263412	-7.1253	-0.185348	-0.4763	-0.196965	-0.0741217	-0.44784	-0.215523	-0.972385	-7.0983	-0.827697	-7.08292	-7.02545	-5.41729	-1.3927	-4.85769	-7.05989	-7.07377	-7.00051							-5.22418	-5.72236
7048	7048 BB0490 | | (BB) putative membrane protein																			-2.07742	-2.2743	-2.2307	-3.57309	-4.66587	0.482756	-2.99784	-0.723511	0.752945	-5.04775	-3.08151	-2.01747	-4.01084	-2.21017	-4.49796	-4.44048	-4.1949	-8.00741	-4.68777	-4.15299	-4.61433	-3.23873							-4.85983	-3.46352
7049	7049 BB0491 | virB5 | (BB) plasmid-related exported protein																			-2.9705	-4.14877	-2.99366	-3.50598	-4.80337	0.894905	-4.63011		1.05119	-5.72582	-5.22835	-4.53532	-5.0983	-4.55809	-4.38248	-4.02545	-4.68032	-2.96302	-4.05034		-5.75184	-4.54706							-5.51667	-4.87425
7050	7050 BB0492 | | (BB) hypothetical protein																			-7.09979	-6.05566	-6.03805	-5.96541	-8.1253	0.808526	-7.95203	-4.30847	1.27533	-8.04775	-8.0357	-7.99475	-8.0983	-8.01752	-6.49796	-8.02545	-8.00225	-3.91995	-7.85769	-8.05989	-8.07377	-7.20803							-8.18175	-6.779
7051	7051 BB0493 | virD2 | (BB) plasmid-related protein																			-3.1929	-2.92638	-2.45309	-2.38044	-4.66587	-0.633362	-4.63011	-5.11583	-0.429838	-5.2404	-5.71377	-3.67282	-4.51334	-4.43256	-4.76099	-5.02545	-4.09536	-6.42245	-4.27273	-5.05989	-4.61433	-3.77079							-4.11299	-5.04437
7052	7052 BB0494 | | (BB) hypothetical 20.3 kDa protein, plasmid-related protein																			-5.77786	-6.05566	-6.03805	-4.15805	-6.54034	0.859787	-7.95203	-8.11583	1.35686	-8.04775	-8.0357	-7.99475	-6.51334	-8.01752	-7.08292	-8.02545	-6.41729	-3.48385	-6.27273	-8.05989	-8.07377	-7.00051							-5.88515	-7.05569
7054	7054 BB0496, BPP0488 | | (BPP) plasmid-related protein ; (BB) hypothetical protein																			-0.890333	-1.59623	-4.2307	-1.57309	-7.1253	1.62898	-1.99784	-1.83043	2.14368	-3.34731	-2.78777	-1.70935	-5.0983	-1.59126	-5.49796	-3.70352	-6.00225		-4.53576	-7.05989	-5.07377	-3.91555							-6.18175	-3.11245
7055	7055 BB0497 | | (BB) hypothetical protein																			-4.77786	-4.24831	-5.45309	-4.64348	-6.54034	0.783758	-6.36707	-7.11583	1.17324	-8.04775		-6.40979	-6.51334	-6.01752	-7.08292	-7.02545	-5.1949	-4.20006	-6.85769	-8.05989	-6.4888	-5.30435							-6.05367	-6.91734
7056	7056 BB0498 | | (BB) hypothetical protein																			-3.64035	-4.35522	-4.13116	-1.29298	-1.99601	-0.306439	-2.06939	-2.59227	0.101728	-5.72582	-5.45074	-4.08786	-4.51334	-6.43256	-1.83499	-2.50188	-1.71685	-8.00741	-4.27273	-2.73796	-5.26641	-3.21939							-2.98147	-2.09519
7057	7057 BB0499, BPP0494 | | (BB, BPP) hypothetical protein																			0.0191548	0.153791	-3.86813	0.0569607	-4.31794	0.856822	-0.265533	-0.104601	1.17549	-5.04775	-4.0357	-0.124388	-3.77637	-3.69559	-4.08292	-3.85552	-4.00225	-8.00741	-3.39826	-4.47492	-4.75184	-3.68583							-6.17763	-4.87425
7058	7058 BB0500 | | (BB) putative integrase																			-1.59199	-2.24831	-1.77127		-4.54034	0.805453	-3.95203	-3.47197	0.719427	-3.52419	-1.60944	-1.11211	-4.77637	-0.56631	-4.62349	-4.11855	-5.1949	-3.83749	-2.1028	-6.05989	-6.07377	-3.93587							-5.85983	-4.22245
7064	7064 BB0527 | | (BB) conserved hypothetical protein																			-4.92986	0.836122	0.605803	0.920289	0.448349	-6.06799	0.677323	0.931296	-7.15094	-7.04775	-6.45074	-7.99475	-4.77637	-5.21017	-5.76099	-6.02545	-5.1949		-5.53576	-5.47492	-8.07377	-6.50051							-4.75488	-4.54958
7065	7065 BB0528 | | (BB) putative DNA-binding protein																			-0.833	0.357966	0.209874	0.18434	0.26272	-3.48303	0.551792	0.632365	-3.19674	-4.2404	-3.94824	-3.60244	-3.39786		-3.22494	-1.81599	-3.1949	-3.6151	-3.15725	-3.66757	-4.4888	-3.75458							-4.18613	-3.96164
7066	7066 BB0529 | | (BB) hypothetical protein																			-2.9705	0.00503397	0.297337	0.502198	0.691686	-4.1611	0.636681	0.966321	-5.15094	-4.46279	-3.51214	-2.99475	-3.1441	-0.867774	-3.12872	-3.50188	-4.1949	-2.91995	-3.85769	-3.88996	-5.07377	-4.80435							-4.85983	-4.34441
7071	7071 BB0534, BPP0529 | | (BB, BPP) putative exported protein																			0.240064	0.22974	-0.167688	0.078987	-0.10293	-0.0127083	0.0137508	0.267876	-0.00119016	-1.31983	-1.42099	-1.86547	-0.831514	-0.888238	-0.743071	-1.19256	-1.22089	-0.279493	-1.0248	-0.88996	-1.75184	-1.15398							-1.50659	-1.55439
7108	7108 BB0571, BPP0565 | | (BB, BPP) putative branched-chain amino acid transport ATP-binding protein																			0.194834	0.0736211	0.1714	0.310717	0.150827	0.332889	0.276785	0.2061	-0.0741217	-1.29287		-1.08786	-0.740748	-0.847596	-0.873468	-1.02545	-0.87297		-0.728408	-0.584152	-1.40134	-0.591217							-5.51667	-5.25068
7124	7124 BB0587, BPP0581 | | (BB, BPP) conserved hypothetical protein																			0.119382	0.0940852	0.531803	0.714073	0.366555	0.349862	0.96683	0.584611	-0.117514	-4.04775	-4.22835	-4.1874	-3.01084	-3.21017	-3.76099	-3.56601	-3.41729	0.182412	-3.27273	-4.05989	-4.07377	-3.36712							-4.77395	-5.25068
7180	7180 BB0652 | | (BB) putative exported protein																			0.318066	-0.027756	0.543148	0.498117	0.227849	0.543034	0.802854	0.285051	0.535563	-2.96029	-2.71377	0.0820625	-2.70598	-2.76959		-2.59918		-1.89889	-2.36584	-3.81196	-2.31888	-2.9802							-0.973831	-3.18341
7181	7181 BB0653 | | (BB) putative 3-hydroxyisobutyrate dehydrogenase																			0.745704	0.479613	0.683046	0.158714	0.599216	0.700194	0.981657	0.472886	0.332878	-5.2404	-4.71377	0.60516	-4.0983	-4.43256	-3.62349	-5.21809	-3.54282		-4.53576	-4.60045	-5.4888	-4.95678							-5.59267	-5.0647
7182	7182 BB0654 | | (BB) LysR-family transcriptional regulator																			-0.192896	-0.539962	0.723498	0.735033	0.444558	-0.179247	0.951848	-0.0283655	-0.507081	-4.14086	-4.57627	-0.161863	-3.1441	-4.8476	-5.27557	-5.02545	-5.00225	-4.68548	-3.9508	-6.05989	-4.75184	-5.50051							-6.18175	-5.46837
7245	7245 BB0718 | bcpA | (BB) carboxyvinyl-carboxyphosphonate phosphorylmutase																			0.579694	-0.294111	0.156704	0.652978	0.606021	0.332889	0.812838	0.57417	0.426492	-1.29287	-1.52791	-1.86547	-0.888847	-1.00629	-0.607188	-0.806277	-1.15676	-0.25922	-1.12977	-1.17724	-1.37333	-0.716709							-3.82051	-4.09093
7247	7247 BB0720 | | (BB) putative membrane protein																			0.704345	0.722415	0.504979	0.596835	0.766486	0.635913	0.775887	0.886987	0.773875	-0.690201	-0.67815	-0.471191	-0.12102	-0.0288368	-0.0168321	-0.685595	-0.0833894	-0.356361	-0.326309	-0.246104	-0.672886	-0.0386591							-4.62337	-6.27087
7324	7324 BB0815, BPP0729 | | (BB, BPP) putative outer membrane protein																			-0.241805	-0.173019	-0.167688	0.244046	0.656062	0.0194721	-0.0693905	0.044043	0.597256	-0.493164	-2.12881	-3.99475	-0.831514	-0.509727	-1.08292	-0.45559	-1.04806	-0.452824	-1.90349	-1.25253	-3.4888	-0.811226							-3.84142	-4.46352
7330	7330 BB0821, BPP0735 | | (BB, BPP) autotransporter																			0.148141	-2.4707	-0.00463006	-1.64348	-0.0378349	-0.299806	-3.04514	-3.41539	0.0874675	-2.58832	-3.45074	-2.74683	-2.39786	-2.43256	-2.6906	-3.11855	-3.68032	-0.759485	-3.27273	-3.15299	-4.26641	-3.51187							-3.49447	-3.5295
5218	5218 BB0908 | | (BB) putative helicase			-2.28193	-0.327744	-0.286935														-1.6904	-2.19768	-2.13116	-2.01121	-3.42486	-3.60856	-3.14468	-2.90637	-3.15094	-3.18977	-2.57627	-2.56849	-3.0983	-2.80807	-2.99546	-3.11855	-2.95786	-4.69612	-2.2203	-3.35945	-3.90384	-2.67409			-5.14822				-5.30019	-2.36297
5219	5219 BB0909 | | (BB) conserved hypothetical protein			-4.86689		-5.52215	-5.47596	-4.56413												-3.57622	-3.19768	-3.71612	-3.50598	-6.1253	-6.06799	-6.95203	-6.53087	-6.15094	-6.46279	-6.0357	-6.40979	-4.01084	-4.01752	-6.08292	-5.21809	-6.76532	-3.59289	-5.33549	-7.05989	-7.07377	-4.30435	-5.07541	-5.52169	-8.14822				-5.09267	-4.61505
5223	5223 BB0914, BP3112 | | (BP) Pseudogene; (BB) putative integrase			-0.90753	-0.731743	-5.10711			1.73714					1.63605	-0.691617					-4.09979	-0.136799	-1.57862	0.0345929	-1.8399	-1.26064	-0.929666	-0.870677	-0.981012	-5.04775	-3.57627	-2.82483	-1.42587	-3.55809	-1.79752	-1.85552	-4.1949	-5.02414	-4.7848	-2.41603	-2.26641	-3.86712	-7.07541	-2.4628	-2.10383			-2.79992	-2.59392	-3.3966
5224	5224 BB0915 | | (BB) conserved hypothetical protein		-0.623969	-0.653108	-1.50433	-7.10711	-0.660047	-3.85363	0.848644	1.13261	-0.427605		-0.196239	-0.816636						-4.77786	-0.49342	-4.45309	-0.514196	-6.54034	0.101934	-1.00952	-0.7671	-0.208423	-8.04775	-8.0357	-7.99475	-5.51334	-1.67767	-6.49796	-7.92993	-4.68032	-2.04213	-0.965776	-7.05989	-8.07377	-6.20803	-4.49045	-5.10665	-5.82629				-6.51667	-6.62934
2267	2267 BB0924, BPP0830, BP3454 | | (BB, BPP, BP) putative lipoprotein	-0.102717	0.242721	0.27607	0.55095	0.178288	0.0786246	0.161315	-0.507977	-0.119636	-0.088803	0.713001	0.133069		0.246227	0.257732		0.143083		-0.0390903	0.173157	0.0226429	0.219468	0.201132	0.00882489	0.268178	0.318009	0.27508	0.209635	-0.592758	-4.82483	-0.0376042	-3.43256	-0.00610565	-3.85552	-1.72692	0.332437	-3.19983	-3.88996	-5.44502	0.231477	-0.513167	-0.199762	-0.259477			0.163554	-0.0370988	-0.624445
2266	2266 BB0925, BPP0831, BP3455 | | (BB, BPP, BP) putative taurine dioxygenase	0.322342	0.299794	0.442968	0.41453	0.372666	0.71386	0.431767	0.334923	0.152169	0.226399	0.834465	0.551782	0.365567	0.176518	0.0826454	0.26479	-0.0337945		0.0998861	-0.0112678	0.116765	-0.00540516	-0.00117641	-0.0400847	0.338686	0.409856	0.262948	0.444101	-0.0756999	-4.40979	0.159088	-3.6252	0.296457	-3.26	-3.33945	0.0543012	-2.69388	-2.35614	-2.77956	-0.585994	-0.0810559	-0.0459566	0.00659791	0.149836	0.36062	-0.144568	-0.0636708	0.0467374
7351	7351 BB0981, BPP0888 | | (BB, BPP) probable acyl-CoA dehydrogenase																			0.0397651	0.0940852	-0.0607731	-0.0465439	0.0244494	-0.0567635	0.0366512	-0.0177962	0.249942		-1.39185	-1.40979	-0.908476	-0.769594	-1.06055	-1.81599	-0.852506	-0.334988	-1.50014	-1.03752	-1.37333	-1.51834							-2.82051	-2.56341
7352	7352 BB0982, BPP0889 | | (BB, BPP) conserved hypothetical protein																			0.275253	0.173157	-0.0722688	0.078987	0.0546114	0.23579	0.0813895	0.160296	0.00893405	-5.46279	-4.71377	-4.67282	-3.29095	-3.21017	-4.76099	-5.02545	-4.00225	-1.27949	-4.05034	-4.47492	-5.4888	-3.68583							-4.22418	-5.27087
7353	7353 BB0983, BPP0890 | | (BB, BPP) putative exported protein																			-0.0997863	0.0211536	-0.131162	0.28252	0.113107	0.280737	0.0366512	0.132099	-0.450498	-4.2404	-4.45074	-3.1874	-2.57474	-3.11063	-2.83499	-3.21809	-2.75433	-3.42245	-2.85769	-4.25253	-2.9863	-3.65029							-3.80019	-4.56921
7354	7354 BB0984, BPP0891 | | (BB, BPP) probable LysR-family transcriptional regulator																			-0.0445038	0.0632791	-0.0722688	0.0345929	0.0841556	0.0918806	0.00216278	0.11299	0.0874675	-2.72582	-2.51214	-2.13677	-1.37038	-1.26263	-2.03853	-2.38159	-2.04806	-3.20006	-2.68777	-2.25253	-2.31888	-2.06533							-3.77395	-3.27912
7391	7391 BB1021 | | (BB) putative membrane protein																			0.275253	0.00503397	0.0652347	0.333801	0.421597	0.431855	0.706178	0.691527	0.829202	-3.34731	-4.71377	-4.82483	-2.34341	-2.59126	-2.59107	-3.11855	-2.91479	-0.460519	-3.39826	-3.66757	-1.01848	-3.52779							-4.18899	-4.15606
7393	7393 BB1024 | | (BB) LysR-family transcriptional regulator																			0.00350155	-1.88574	-1.95059	-1.47355	-1.80337	-0.0567635	-1.82275	-1.84904	0.184453	-2.52419	-2.99131	-3.08786	-1.63887	-1.52567	-2.30156	-3.11855	-1.97988	-0.712792	-2.9508	-2.305	-2.51918	-2.46679							-3.7182	-3.96989
7395	7395 BB1026 | | (BB) putative exported protein																			-0.656843	-1.64627	-1.73427	-1.79548	-2.21841	0.0141583	-2.17067	-2.13855	0.23708	-1.96029	-2.12881	-1.7853	-1.94855	-1.73212	-2.12872	-1.85552	-2.44766	-5.00741	-1.70794	-2.38746	-2.42991	-2.3879							-2.20053	-2.4289
7397	7397 BB1028 | | (BB) putative exported protein																			0.248942	0.211125	0.371338	-0.473554	-0.279808	-0.247812	-0.293822	-0.144285	0.0388873	-1.4779	-1.76892	-1.90729	-1.37038	-1.52567	-1.45356	-1.51765	-1.4324	-0.51556	-2.0248	-1.33197	-1.47385	-1.55842							-2.76994	-3.36398
7422	7422 BB1054 | | (BB) LysR-family transcriptional regulator																			0.514924	0.510392	0.190766	0.219468	0.935398	0.909289	0.49505	0.723375	1.2648	-0.286201	-0.885955	-1.09994	-0.468944	-0.153335	0.0819857	-0.192555	-0.095362	-0.130896	-1.43143	0.11004	0.125907	-0.854276							-4.09267	-5.94894
7467	7467 BB1100 | mgtA | (BB) Mg(2+) transport ATPase																			0.522266	0.411944	0.598572	0.792816	0.825987	0.755377	0.896589	0.814909	0.865871	-5.46279	-7.0357	-5.40979	-3.57474	-2.88824	-4.76099	-4.70352	-4.54282	-1.17452	-4.53576	-4.88996	-5.26641	-4.27079							-4.80019	-5.14337
7468	7468 BB1101 | | (BB) two component sensor kinase																			-0.716082	-1.24831		-0.403165	-0.488673	-0.820063	0.351747	-0.185091	-0.611778	-1.72582	-1.51214			-1.59126	-2.12872		-1.68032	-1.01873	-1.53576		-2.07377	-1.66385							-1.94468
7567	7567 BB1221, BPP1008 | | (BB, BPP) hypothetical protein																			-0.673522	-0.579929	-1.10732	-1.3507	0.482033	0.0715606	0.156491	0.215089	0.865871		-2.64338	-2.60244	-1.19141	-1.2896	-1.30156	-1.70352	-1.54282	0.182412	-2.21383	-1.66757	-1.37333	-1.97968							-4.4317	-4.36939
5431	5431 BB1342, BPP1126 | acnA, acn | (BB, BPP) aconitate hydratase	0.858734	1.50121	0.211115	0.410551	0.392732	0.493662	0.737991	0.437576	0.321554	0.185372	1.1474	0.922081	0.389815	0.518307	0.699991				-0.266896	0.266266	-0.337613	0.000377195	-0.0809036	-0.0679907	0.0579833	0.377536	-0.0848481	-0.981663	-1.30778	-1.3509	-0.31694	-0.303276	-0.779141	-0.721001	-0.410855	-0.459501	-0.604504	-0.993796	-0.209464	-0.781372	-4.49045	-3.19976	-3.82629	-1.85503	-1.72259	-5.12185	-4.53493	-4.04437
5429	5429 BB1344, BPP1128 | | (BB, BPP) probable hydrolase	1.04002		1.22528	1.69206	1.25483		1.28932	0.878148	1.00931	1.30511	2.16176	2.00754	0.91477	0.99404					0.185616	0.284188	0.0280361	-0.33605	0.309331	-0.125476	-0.0451429	0.423331	0.324796	-0.253337	-0.609437	-0.886229	-0.384055	-0.55809	-0.368676	-0.875698	0.116247	0.0589961	0.0785006	-0.226995	0.834191	-0.849618	-5.49045			-2.54092		-7.12185	-5.17763	-4.38902
8166	8166 BB1366, BPP1150, BP1054 | prn | (BB, BPP, BP) pertactin precursor																			0.518599	0.573695	0.535594	0.465045	0.470892	0.41179	0.156491	0.411649	0.37654	-1.33351	-0.958886	-0.917937	-0.840912	-0.574578	-0.94337	-0.607593	-0.862701	0.26405	-0.9508	-0.951361	-0.760883	-0.909932							-0.91941	-0.853019
6060	6060 BB1366, BPP1150, BP1054 | prn | (BB, BPP, BP) pertactin precursor																			0.0701387	0.243546	0.0226429	0.158714	0.13209	0.101934	-0.217324	-0.121475	0.0633818	-1.03653	-1.20281	-1.05224	-1.08707	-0.847596	-1.45356	-0.211664	-1.3729	-0.265946	-1.0248	-1.18952	-1.31888	-1.38655							-1.03061	-1.42232
7633	7633 BB1470 | | (BB) conserved hypothetical protein																			0.751963	0.483497	-4.13116	0.696371	-5.80337	0.572254	0.658991	0.713894	-0.162253	-6.46279	-5.45074	-5.40979	-5.0983	-5.43256	-5.76099	-5.44048	-6.00225	-0.272703	-5.85769	-6.47492	-6.07377	-5.54706							-5.03493	-5.67169
7634	7634 BB1471 | | (BB) putative exported protein																			1.03207	1.02915	-3.51449	1.18688	-6.1253	0.856822	0.981657	0.976929	0.368699	-8.04775	-8.0357	-7.99475	-5.29095	-5.01752	-5.49796	-4.56601	-5.1949	-6.00741	-4.27273	-6.47492	-8.07377	-5.70803							-6.59679	-6.12934
7635	7635 BB1472 | | (BB) conserved hypothetical protein																			1.03464	1.12176	-4.45309	1.13262	-6.1253	0.862747	0.963846	1.07646	0.360815	-7.04775	-8.0357	-7.99475	-5.51334	-5.43256	-6.08292	-6.02545	-5.41729	-3.30697	-4.68777	-8.05989	-8.07377	-5.59683							-6.01667	-7.33836
7636	7636 BB1473 | | (BB) putative oxidoreductase																			0.668398	0.889782		0.674838	-4.66587	0.783758	0.893457	1.2061	0.283691	-6.04775	-7.0357	-5.40979	-5.77637	-4.8476	-4.08292	-7.02545	-5.68032	-6.00741	-4.85769	-4.88996	-7.07377	-7.88709							-3.81537	-4.93318
7637	7637 BB1474 | | (BB) putative DNA-binding protein																			0.971676	1.07104	-4.71612	1.26341	-6.54034	1.08176	1.04232	0.917595	-0.0794749	-8.04775	-8.0357	-6.99475	-6.0983	-6.01752	-7.08292	-6.02545	-6.00225	-3.68548	-5.53576	-8.05989	-8.07377	-6.00051							-7.17763	-7.58401
7657	7657 BB1494, BPP2098 | | (BB, BPP) conserved hypothetical protein																			0.477643	0.124247	-0.337613	-0.307196	-0.481442	-0.286631	-0.704106	0.672074	0.492919	-1.49316	-1.86578	-0.950359	-1.05391	-1.01752	-1.30156	-1.63313	-1.60994	0.192259	-0.628872	-1.85043	-3.61433	-0.938448							-1.51779	-1.92995
7658	7658 BB1495, BPP2099 | | (BB, BPP) Putative transcriptional regulator																			0.334842	0.220462	0.0172294	-0.237487	0.12263	-1.36755	0.0137508	0.10334	-1.62738	-1.79983	-1.7503	-1.86547	-1.39786	-1.40281	-1.32803	-1.77752	-1.5104	0.142334	-1.68777	-1.44518	-1.61433	-1.9991							-2.68899	-1.98587
7659	7659 BB1496, BPP2100 | | (BB, BPP) Putative short chain dehydrogenase																			-0.111102	-0.579929	0.131872	0.347476	-0.424858	-1.42413	0.691823	-0.0283655	-2.62738	-1.34731	-1.39185	-1.08786	-1.37038	-1.31708	-2.03853	-1.07125	-2.04806	-1.64986	-1.1028	-2.01549		-1.45018							-1.51021	-1.59845
7660	7660 BB1497, BPP2101 | | (BB, BPP) putative exported protein																			0.0499609	0.328042	-0.0493684	0.224417	-0.0484821	-2.3131	0.369895	-0.150044	-3.24405	-3.72582	-4.71377	-4.1874	-1.96902	-1.69559	-2.43907	-4.44048	-2.60994	-0.564469	-3.27273	-2.97242	-3.61433	-3.5531							-3.5077	-4.27087
7661	7661 BB1498, BPP2102 | | (BB, BPP) Putative hydrolase																			0.194834	0.104209	0.121818	0.510326	-0.11407	-4.26064	0.369895	-0.0605459	-5.15094	-5.46279	-5.45074	-4.99475	-3.51334	-3.43256	-5.08292	-4.44048	-4.1949	-3.00741	-4.27273	-5.05989	-4.75184	-4.80435							-5.22418	-5.91734
7662	7662 BB1499, BPP2103 | | (BB, BPP) Putative monoxygenase																			0.109667	0.114263	0.190766	0.604449	-0.510588	-3.48303	0.563666	-0.104601	-4.15094	-4.2404	-3.45074	-3.1874	-2.34341	-2.76959	-2.99546	-1.50188	-3.41729	-4.00741	-2.68777	-3.73796	-3.37333	-3.04706							-4.38515	-4.05569
7663	7663 BB1500, BPP2104 | | (BB, BPP) Putative 3-hydroxybutyryl-CoA dehydrogenase																			0.318066	0.104209	0.598572	0.649303	-0.555442	-4.74606	0.802854	-0.150044	-5.56597	-7.04775	-5.45074	-6.99475	-4.29095	-4.01752	-5.08292	-4.44048	-4.68032	-3.10052	-5.27273	-5.47492	-6.07377	-4.41555							-7.17763	-6.25068
5444	5444 BB1606, BPP2209 | | (BB) Putative oxidoreductase ; (BPP) Pseudogene	2.2164	2.12713	0.438921	0.58313	0.985643	0.999769	1.04253	0.322098	0.732265	0.648163	1.76408	1.76945	0.349173	0.938969	0.997443	0.623793	0.863306	2.60949	-0.0445038	-0.222772	-1.10732	-0.426248	-0.182783	-0.0907108	0.521571	0.505851	0.500114	-0.306286	-1.10496	-1.26683	-0.498387	0.815369	-0.0829212	-0.195616	-0.188074	0.0336748	-0.454504	0.658319	0.0916052	-0.719387	-5.49045	-5.10665	-4.56326	-3.15759	-2.58509	-7.12185	-5.59679	-3.05444
5443	5443 BB1648 | | (BB) putative acetyltransferase			-3.78889																0.681573	-3.24831	-2.8286	-2.92101	-4.80337	-5.06799	-5.63011	-4.7939	-5.34358	-0.128889	-4.86578	-5.1874	-3.57474	-3.6252	-4.76099	-5.44048	-3.91479	-0.437557	-4.09259	-5.73796	-4.90384	-2.7486							-4.16645	-5.46837
5576	5576 BB1665 | | (BB) phage-related putative exported protein		-4.04182	-4.22946	-8.0893	-5.10711	-3.813	-3.4386	1.43361					0.563298	-3.97919			-3.14232		0.551265	-3.14877	-3.2307	-3.10743	-5.31794	-6.06799	-4.31611	-5.7939	-6.15094	-4.72582	-4.45074	-5.1874	-6.0983	-4.69559	-6.49796	-3.81793	-5.00225	-2.55342	-4.74698	-5.61656	-6.07377	-5.54706		-5.78472	-4.9783		-4.72259	-8.12185	-4.4317	-4.75339
5531	5531 BB1666 | | (BB) phage-related hypothetical protein	-2.21256	-2.54997		-2.15856	-2.85919		-2.11667	1.161	1.04899	-2.60818	-2.05905			-1.33874	-1.63209	-2.57499			-1.64035	-3.35522	-3.03805	-1.47355	-3.95537	-5.48303	-2.55972	-4.28893	-5.56597	-4.2404	-6.45074	-4.99475	-4.92838	-5.01752	-5.49796	-4.70352	-3.74313		-4.85769	-5.73796	-0.00561064	-5.45678	-4.75348	-4.78472	-4.68879	-4.25713	-2.3166	-5.12185	-4.07047	-4.85188
5527	5527 BB1670 | | (BB) phage-related hypothetical protein			-5.22946	-6.0893	-6.52215														-3.51482	-3.41181	-3.95059	-3.38044	-5.54034	-5.26064	-5.36707	-6.6926	-5.82901	-5.2404	-5.22835	-3.82483	-4.51334	-5.01752	-6.08292	-4.85552	-2.75433	-5.50261	-3.77023	-6.47492	-5.75184	-3.7749			-4.82629				-5.88515	-6.58401
5526	5526 BB1671 | | (BB) phage-related hypothetical protein				-3.69698															0.868881	-4.05566	-4.45309	0.72808	-4.80337	-5.26064	0.769066	-6.11583	-6.15094	-1.76235	-6.0357	-7.99475	-5.0983	-5.43256	-4.49796	-6.02545	-4.68032	-4.30697	-5.85769	-5.25253	-6.4888	-5.80435			-6.14822				-4.8927	-4.83576
5524	5524 BB1673 | | (BB) phage-related hypothetical protein			-5.22946		-4.20022	-3.36049		1.23128	0.880364				0.666146						-2.07742	-2.22277	-2.64574	-1.87794	-4.21841	-4.74606	-3.04514	-3.22555	-6.15094	-4.87783		-4.40979	-3.19141	-3.43256	-4.27557	-3.47648	-3.88566	-1.50518	-5.91448	-6.05989	-4.4888	-3.71558	-7.07541			-2.97702	-4.23717	-8.12185	-4.42373	-5.40257
5518	5518 BB1681 | | (BB) phage-related hypothetical protein	-2.83268		-4.86689	-3.91937	-3.01965	-2.77552	-2.81411		0.805128	-5.10003	-2.35349								0.24451	-2.80773	-2.57862	-2.50598	-4.66587	-4.60856	-4.36957	-5.43532	-5.34358	-5.72582	-5.45074	-5.1874	-3.24032	-3.21017	-4.76099	-5.42993	-3.91479	-2.16225	-4.60161	-4.73796	-3.7153	-4.71558	-4.16852	-5.10665	-5.56326				-5.18175	-4.72236
5515	5515 BB1684 | | (BB) phage-related hypothetical protein	-3.13524	-2.40729		-5.28194	-5.29976							-2.97914							-1.15727	-3.10147	-2.75265		-5.31794	-5.26064	-5.95203	-6.11583	-6.15094	-6.04775	-5.45074	-5.99475	-3.63887	-4.11063	-5.49796	-5.21809	-3.91479		-3.33413	-5.25253	-6.07377	-5.20803	-3.75348	-6.10665	-8.14822				-4.64999	-5.58401
7731	7731 BB1691 | | (BB) phage-related hypothetical protein																			1.06763	-3.4707	-2.5462	-3.26497	-5.54034	-6.06799	-5.95203	-6.53087	-6.15094	-8.04775	-8.0357	-6.40979	-8.0983	-7.01752	-6.08292	-6.44048	-4.54282	-2.54798	-5.85769	-6.47492	-8.07377	-5.30435							-4.9317	-5.61505
5502	5502 BB1698 | | (BB) phage-related conserved hypothetical protein	-1.60022	-2.25431		-1.6799	-1.7148	-1.75715	-1.30931	0.875225	0.453549	-1.74248	-1.70638	-1.64034	0.357393	-2.00057	-1.85165	-3.39056	-2.07623	-0.992148	0.897393	-2.22277	-1.99366	-1.64348	-4.95537	-4.74606	-3.24269	-2.65191	-4.34358	-5.46279	-4.86578	-6.99475	-3.05391	-3.43256	-3.27557	-2.6089	-2.56063	-2.36356	-2.28953	-3.04504	-3.88728	-3.75458	-3.98795	-4.52169	-4.82629	-3.67217	-7.04452	-8.12185	-3.87396	-2.68493
5500	5500 BB1701 | | (BB) phage-related conserved hypothetical protein				-7.0893	-5.10711	-3.739		1.38921			-2.6891		0.95053	-8.06666		-4.22706	-3.38743		0.944608	-4.4707	-4.45309	-3.44185	-6.1253	-6.48303	-5.08328	-8.11583	-7.15094	-8.04775	-8.0357	-6.40979	-6.0983	-6.43256	-6.49796	-8.02545	-6.00225	-4.42245	-5.05034	-7.05989	-8.07377	-5.70803	-5.75348	-4.2993	-5.82629	-2.02009		-8.12185	-4.78695	-7.05569
5497	5497 BB1706 | | (BB) putative tail component of prophage	-6.12219	-6.0217		-5.76737	-5.78519	-3.6015	-4.32312	1.15619	0.954658			-4.0666	0.942356	-4.89673	-8.04148	-6.44946	-4.44188	-2.83345	0.908642	-4.59623	-4.13116	-3.26497	-6.1253	-6.06799	-5.71979	-6.3038	-6.48523	-8.04775	-8.0357	-7.99475	-6.0983	-5.21017	-6.49796	-5.01348	-4.56917	-5.42245	-4.27273	-5.85874	-6.2375	-5.80435	-5.26805	-4.10665	-5.14822	-4.36404	-5.04452	-8.12185	-5.05367	-5.58401
5496	5496 BB1708 | | (BB) phage-related hypothetical protein			-2.82736																0.458634	-3.88574	-3.95059	-4.64348	-6.54034	-6.48303	-7.95203	-6.11583	-7.15094	-1.72582	-6.45074	-5.99475	-5.51334	-5.01752	-6.49796	-7.02545	-0.63593	-3.00741	-6.68276	-7.05989	-6.07377	-5.80435							-5.22418	-6.72236
5027	5027 BB1797, BPP2346 | | (BB) Putative TetR-family regulatory protein ; (BPP) Pseudogene	1.81537	1.90013	0.143096	1.16337	1.04263	0.778277	0.987667	1.12945	1.12767	1.35118	1.49979	1.46087	0.990719	1.12317	1.12343	1.07411	0.70943		-0.204968	-0.355222	-0.230698	0.253761	-0.182783	-0.235101	0.735656	0.544176	0.692675	-0.588321	-0.67815	-0.253286	-0.812898	-0.713741	-0.995458	0.056293	0.0758797	0.0630933	0.232724	0.83789	0.301408	-1.07463	-3.26805	0.360953	-3.06076	0.697068	-2.45956	-3.53689	-1.19204	-0.939469
5566	5566 BB, BPP | | (BB) BB1903 - BB1904 intergenic region; (BPP) BPP2455 - BPP2456 intergenic region		0.40939	0.239312	-0.158558		-0.0165326	0.0849645	-0.0149365	0.127674	-0.608177	0.19471		-0.124758	0.464725	0.720075	0.40021			-0.0336971	-0.261246	-0.192563	0.319995	-0.11407	-0.197626	0.156609	-0.150044	-0.0741217	-1.65544		-0.200337	-0.740748			-3.56601	-1.10549	-1.80217	-1.86924	-1.53632	-0.941804	-2.14339	-1.34749	-2.06226	-2.44778	-0.835665	-1.8746	-4.12185	-1.29519	-2.46352
5025	5025 BB1904, BPP2456 | | (BB, BPP) Putative sigma-70 factor, ECF subfamily	0.815849		0.478887	0.495667	0.572366	0.406679	0.546296	0.453343	0.699401		1.01662	1.00486		0.714704					0.248942	0.284188	0.354264	0.400915	0.366555	0.509438	0.351747	0.434762	0.418918	-3.72582	-5.0357	0.299868	-2.85037	-2.43256	-3.76099	-3.21809	-2.23138	-0.329156	-4.60461	-4.05989	-2.57654	-3.62306	-4.26805	-5.52169	-4.82629			-4.12185	-4.17763	-4.91734
5026	5026 BB1905, BPP2457 | | (BB, BPP) putative extracellular heme-binding protein	1.57992		0.656674	0.829568	0.634353	0.516502	0.764343	1.01724	0.78334	0.454559	0.929813	1.24174	0.397807	0.640703	1.1434				0.257766	0.114263	0.546909	0.204518	0.00398529	-0.0345677	0.276785	0.4954	-0.106543	-3.46279	-2.64338	-0.0640157	-1.67204	-2.49396	-3.27557	-2.63313	-3.83233	-0.439028	-3.38425	-4.25253	-3.61433	-2.64339	-1.90548	-3.19976	-4.14822	0.192904	-3.34408	-7.12185	-3.87027	-3.39237
7758	7758 BB2031, BPP2588, BP2741 | | (BB, BPP, BP) putative TetR-family transcriptional regulator																			0.645048	0.460038	0.27483	-0.27192	-0.0646018	-0.00729478	-0.197146	-0.208938	-0.026816	-1.60481	-0.958886	-1.05224	-1.08707	-0.788703	-1.07169	-0.885894	-1.6624	-0.539807	-0.780875	-1.43053	-1.44441	-1.68994							-1.59903	-1.14701
7777	7777 BB2188 | | (BB) phage-related conserved hypothetical protein																			-4.09979	-3.14877	0.889725	-3.57309	0.775569	-6.48303	-5.95203	-6.53087	-6.56597	-8.04775	-8.0357	-4.67282	-6.51334	-6.01752	-5.76099	-6.44048	-5.68032	-5.42245	-6.85769	-7.05989	-4.61433	-4.792							-6.01667	-8.11233
5019	5019 BB2189, BB3538 | | (BB, BB) phage-related conserved hypothetical protein				-2.76737										0.548054	-0.426766	-3.71249			0.720393	-2.24831	1.18595	0.848374	1.19211	-3.26064	-0.220495	-3.28893	-2.69275	-2.2404	-2.71377	-1.3509	-2.77637	-2.6252	-3.27557	-3.12626	-2.30181	0.0149548	-4.16593	-3.29781	-1.5502	-2.69684							-2.47293	-2.59242
7778	7778 BB2190 | | (BB) phage-related hypothetical protein																			0.52957	-3.9682	0.916143	1.88478	0.402179	-6.06799	0.640424	0.658959	-5.82901	-5.72582	-6.0357	-5.67282	-4.29095	-5.43256	-5.76099	-5.02545	-3.09536	-8.00741	-5.53576	-6.05989	-6.07377	-4.77079							-5.44791	-5.91734
12	12 BB2191, BP0508 | | (BB, BP) phage-related exonuclease	-5.36491	0.172641	-0.178832	-7.0893	0.0426328	2.36953	-4.21621	1.71442	-4.47719	-7.10003	-7.08141	2.00486	0.12678	1.21875	1.08781	0.496963	-0.0762298	-4.41841	0.203994	-3.88574	0.485509	1.56987	0.258407	-5.06799	-0.0748292	0.0590243	-6.57019	-5.46279	-5.45074	-0.149263	-4.29095	-3.55809	-4.27557	-5.42993	-4.05781	-5.08527	-6.37858	-5.77703	-5.07654	-5.59683	0.941399	0.515399	0.0612332	0.154685	-0.415165	-0.00290685	-0.0320078	0.287022
10	10 BB2194, BB3527, BP0511 | | (BB, BB, BP) phage-related hypothetical protein	-2.87221	-0.748136		-2.44544	-0.840328	1.04236		0.684669			-2.55785	1.29534	0.373695	0.910624	0.342228	0.22297	-0.153634		-0.45593	-2.66334	0.362826	0.494025	-0.0809036	-3.36755	-0.641538	-2.21385	-3.69151	-3.58832	-2.94824	-1.60244	-1.51334	-1.43256	-2.76099	-3.13745	-1.27433	-1.85018	-0.863549	-3.60045	-3.61433	-2.73873	0.611091	-0.187789	-0.688789	-0.283124	0.494637	0.00743509	-0.0307855	0.0474374
9	9 BB2196, BP0513 | | (BB, BP) phage-related hypothetical protein	-2.19498	-0.524351	-0.54496	-1.73174	-1.74956	0.950301	-2.32312	0.806298	-2.30726	-2.19314	-1.49645	-0.0331802	0.0272446	0.103269	-1.95401	0.504741	-0.32214	-3.30294	-2.70747	-3.05566	0.1714	-0.365494	0.662605	-6.06799	-4.46854	-4.59628	-3.94623	-5.46279		-4.40979	-5.0983	-2.6252	-5.08292	-3.0728	-2.58655	-2.5133	-2.27885	-3.90546	-2.96021	-4.04706	0.455972	-0.140868	-0.578365	-0.58875	-0.52096	-0.521935	-0.113471	-0.278718
2189	2189 BB2201, BB3520, BP3388 | | (BB, BB, BP) phage-related putative membrane protein	-2.87221	0.336223	0.177506	-5.50433	0.808765	2.90774	0.594826	1.45726	0.209313	-2.60818	-3.91149	2.10707	1.09763	2.03401		0.690096	0.0864997		0.779797	-3.88574	0.756363	0.876943	0.869056	-4.89807	1.08595	0.32798	-5.69275	-4.87783	-4.86578	0.248421	-4.51334	-4.43256	-4.49796	-3.03761	-2.92911	-6.00741	-3.85784	-5.61652	-4.0948	-4.25458	1.46956	0.912938	0.492025	1.05186	0.198652	0.270469	0.521292	0.426076
7780	7780 BB2201A, BB3519, BP3387 | | (BP) Pseudogene; (BB, BB) phage-related hypothetical protein																			0.825026	-2.38324	1.30846	1.60824	0.448349	-4.48303	0.963846	0.984834	-4.56597	-6.46279	-3.86578	0.760134	-3.19141	-3.6252	-4.913	-3.27056	-3.24737	-2.91995	-1.9508	-4.88996	-4.4888	-4.68583							0.206941	0.526001
7781	7781 BB2203 | | (BB) phage-related conserved hypothetical protein																			-2.74223	-2.69811	0.813696	0.538419	0.0595776	-3.0236	1.03096	-3.53087	-3.50708	-4.58832	-3.78777	-3.99475	-3.92838	-3.21017	-3.62349	-3.63313	-3.24737	-2.96302	-3.85769	-3.97242	-4.07377	-3.47831							-5.09267	-6.33686
7782	7782 BB2204 | ninB | (BB) phage-related conserved hypothetical protein																			-2.51482	-2.69811	0.497222	0.301379	0.300967	-4.48303	0.990481	-4.11583	-4.82901	-5.46279	-4.33526	-3.67282	-3.70598	-3.43256	-3.76099	-3.70352	-2.57599	-3.30697	-3.05034	-4.73796	-5.4888	-4.25458							-4.22418	-4.22566
7783	7783 BB2205 | | (BB) phage-related conserved hypothetical protein																			-3.09979	-2.73373	0.620158	0.244046	-0.0115556	-4.06799	0.95786	-3.6564	-5.34358	-5.46279	-3.51214	-3.99475	-3.51334	-4.55809	-4.913	-4.70352	-3.04806	-3.00741	-4.39826	-5.73796	-8.07377	-4.51187							-3.65543	-6.38902
7785	7785 BB2211, BB3508A | | (BB, BB) phage-related hypothetical protein																			0.0191548	-2.80773	0.379799	1.44398	-1.1711	-4.48303	1.07033	1.1603	-5.15094	-0.857928	-4.45074	0.988241	-3.29095	-3.43256	-5.08292	-5.02545	0.58271	-3.68548	-3.39826	-5.05989	-5.4888	-4.83954							-4.44791	-1.69736
5090	5090 BB2212, BB3508 | | (BB, BB) phage-related hypothetical protein	-1.31421	-1.27367	0.776969	-1.02321	-0.714797	-0.130189	-0.40885	-0.127704	-0.280791		-0.97289	0.334276	0.45255						-0.385541	-3.4707	0.310675	0.923336	-1.29241	-5.48303	1.27197	0.645484	-7.15094	-1.76235	-5.0357	1.02761	-4.0983	-5.01752	-6.08292	-4.44048	-0.618972	-3.83749	-5.50214	-7.05989	-2.96534	-4.27079	-0.735559	-0.52169		-1.04212			-2.82395	-1.85202
5089	5089 BB2213, BB3507, BP3385 | | (BB, BB) phage-related putative DNA binding protein ; (BP) phage-related conserved hypothetical protein	-5.94091	-2.97731	1.47889	-4.91937	0.8354	-1.19056	1.41315	2.01857	1.05419	-3.93011	-4.49645	2.32249	2.38077	2.45789	1.55471	-3.44946	0.349534	0.885368	-2.12251	-3.01127	-1.64574	1.56792	-2.45287	-4.48303	1.33203	1.56347	-5.69275	-3.65544	-4.86578	1.84287	-4.92838	-3.6252	-3.6906	-4.76	-2.68792	-4.0577	-5.15799	-5.5254	-4.36006	-3.71939	-2.90548	-2.52169	-3.56326	-3.15759	-4.13763	-4.53689	-3.5077	-3.22108
1356	1356 BB2214, BB3506, BP3384 | | (BB, BB, BP) putative phage terminase	-3.64981	0.968393	0.133112	-4.1824	-0.147112	3.16247	-0.330073	0.309159	-0.248369	-3.70771	-4.17452	1.84029	0.55974	0.747125		0.527824	-0.856917		0.968992	-2.77026	1.21933	0.0118728	1.01425	-4.89807	-0.057419	-0.03295	-4.25551	-4.87783	-3.12881	0.358394	-4.51334	-4.43256	-4.913	-4.34497	0.150378	-4.5577	-3.05068	-4.909	-5.44502	-3.75458	1.8715	2.24318	0.722145	1.17869		0.602666	1.44805	0.872794
5088	5088 BB2214, BB3506, BP3384 | | (BB, BB, BP) putative phage terminase	-2.99774	-0.456859	0.842771	-3.50433	0.565311	2.02786	0.680344	1.52037	0.949077	-3.34514	-3.49645	2.14772	1.93414	2.17652	1.22297				0.240064	-1.22277	0.131872	0.977107	-0.273549	-4.48303	1.14072	1.30339	-5.69275	-3.87783	-3.86578	1.04964	-3.51334	-3.11063	-4.913	-2.35302	0.58614	-3.42245	-3.65014	-5.61652	-5.28406	-3.62306	-0.186666	0.791193	-0.585978	-1.15759	-1.10201	-0.86446	0.326197	-0.630194
5087	5087 BB2215, BB3505, BP3383 | | (BB, BB, BP) phage-related conserved hypothetical protein		-1.41246		-3.0449	-0.129834	1.64298	0.037136	1.26294	0.982244										-0.266896	-2.56381	-0.205163	1.32	-1.11407	-4.48303	1.19517	0.778103	-4.98101	-5.46279	-4.12881	1.61258	-3.51334	-2.8476	-4.49796	-3.85552	-0.0579824	-4.75386	-5.12695	-4.88996	-6.4888	-3.9621	-0.490447	0.385201	-0.978295				-0.308689	-1.28872
1357	1357 BB2215, BB3505, BP3383 | | (BB, BB, BP) phage-related conserved hypothetical protein		0.752406		-3.0449	-2.27422	2.57116	-1.63124	-1.19985	-1.83333	-1.51507	-2.79601	1.07295	1.48292						1.00088	-2.22277	0.9563	-1.33605	0.943481	-4.89807	-1.32268	-1.35036	-4.56597	-3.65544	-2.7503	-0.576901	-3.19141	-2.73212	-4.49796	-2.42222	-0.278835	-2.42245	-2.85254	-3.14726	-3.18324	-3.60819	2.17844	2.34867	0.794294			0.794031	1.67038	1.21216
1358	1358 BB2216, BP3382 | | (BB, BP) phage-related conserved hypothetical protein		0.13122	-1.10608	-2.56573	-1.4924	1.40668	-1.63124	-0.822291	-1.28079	-3.6406	-3.91149			1.24168	-1.42677		-0.716054		0.283918	-4.24831	0.508841	-1.08276	0.325913	-3.60856	-1.15386	-1.1276	-5.56597	-6.04775	-7.0357	-0.972385	-4.51334	-4.43256	-5.08292	-5.44048	0.602383	-2.50793	-3.06637	-5.47492	-7.07377	-5.09683	0.788777	1.39319	-0.17094	0.115426	0.61369	-0.0665655	1.00975	0.394534
5086	5086 BB2216, BB3504, BP3382 | | (BB, BB, BP) phage-related conserved hypothetical protein	-4.04213	-0.882479	0.691108	-4.28194	0.485343	1.30102	0.325168	0.566406	0.638289	-2.93011	-2.99395	0.264314	1.59145	0.384555	0.804014	-1.25306	-1.09792	0.956627	-0.950039	-4.05566	-0.453091	0.400915	-1.54034	-5.06799	0.586106	0.678189	-3.47036	-4.72582	-3.71377	0.705687	-3.39786	-4.21017	-5.08292	-2.79653	-0.437709	-3.59289	-4.74295	-3.74804	-3.19731	-3.41555	-0.402984	0.294227	-1.4203	-1.44977		-1.7643	-0.642569	-1.30118
1359	1359 BB2217, BB3503, BP3381 | | (BB, BB, BP) phage-related hypothetical protein	-3.48746	0.0367114	-0.497654	-2.91937	-1.09589	1.51272	-0.853635	-0.602613	-0.7223	-2.19314	-2.58956	0.985965	-0.250289	1.39482	-1.20859	-0.518718	-0.165039	-1.61106	0.723581	-3.88574	0.775728	-0.625557	0.62959	-4.48303	-0.925902	-0.849792	-4.53178	-4.14086	-2.05842	-0.737365	-3.70598	-4.43256	-4.49796	-5.184	0.788937	-4.09289	-3.00122	-5.38706	-2.63766	-4.41555	1.19605	1.85335	0.470165	0.365969	0.844222	0.451799	1.58173	0.316678
5085	5085 BB2218, BB3502, BP3380 | | (BB, BB, BP) phage-related hypothetical protein	-4.71119	-2.6495	1.98278	-2.69698	1.11447	1.92492	1.46829	-1.53106	1.66236	-2.60818	-3.32653	-1.57475	2.48574	1.08816	1.91417	-3.44946	0.361507	0.965292	-1.75994	-2.77026	-1.45309	1.42046	-3.54034	-4.89807	1.36895	1.88814	-5.19275	-5.46279	-4.86578	1.64549	-3.70598	-3.8476	-4.49796	-2.53029	-1.40371	-3.30041	-3.71735	-6.05372	-3.60881	-4.33058	-1.73556	-1.23629	-1.80837	-3.02009	-3.00013	-2.36696	-1.98067	-2.92761
1360	1360 BB2219, BB3501, BP3379 | | (BB, BB) phage-related conserved hypothetical protein ; (BP) Pseudogene	-4.64843	0.729312	-0.45185	-4.91937	-0.499784	1.86833	-0.248773	0.0845992	-0.953626	-3.93011	-4.49645	1.95299	-0.0252228	1.73748	-0.701626	0.710416	-0.182317	-0.0433733	0.860216	-4.14877	1.26115	-0.449707	0.609412	-4.89807	-0.406138	-0.263142	-6.48523	-6.46279	-6.45074	-0.0878625	-4.51334	-4.8476	-4.913	-4.84497	-2.05167	-2.71545	-3.347	-5.85874	-4.78406	-4.4621	1.59702	2.30486	0.722145	0.912797	0.94132	0.691933	1.48474	0.839361
8066	8066 BB2220, BB3500, BP3376 | | (BB, BB, BP) phage-related hypothetical protein																			0.614459	-1.77026	1.04676	1.18941	-0.0167733	-1.43863	1.05078	1.3395	-1.81109	-3.29287	-2.28081	1.22683	-1.42587	-2.3451	-1.10564	-3.27056	-0.113509	-4.00741	-1.46537	-2.15299	-2.68145	-1.23238							-1.00583	-5.08673
7787	7787 BB2220, BB3500, BP3376 | | (BB, BB, BP) phage-related hypothetical protein																			0.583208	-2.56381	1.01451	1.00326	-0.148018	-3.67567	1.08414	1.19705	-4.56597	-4.87783	-4.45074	1.41676	-3.19141	-3.43256	-3.49796	-0.440483	-0.372896	-4.42245	-1.62887	-4.47492	-3.02937	-3.33058							-0.940206	-3.53494
2137	2137 BB2224, BB3496, BP3372 | | (BB, BB, BP) phage-related conserved hypothetical protein	-1.01192	0.56405	-1.05953		0.657757	1.24513	0.594826	-1.05899	-1.05092	-0.871212	-1.03702	1.14041	-0.709721	1.60046	-1.45651	0.00997602	-1.46989	0.558867	1.1218	-2.14877	1.13937	-1.92101	0.983227	-2.57614	-1.76635	-1.53641	-1.85654	-2.65544	-2.28081	-1.60244	-1.92838	-2.3451	-2.4105	-1.70574	0.80792	-2.03013	-1.35512	-1.8779	-2.09134	-2.9621	1.03312	0.763712	0.566025	-1.72463	1.01617	0.63304	1.01466	-1.74076
8064	8064 BB2224, BB3496, BP3372 | | (BB, BB, BP) phage-related conserved hypothetical protein																			-1.60793	-2.56381	-0.752651	1.28489	-2.95537	-3.1611	1.34029	-2.07143	-4.56597	-6.46279	-4.12881	1.77012	-3.34341	-3.43256	-4.49796	-4.44048	-1.95786		-3.46537	-4.88996	-4.4888	-4.62306							-1.69872	-4.94241
2138	2138 BB2225, BB3495, BB2224, BB3496, BP3371, BP3372 | | (BB, BB, BB, BB, BP, BP) phage-related conserved hypothetical protein	-5.64843	-1.46256	-1.36439	-4.50433	-0.312698	0.224475	-0.309314	-1.16333	-2.5703	-3.93011	-3.6891	-0.62366	-0.844651	0.190732	-1.75607	-1.40506	-0.942647	-0.13301	-0.929861	-4.88574	-0.408696	-0.795482	-1.04848	-4.48303	-1.26635	-2.92636	-4.69275	-5.46279	-4.86578	-0.917937	-4.51334	-4.8476	-3.17603	-3.89152	-1.1183	-2.06743	-2.72137	-4.85874	-3.62309	-4.41555	1.37992	1.41495	0.646196	-3.47952	0.975069	0.672568	0.966114	-4.33238
324	324 BB2226, BB3494, BP3370 | | (BB, BB, BP) phage-related conserved hypothetical protein	-2.20924	0.502239	-1.20392	-4.91937		0.56843	-0.0810455	0.915623	-2.5703	-3.19314	-6.49645	1.8803	0.98277	1.63725		0.150457	-0.114413	0.309508	0.540459	-3.30077	0.655434	0.674838	0.146165	-6.48303	0.494455	-6.51132	-4.19275	-5.46279	-5.45074	0.956532	-4.92838	-6.43256	-6.49796	-4.44129	0.167832		-3.68777	-6.409	-4.90384	-5.62306	0.867105	0.648235	0.0217048			-0.061152	0.271187	-6.19404
325	325 BB2227, BB3493, BP3369 | | (BB, BB, BP) phage-related conserved hypothetical protein	-2.99774	1.02696	-0.129922	-2.33441	0.647773	2.13875	0.57263	0.982349	-0.45482	-2.60818	-2.58956	1.58982	0.19717						0.833904	-3.30077	1.0547	0.306056	0.482033	-2.89807	0.156491	-0.409034	-3.10654	-3.65544	-3.28081	-0.161863	-3.70598	-2.97313	-2.59107	-2.63313	-2.56917	-2.97274	-1.16628	-2.77448	-2.43107	-2.16962	1.15341	0.800238	0.470165	-1.67217	0.373331		0.612029	-2.69276
326	326 BB2228, BB3492, BP3368 | | (BB, BB, BP) phage-related conserved hypothetical protein	-4.64843	0.502954	0.467013	-3.50433	0.164349	2.18937	0.289323	0.872296	0.355702	-2.34514	-4.17452	1.8803	1.15535	1.5627	0.158196	-0.145675	0.027606	0.427077	0.415914	-0.68934	0.354264	0.361022	0.0890214	-0.701668	0.333491	0.433622	-3.9415	-0.818934	-3.64338	0.875612	-1.98978	-1.73212	-0.716599	-5.05248	-1.45889	-3.0577	-2.30391	-3.24149	-3.49157	-1.11188	0.699378	0.763712	0.137182		-0.119709	0.00227339	0.193269	-1.03037
327	327 BB2229, BB3491, BP3367 | | (BB, BB, BP) phage-related conserved hypothetical protein	-4.59069	0.89373	-0.242397	-6.50433	0.372666	2.11275	0.648865	1.34763	-0.522992	-4.51507	-5.49645	2.03011		1.87145	-0.0302487	-0.77703	0.249998	0.512325	0.518599	-4.88574	0.877826	1.09529	0.717053	-6.48303	0.776922	0.02642	-6.48523	-5.46279	-4.86578	0.27671	-4.92838	-6.43256	-6.49796	-4.34497	-2.11572		-4.19117	-6.409	-5.94502	-4.4621	1.49824	1.2265	0.390939	-3.47952	1.32834	0.622986	0.598544	-5.33238
328	328 BB2230, BB3490, BP3366 | | (BB,BB, BP) probable phage hk97 tail length tape measure-related protein	-4.77994	1.79685	-0.61896	-3.33441	1.14318	2.6115	1.04522	-1.1277	-1.5703	-4.51507	-6.49645	2.79215	-0.932113	1.49559	-1.99708	0.539229	0.027606	1.63687	1.17168	-4.4707	1.20512	-1.21052	1.34841	-6.48303	-1.99677	-1.97291	-5.98523	-6.46279	-6.45074	-1.88623	-2.8129	-6.43256	-6.49796	-5.84497	-4.68036	-2.93374	-4.35298	-5.61308	-5.65254	-6.41555	1.76222	1.36705	0.75867	-1.89456	1.66972	0.592398	1.02911	-5.99905
329	329 BB2231, BB3489, BP3365 | | (BB, BB, BP) phage-related conserved hypothetical protein	-0.803427		-1.02559	-1.07807	0.192094	0.29222	-0.063558	-1.16333	-0.210401		-0.881742		0.155349	0.286491			0.224003		1.03977	-3.4707	1.04676	-1.62556	1.18759	-4.89807	-2.93867	-5.10764	-2.80207	-4.14086	-3.64338	-3.08786	-3.70598	-4.11063	-4.913	-1.57927	-2.61572	-3.50793	-1.77283	-4.47492	-2.13216	-3.71939	0.785678	-0.567494	0.0660989	1.38467		0.308605	1.12262	-3.72993
333	333 BB2234, BB3486, BP3362 | | (BB, BB, BP) phage-related conserved hypothetical protein	-5.14843	0.665544	0.118005	-6.50433	0.192094	1.45477	0.233828	0.809364	-0.15526	-5.51507	-6.49645	1.94881	1.02208	1.48409	0.0353397	-1.27953	0.249998	0.282027	0.129032	-1.38324	0.655434	0.526446	0.160104	-4.48303	-0.0438379	-0.0772942	-4.98523	-2.37533	-1.69585	0.290649	-2.42587	-3.11063	-3.17603	-4.61525	-3.65092	-5.75386	-4.08386	-4.61308	-4.32106	-1.75458	1.3613	0.978156	0.402527	0.586568	1.3218	0.345758	0.351229	0.383111
334	334 BB2235, BB3485, BP3361 | | (BB, BB, BP) phage-related hypothetical protein	1.0183		0.192006	-4.91937	0.396711	1.68391											-0.309429		0.199422	-1.01127	0.794837	0.58534	0.187585	-2.0236	0.217891	0.580188	-2.31805	-2.14086	-2.20281	0.435699	-1.8129	-1.3451	-3.32803	-1.43647	-2.32983	-2.03013	-2.1362	-1.03285	-1.90384	-1.39335	0.918944	0.81816	-0.17094				0.22881	0.287772
7795	7795 BB2237, BB3484, BP3359 | | (BB, BB, BP) phage-related hypothetical protein																			0.761301	-3.4707	0.756363	0.619555	0.459665	-4.89807	0.587125	0.250494	-4.98101	-5.46279	-4.86578	0.634604	-4.51334	-6.43256	-6.49796	-4.85552	-5.41729	-5.42245	-4.27273	-6.47492	-6.4888	-4.25458							0.309601	0.291001
335	335 BB2238, BB3483, BP3358 | | (BB, BB, BP) phage-related hypothetical protein	-3.28724	0.677668	-0.0255854	-5.50433	0.396711	1.4429	0.49214	0.762671	-0.191786	-4.51507	-4.49645	1.66302	1.07538	1.51266	-0.675154	-1.02319	-0.60316	0.414477	0.52957	-2.77026	0.832312	0.42691	0.354483	-1.95947	0.549834	-0.355729	-4.40027	-2.07047	-6.45074	-0.219966	-1.98978	-4.43256	-1.49796	-4.94129	-3.31188	-1.40842	-1.73659	-4.99708	-2.78406	-1.84962	0.531921	0.763712	0.545267	1.18582		0.00227339	0.563987	0.277696
336	336 BB2239, BB3482A, BP3357 | | (BB, BB, BP) phage-related conserved hypothetical protein	-5.94091	1.06605	0.513934	-6.50433	0.232736	2.3789	0.638218	1.0846	0.405455	-4.51507	-6.49645	2.20836	1.41366	1.74231	0.620302	-0.361993	0.497926	0.939139	0.439373	-4.4707	0.913232	0.738496	0.413861	-6.48303	0.292995	0.471663	-6.48523	-6.46279	-4.86578	0.9996	-6.51334	-6.43256	-6.49796	-5.34497	-4.97284	-4.11116	-5.93197	-4.92295	-6.44502	-5.62306	1.25775	0.929521	0.33156	0.68035	0.853324	0.218002	0.227456	0.357153
337	337 BB2240, BB3482, BP3356 | | (BB, BB, BP) putative phage lysozyme																			0.952782	-3.14877	0.981538	1.1818	0.568189	-6.48303	0.762212	-3.72351	-4.98101	-4.87783	-3.86578	-1.95036	-4.92838	-3.8476	-5.49796	-4.11855	-4.83233	-6.42245	-3.1028	-6.47492	-4.90384	-4.25458							0.807126	1.04774
339	339 BB2242, BB3479, BP3354 | | (BB, BB, BP) phage-related hypothetical protein	-1.46381	0.459552	-0.429482	-1.14678	-1.35223	1.65332	0.176112	1.2961	-0.411099	-1.81463	-1.74156	0.0882149	0.95053	1.39482	0.0670485	0.759998	-0.0181977	0.592815	0.355541	-1.66334	0.716834	1.21947	0.354483	-2.89807	1.07251	-1.18177	-2.05005	-0.970937	-1.99131	-0.260043	-1.75845	-2.11063	-2.59107	-1.89152	-1.44928	-2.41765	-1.18068	-2.02479	-0.726664	-0.926906	1.21691	0.879189	0.470165	0.415297	0.268361	0.518397	0.366299	0.493167
50	50 BB2303, BPP1234, BP1112 | bipA | (BB, BPP, BP) putative outer membrane ligand binding protein	-1.18011	-1.75642	-0.385761	-1.14678		-4.15404	-2.4386	-0.145406	-0.477188	-2.4276	-0.408989	-2.02221	-0.472682			0.759998	-1.3479		-1.15727	-2.66334	-2.99366	-2.79548	-3.95537	-1.57614	-3.07019	-4.20894	-1.26687	-5.46279	-2.86578	-3.60244	-3.51334	-2.52567	-3.49796	-3.09904	-2.86812	-0.677399	-1.55375	-3.82404	-2.63766	-4.18583	-0.966885	-0.52169	-0.103826	-0.457153	-0.192773	-0.347061	0.0212917	0.81193
7802	7802 BB2303, BPP1234, BP1112 | bipA | (BB, BPP, BP) putative outer membrane ligand binding protein																			0.266536	-2.66334	-1.5462	-1.68	-3.21841	0.160828	-3.78211	-3.72351	0.42271	-4.46279	-4.12881	-4.40979	-3.19141	-3.11063	-3.913	-4.85552	-2.41729		-3.9508	-3.47492	-4.4888	-3.4621							-0.501159	-0.0711988
6065	6065 BB2312, BPP1243, BP2667 | fhaS | (BB, BPP, BP) adhesin																			0.355541	0.362191	0.146822	0.465045	0.707592	0.459486	0.262286	0.224022	0.773875	-0.73487	-1.64338	-1.32233	-0.989776	-0.908997	-1.10564	-1.39609	-1.3729	0.147405	-1.1028	-1.26547	-0.760883	-0.989671							-1.20651	-1.82748
5385	5385 BB2314, BPP1245 | | (BB, BPP) conserved hypothetical protein	1.49314	1.34188	0.724739	0.434267	0.667673	0.771963	0.924807	0.963204	0.764398	0.982119	0.979281	1.55911		1.05747					-0.169049	0.257221	0.247349	0.485804	0.325913	0.0194721	0.881526	0.514738	-0.0529052	-0.588321	-1.01333	-0.845006	-0.543711	-0.417609	-0.410496	-0.117073	-0.566666	-0.616378	-0.634764	-0.168143	-0.00191697	-0.518519	-4.26805	-5.10665	-5.56326			-7.12185	-5.67763	-4.89771
5378	5378 BB, BPP | | (BB) BB2321 - BB2322 intergenic region; (BPP) BPP1253 - BPP1254 intergenic region	-2.35372	-3.22922	0.285115	0.887985	0.470314	-3.891	-3.4386	1.44942	1.1473	-3.93011	2.32373	-3.25925	0.625882	-7.06666	-7.04148	-4.44946	-0.176535		0.0191548	-2.9682	-0.0722688	-4.15805	0.325913	0.00882489	-4.31611	-6.09628	1.47994	-6.04775	-3.86578	-2.60244	-5.51334	-7.01752	-5.08292	-5.02545	-3.86165	-5.54634	-4.50701	-4.333	-5.30027	-5.04706	-5.07541	-5.52169	-4.56326		-3.34408	-5.53689	-5.09267	-0.0229436
5377	5377 BB2322, BPP1254 | | (BB, BPP) hypothetical protein			0.294104	0.186829	0.16901	-5.06093	-4.70163	0.866419					0.210845	-7.06666	-7.04148				-0.217143	-2.4707	-0.256693	-3.79548	0.160104	-0.0345677	-4.95203	-4.43532	0.785701	-4.46279	-5.0357	-5.40979	-3.19141	-3.43256	-5.08292	-5.02545	-3.70759	-3.09289	-4.58114	-5.47492	-4.7375	-3.85781	-4.26805	-7.10665	-4.82629	0.912797		-7.12185	-5.67763	0.182767
7806	7806 BB2330, BPP1269, BP2620 | | (BB, BPP, BP) probable membrane efflux protein																			0.379994	0.257221	0.354264	-0.708019	0.330029	0.271859	0.75187	0.469134	0.510841	-1.03653	-1.92718	-2.01747	-0.705983	-0.87797	-1.07169	-1.48629	-1.02497		-0.780875		-1.16687	-1.37714							-1.24245	-1.58347
5370	5370 BB2341, BPP1277 | | (BB, BPP) probable AraC-family transcriptional regulator			0.858005	0.672256	0.384739	0.478232	0.783795	0.380992	0.686042			0.772601		0.464725					0.167	0.153791	0.247349	0.163876	-0.254933	-0.0127083	-0.0693905	0.305456	-0.643143	-0.508594	-5.0357	-3.82483	-4.51334	-3.69559	-4.49796	-0.367234	0.564171	-4.96138	0.450001	0.323819	0.611273	-4.83954	-3.49045	-3.52169	-3.68879			-7.12185	-4.22418	-4.91734
5369	5369 BB2342, BPP1278 | | (BB, BPP) putative exported protein	2.16976	0.997098	0.833552	0.768686	0.593325	0.752854	0.507821		0.552559		1.45386		1.09272	0.734244			0.70943		0.109667	0.0940852	0.0172294	-0.158052	-0.383831	-0.0567635	-0.119144	0.418836	-0.0113859	-0.0704726	-6.0357	-5.99475	-4.29095	-3.01752	-4.27557	-0.381589	0.194355	-2.95639	0.140457	-0.0941012	-0.733915	-6.00051	-3.49045	-3.78472	-4.82629	-2.06448			-5.51667	-4.91734
5368	5368 BB2343, BPP1279 | | (BB, BPP) conserved hypothetical protein	2.08504	0.992939	0.397816	0.597205	0.627595	0.296625	0.724633	0.215183	0.808214	0.109423	1.27614	0.753576	0.743452	0.822087	0.765879	-0.320173	0.0475056	1.21094	-0.0229707	-0.000379523	0.161619	0.550293	-0.0700153	0.0194721	0.199549	0.276503	1.15834	-0.403896	-2.94824	-3.40979	-1.60645	-1.49396	-2.83499	-0.360792	-0.400231	-2.62516	-0.223878	0.0723352	-0.266411	-2.39335	-6.07541	-3.01919	-3.68879		-3.34408	-7.12185	-3.98147	-3.11824
5367	5367 BB2344, BPP1279A | | (BB) putative exported protein ; (BPP) putative exported (partial)			0.656674	0.120158	0.241614	0.365338		0.129453	0.445644	0.23982									-0.088559	-0.000379523	0.09123	0.604449	0.26702	-0.0127083	0.378883	-0.123926	0.161946	-0.857928	-4.0357	-4.1874	-1.70598	-0.847596	-2.913	-0.440483	-0.0497503	-2.82073	-0.34883	-0.793099	0.203821	-2.80435	-3.75348	-3.52169	-3.56326				-3.19474	-3.7642
5365	5365 BB2345, BPP1280 | | (BB) putative exported protein ; (BPP) putative exported protein (partial)	2.4388	1.76683	1.08731	0.905058	0.787703	0.639513	0.641776	0.860518	1.02	0.614215	1.76094	1.41721	1.0169	1.22336	0.924308	-0.608153	0.275534		0.292531	0.395549	0.336986	0.518409	0.284093	0.478904	0.377896	0.359905	1.31548	-0.128889	-5.45074	-4.67282	-3.29095	-3.01752	-5.08292	-0.0825311	0.638956	-3.26141	0.54965	0.944165	0.965159	-4.50051	-4.07541	-4.2993	-4.56326	-2.25713	-3.58509	-6.12185	-6.17763	-6.05569
5362	5362 BB2347, BPP1282 | | (BB) conserved hypothetical protein ; (BPP) Pseudogene		1.29357	1.24859	1.03483	1.14081	0.950301	1.14637	1.24266	1.21862	1.25752	1.81945	1.7213		1.38867	1.36367	0.652082			0.138618	0.284188	0.151771	0.418297	-0.0700153	0.141463	0.413115	0.76805	-0.0956548	0.31857	-4.71377	-5.99475	-3.51334	-4.69559	-5.08292	0.485775	0.986588	-3.79244	0.917644	0.61254	0.868038	-4.59683	-5.07541	-3.2993	-5.56326	-3.36404	-3.58509	-5.12185	-5.17763	-4.81004
5360	5360 BB2348, BPP1283 | | (BB, BPP) conserved hypothetical protein	1.82205		0.52543	0.0806297	0.593325	0.726976	0.662941	0.730681	0.886217		0.473174	1.08821	0.541818						0.283918	0.182743	0.379799	0.762513	-0.0167733	0.0405337	0.457357	0.569614	-0.292956	0.0815305	-5.45074	-5.40979	-4.77637	-4.01752	-6.08292	0.0725868	0.393311		0.399561	0.0999858	0.370872	-5.20803	-3.07541	-3.19976	-4.34087	-2.06448			-5.67763	-5.38902
5361	5361 BB2349, BPP1284 | | (BB, BPP) putative 2-pyrone-4,6-dicarboxylic acidhydrolase			0.635613	1.07058	0.975035					0.58647		1.34279							0.167	0.0423701	0.265728	0.28252	-0.159513	-0.260636	0.286371	0.726969	-0.232074	-1.4039	-5.0357	-3.67282	-4.77637	-2.8476	-5.08292	-0.916921	-0.49793	-3.73166	-0.494709	-0.910138	-0.683238	-4.83954		-4.10665	-4.82629				-6.01667	-4.67169
5358	5358 BB2350, BPP1285 | | (BB, BPP) conserved hypothetical protein	1.17219	0.803669		0.345333	0.477848	0.278923			0.484744	0.185372		-0.0222091		0.0208069					-0.157272	-0.0669773	0.080888	0.244046	-0.665866	-0.326524	0.114056	0.154792	-0.691506	-1.34731	-5.0357	-4.40979	-2.24032	-2.01752	-3.76099	-0.896162	-0.48835	-0.857666	-0.0503359	-0.811958	-1.07377	-4.35781	-3.90548	-5.10665	-5.14822				-3.98147	-3.65689
5355	5355 BB2352, BPP1287 | | (BB) probable LysR-family transcription regulator ; (BPP) Pseudogene	1.65484		0.635613	0.37831	0.565311	0.966979		0.559138	0.347241	0.119138	1.17597	1.33	0.45255	0.747125	0.865415	0.79213	0.027606		0.0499609	0.192266	0.265728	0.485804	0.406084	0.141463	0.564187	0.507568	0.0778814	-0.333507	-5.45074	-3.99475	-1.92838	-3.31708	-3.76099	-0.599181	0.264235	-3.28456	0.113604	0.332432	-0.00767628	-3.97831	-4.26805	-3.64722	-3.82629			-7.12185	-3.88515	-4.35674
5353	5353 BB2353, BPP1288 | | (BB, BPP) conserved hypothetical protein	1.80131	1.02427	1.14806	0.876489	0.76325	0.845964	0.859083	0.559138	0.699401	0.955252	1.63626	1.47256	0.792779	0.904888	0.871413	0.535438	1.11035	2.12848	0.0397651	0.104209	0.111694	0.435472	0.141489	0.0817564	0.702268	0.461382	1.25129	-0.292865	-4.71377	-3.40979	-2.24032	-3.11063	-5.49796	0.293679	0.414824	-4.59289	0.243005	0.874474	0.951782	-4.33954	-4.26805	-6.10665	-7.14822	-3.74256	-7.04452	-7.12185	-7.18175	-5.0234
5352	5352 BB2354, BPP1289 | | (BB, BPP) putative exported protein		0.706371		0.139523	0.376701	-0.0951424	0.377319	0.215183	0.507705	0.0497169	0.935394	0.734297	0.909189	0.694895					-0.254296	-0.235483	-0.180072	-0.21052	-0.182783	-0.173173	-0.131855	0.0220613	-0.280573	-0.227574	-2.71377	-1.44016	-1.37038	-1.46293	-1.83499	-0.297525	-0.108884	-1.07668	-0.667866	-0.359446	-0.387265	-1.9921	-2.26805	-1.6148	-1.90029	-0.724633	-1.79659	-2.03439	-1.92077	-2.41289
3749	3749 BB2656, BPP1578, BP1868 | | (BP) Pseudogene; (BB, BPP) putative cytochrome																			0.279592	-0.563809	0.665851	0.738496	1.01425	-0.701668	1.01663	1.10576	-0.893549	-0.73487	-1.59276	-1.16186	-0.785417	-0.651199	-0.883249	-0.685595	-0.991025	-0.174523	-0.341991	-1.04866	-0.339056	-0.660658							0.32021	-2.00662
7931	7931 BB2710, BPP2775 | | (BB, BPP) Putative exported protein																			0.109667	0.14401	0.292864	0.132625	-0.0272656	-0.173173	0.187518	0.241724	0.283691	-0.572019	-2.22835	-1.99475	-0.850373	-0.55809	-0.439065	-1.93798	-1.14427	-0.51556	-1.9508	-1.25253	-1.68145	-2.31954							-3.97293	-3.94894
7932	7932 BB2711, BPP2774 | | (BB, BPP) putative exported protein																			-0.169049	-0.261246	-0.00463006	0.0118728	0.103521	-0.468078	0.0252464	-0.104601	0.283691	-1.02538	-1.7503	-1.08786	-1.54371	-0.695593	-0.707882	-1.41074	-1.11961		-1.90349	-1.15299	-1.5502	-1.35781							-2.10977	-1.51583
7933	7933 BB2712, BPP2773 | | (BB, BPP) Putative sugar ABC transport system,substrate-binding protein																			0.326478	-0.0444347	0.429552	-0.21052	0.241024	0.0817564	-0.0693905	0.00311278	0.275327	-1.29287	-1.86578	-1.99475	-1.21566	-1.46293	-1.06055	-1.11855	-1.41729	-0.817588	-2.33413	-1.17724	-1.42991	-1.41649							-4.94791	-5.14337
7941	7941 BB2720, BPP2765 | | (BB, BPP) Conserved hypothetical protein																				-0.055662	0.328269	0.000377195	0.258407	0.298332	0.295894	0.14156	0.316668	-2.87783		-2.74683	-2.24032	-2.76959	-2.08292	-2.07125	-2.09536	0.172496	-2.9508	-2.53632	-2.75184	-3.00051							-4.03493	-3.37423
3521	3521 BB2732, BPP2754, BP1639 | | (BB, BP) putative exported protein ; (BPP) Pseudogene	-1.28724	-0.412465	-1.0943	0.665592	0.13606	-0.136114	-1.26867	0.172955	0.342991	0.292287	0.103461	-0.598998	0.169425	-0.373169			0.361507		-0.139784	-0.078382	0.354264	-0.0405946	0.103521	0.00882489	-0.412875	-0.0325872	0.445252	0.3827	-1.86578	-4.82483	-2.05391	-2.11063	-0.105641	-2.53359	-1.09665	-2.31868	-0.449411	-3.47492	-1.57766	-2.63442	0.124263	-0.029837	0.481136	-0.525325	-0.759119	0.417311	0.0794813	-0.0134833
7946	7946 BB2733, BPP2753, BP1638 | | (BB, BPP, BP) conserved hypothetical protein																			0.330666	0.0991562	0.23341	0.0289463	0.330029	0.0405337	0.108662	0.14156	0.700812	-0.12294	-1.40635	-0.5029	-0.840912	-0.788703	0.557324	-1.01422	-1.5104		-0.600303	-1.52073	-2.31888	-0.974607							-0.542335	-0.259644
650	650 BB2735, BPP2751, BP1636 | | (BB, BPP, BP) putative nonspecific acid phosphatase precursor	-4.39718	-0.292165	-0.696963	0.540061	0.121704	-0.409875	-2.63124	0.1586	0.195237	0.37975	-0.452058	-0.233713	0.0220829	-0.177913	-0.598532	-6.44946	-0.491267	-3.24849	-0.211043	-0.563809	-0.113241	-0.230697	-0.292408	-0.374504	-0.247435	-0.351484	-0.658807	-0.140862	-2.99131	-2.82483	-2.42587	-2.97313	-0.212557	-3.09904	-1.65817	-3.42245	-0.392351	-3.25059	-3.78406	-2.66165	0.553947	0.576342	0.294723	-0.121969	0.710366	0.711042	0.181744	0.637832
649	649 BB2736, BPP2750, BP1635 | | (BB, BPP, BP) putative arylsulfatase protein	-6.44091	-0.241523		-0.395808	0.00141013	-0.266511	-3.85363	0.282928	0.122725	0.885812	-0.156602	-0.106601	-0.269148	-0.0222619	-0.57387	-6.44946	-0.217506	-6.41841	-0.448735	-0.516503	-0.620201	-0.625557	-0.431811	-0.353745	-0.352436	-0.128262	-0.258337	0.0917988	-4.45074	-3.82483	-3.70598	-3.43256	0.101954	-5.24945	-3.34888	-0.174523	-0.880411	-5.5254	-5.04134	-4.62306	-0.115407	-0.029837	0.33156	-0.413432	0.36062	0.662787	0.170583	0.000448436
664	664 BB2742, BPP2744, BP1662 | | (BB, BPP, BP) putative DNA-binding protein	0.207407	0.531945	0.0717118	0.930295	0.6174	-0.228037	0.669927	0.836672	0.761217	1.07739	1.3109	0.460874	0.55974	0.573589	0.128449	0.318729	-0.60316		0.129032	0.0211536	-0.0955386	-0.0766638	0.0595776	-0.179247	0.271528	0.334498	0.389915	-4.14086	-3.64338	-4.08786	-4.51334	-4.43256	-3.913	-2.98784	-3.5954	-0.871423	0.244375	-5.409	-4.28406	-3.33058	0.316908	-0.112299	0.414022	-2.89456	0.617256	0.518397	-0.0732928	-3.17924
3612	3612 BB2743, BPP2743, BP1663 | | (BP) conserved hypothetical protein (partial) ; (BB, BPP) conserved hypothetical protein	0.469581	0.676916	0.0717118	0.0806297	0.00141013	0.138746	0.71115	0.800146	0.817433	0.944364	1.01134	0.484144	0.365567	0.376288	0.0512812				0.379994	0.0370952	0.0387625	0.0624989	0.305155	-0.00729478	0.188001	0.284675	0.334441	-3.65544	-2.99131	-3.23987	-2.60645	-2.3451	-2.4105	-3.89152	-2.45065	-1.63585	0.107018	-3.34436	-3.28406	-2.30839	-0.0310152	-0.0787466	0.244097	-1.35024	0.032294	0.296005	0.151002	-2.20107
5270	5270 BB2750 | | (BB) putative NADH:flavin oxidoreductase			1.32951	1.21904				0.251709		-2.67377									0.877494	-2.30077	-2.45309	-2.08276	-2.76775	0.320027	-3.70411	-3.60764	0.785701	0.0555353	-2.94824	-4.53532	-2.60645	-2.59126	-3.62349	-4.44048	-2.07078	-1.74063	-2.99971	-4.05989	-3.4888	-2.89578	-5.07541						-4.00548	-0.605535
5267	5267 BB2752 | | (BB) LysR-family transcriptional regulator	-1.36971	-1.12296		0.209913	-1.00908	-0.941986		0.449417		-1.59224	0.971153	-0.196239	1.03239	-1.17184					-0.223269	-2.19768		-2.29298	-3.31794	0.575865	-2.11934	-3.20894	0.570162	0.260587	-2.64338	-1.47119	-2.57474	-1.909	-3.49796	-2.27056	-2.62882		-2.18527	-3.35945	-2.07377	-3.19407	-4.75348	-7.10665	-4.44778	-0.874659	-4.58509	-8.12185	-3.67763	0.284489
7971	7971 BB2839, BPP2669, BP1333 | | (BB, BPP, BP) hypothetical protein																			0.0701387	0.158657	-0.243637	-0.19062	0.227849	0.387337	-0.0632903	0.14156	0.54255	-0.970937	-1.20281	-1.32233	-0.785417	-0.651199	-0.883249	-0.768057	-1.41729	-0.293167	-1.41475	-0.951361	-1.09649	-0.33877							-0.0674022	0.0225178
636	636 BB2942, BPP2976, BP1609 | | (BB, BPP, BP) probable aldehyde reductase	0.194824	0.266361	0.16286	0.328557	0.543937	0.123949	0.261842	0.228989	0.0619709	0.779553	0.580363	0.449097	0.0678866	0.573589	0.450377	0.788949	0.170564	-0.189594	0.0998861	0.0991562	0.341325	0.158714	0.0743746	-0.0235966	0.148516	0.272302	0.24551	-4.46279	-2.36328	-3.23987	-2.12102	-2.3451	-4.49796	-5.34497	-3.15817	0.30547	-1.90821	-3.31078	-2.51914	-2.80114	-0.381922	-0.0787466	0.0217048	0.0282738	0.398422	0.106971	-0.0542588	0.148674
634	634 BB2943, BPP2977, BP1608 | | (BP) Pseudogene; (BB, BPP) putative membrane protein	-0.391081	-0.208931		-0.803893	-0.255365	-0.346681	-0.116669	0.445481	0.195237	0.572395	-0.21105	-0.272187	-0.0252228				0.385158		-0.088559	0.0991562	-0.671731	-0.449707	-0.0646018	-0.216242	-0.367028	0.0540967	0.0487351	-4.87783	-6.45074	-4.08786	-3.70598	-4.43256	-4.913	-4.85552	-1.97284	0.26405	-4.68777	-2.71288	-2.21122	-5.12306	-0.446053	-0.0459566	-0.259477	-0.17574		-0.470796	-0.272544	0.0535681
2686	2686 BB2944, BPP2978, BP1607 | | (BB, BPP, BP) probable LysR-family transcriptional regulator	0.00161916	-0.558643		-0.112015	0.192094	-0.326217		-0.237329	-0.191786	-0.105677	-0.104135	-0.124089	0.0527797	0.351197	-0.0471225				-0.088559	0.0838894	0.205121	0.477536	-0.254933	-0.0567635	-0.157618	-0.17191	-0.543607	-3.87783	-3.12881	-3.60244	-1.70598	-2.04024	-3.6906	-2.85552	-2.71685	-0.356361	-1.9508	-1.80921	-3.4888	-2.65377	-0.3407	-0.146651	-0.103826		0.347796	-0.127494	-0.104743	0.279017
3621	3621 BB2963, BPP2997, BP1586 | | (BB, BPP, BP) conserved hypothetical protein		0.0977299	-0.242397	-0.481965		-0.0165326	0.394293	0.0997061	-0.067797	0.114289	-0.0701875		-0.213295	-0.27224	0.243926				0.213097	-0.09566	-0.0780511	-0.0766638	0.0142536	-0.0736373	0.347174	0.351777	0.175492	-4.14086	-3.64338	-2.82483	-3.70598	-3.6252	-3.6906	-4.44048	-3.41729	-1.59742	-3.09525	-3.88996	-2.37524	-4.01187	0.264441	0.20623	0.123243	0.415297		-0.0450323	0.19911	-0.00147225
1211	1211 BB3061, BPP3098, BP2645 | | (BB, BPP, BP) putative IclR-family regulatory protein	-0.0340171	-0.266817	-0.0942982	0.0655228	-0.129834	-0.0165326	0.161315	-0.21847	0.0774009	0.185372	0.271732	-0.233713	-0.107685	-0.089376	-0.064196		0.300625		-0.192896	-0.130849	0.0547041	-0.0950424	-0.292408	-0.1611	-0.19198	-0.293745	-0.025798	-0.12294	-2.05842	-1.82483	-1.02148	-1.18463	-1.74307	-1.46752	-1.33072	-0.0374569	-0.897537	-1.59433	-0.880378	-1.87714	-0.0310152	0.122166	0.19163	-0.0365774	-0.372096	0.308605	0.250857	-0.194154
1209	1209 BB3063, BPP3100, BP2647 | | (BB, BPP, BP) putative exported protein	1.13144	0.432779	0.430793	0.250555	0.466533	-0.36744	0.468293	0.0997061	0.488596	0.0240911	0.525916	0.351249	0.591449	0.562701	0.713412	-0.495259	-0.407609		0.0850891	0.0991562	-0.0101471	0.158714	0.227849	-0.0907108	0.347162	0.199976	0.328081	0.502994	-4.86578	-4.40979	-3.34341	-3.11063	-4.49796	-5.34497	-3.30292	0.0770307	-1.82466	-5.61308	-4.04134	-3.60819	0.452068	0.20623	0.0805985	0.474675	0.140354	0.149615	0.0562214	-0.180703
1208	1208 BB3064, BPP3101, BP2648 | | (BB, BPP, BP) conserved hypothetical protein	0.0427054	-0.394257	0.0717118	-0.294879	-0.0792083	-0.593321	0.0691972	-0.355973	-0.137338	-0.608177	-0.1389	-0.272187	0.19717	-0.089376	-0.369051	-2.27953	0.0864997		-0.0229707	0.14401	-0.0268258	0.158714	0.0595776	0.0561306	-0.34911	-0.153875	-0.0774379	0.419853	-3.45074	-5.40979	-3.19141	-3.43256	-4.49796	-4.55248	-3.08216	0.389096	-3.60621	-5.409	-3.24886	-4.41555	0.428416	-0.0787466	0.00659791	-0.309596	0.254686	-0.233105	0.202978	0.0936034
3400	3400 BB3065, BPP3102, BP2649 | | (BB, BPP, BP) conserved hypothetical protein	0.346626	-0.00155934	0.24859	0.0502561	0.121704	-0.136114	0.161315	-0.042313	-0.0014545	-0.00727307	0.231468	0.190785	0.27734	0.232552	0.158196	-0.201528	-0.29057	0.401766	-0.0390903	-0.078382	0.0387625	0.277767	-0.0325406	-0.0567635	0.143744	0.0176762	0.0614792		-6.45074	-6.40979	-6.51334	-6.43256	-6.49796	-5.34497	-4.0954	0.166137	-3.51179	-6.38706	-4.49157	-6.41555	0.628494	0.617861	0.123243	0.670226	0.254686	0.204582	0.133583	0.147432
8173	8173 BB3111, BB3291, BB3292, BB3110, BPP1617, BPP1618, BPP1815, BP1201 | | (BB, BP) tracheal colonization factor precursor ; (BB, BB, BB, BPP, BPP, BPP) autotransporter																			2.56998	2.59808	2.60761	2.62237	3.11609	3.10193	3.20089	2.50531	3.23331	2.35099	1.74893	1.87561	2.42918		2.31582	1.95183	2.08654		1.19488	2.16532	1.68112	1.36638							1.02467	0.731944
8029	8029 BB3128, BPP2807 | | (BB, BPP) putative membrane protein																			0.0900383	0.14401	-2.13116	0.111409	-1.26732	0.0817564	0.166908	0.132099	0.266915	-1.09356	-2.28081	-2.47119	-1.29095	-1.21017	-0.933174	-2.21809	-1.04806	-1.36356	-1.85769	-1.66757	-1.4888	-1.778							-3.57779	-4.81004
8030	8030 BB3130, BPP2809 | | (BB, BPP) putative exported protein																			0.194834	0.153791	-1.51449	0.0118728	-1.14802	0.463391	0.0703343	0.044043	-0.117514	-1.76235	-1.71377	-1.74683	-1.34341	-1.23616	-1.27557	-1.50188	-1.6447	-1.83749	-1.24298	-1.60045	-1.75184	-1.51438							-3.4317	-4.39962
8037	8037 BB3160, BPP2839 | | (BB, BPP) putative membrane protein																			0.431595	0.353729	0.379799	0.347476	0.334134	0.0405337	0.515572	0.491502	0.485687	-5.04775	-5.45074	-4.40979	-5.0983	-5.01752	-5.08292	-5.02545	-5.00225	-0.0187283	-4.85769	-5.05989	-5.4888	-4.91555							-3.98147	-5.779
6083	6083 BB3291, BPP1618 | tcfA | (BPP) autotransporter ; (BB) Pseudogene																			-0.890333	-1.24831	-0.453091	-0.965407	-0.73298	-0.801204	-0.929666	-0.723511	-0.627375	-2.14086	-2.33526	-2.47119	-2.34341	-2.31708	-2.55936	-2.27056	-2.47869	-0.112595	-2.15725	-2.2019	-2.37333	-2.57776							-3.72232	-2.89576
5392	5392 BB3424, BPP1684 | | (BB, BPP) fimbrial protein	1.76404	1.50026	0.585239	0.540061	-2.7148	0.546404	0.871258	0.883977	0.976769	1.4038	1.02711	1.41318	0.632671	0.785093	0.901039	0.232368	0.571927	1.96097	0.185616	0.0318009	0.00634106	0.194464	-0.218407	0.415825	0.549344	0.478155	0.925392	-5.46279	-0.013334	-2.99475	-3.51334	-3.43256	-3.76099	-2.94129	0.207062	0.418475	0.0883911	-3.06641	-4.07654	-0.251458	-2.98795	-3.52169	-3.9783	-0.420627	-4.45956	-3.42141	-3.39651	-3.37625
5408	5408 BB3479, BB2242, BP3354 | | (BB, BB, BP) phage-related hypothetical protein	-0.0309051	0.732966		-2.41687	-3.35223	2.41885	0.431767	1.2221	-0.0177563		-2.32653	0.24628	1.29671	0.562701					0.0850891	-1.61272	0.219335	1.80443	0.305155	-3.3131	0.666352	-1.83043	-4.56597	-0.76235	-3.45074	1.09006	-3.70598	-1.26263	-4.913	-2.63313	-1.15317	-2.49012	-3.59118	-3.66757	-1.09649	-1.50866	0.564836	0.533592	0.164663	0.8151	-0.482279		-0.115387	0.316291
8058	8058 BB3484, BB2237, BP3359 | | (BB, BB, BP) phage-related hypothetical protein																			0.572639	-2.01127	0.612999	0.630783	0.187585	-3.89807	0.305354	0.327115	-3.98101	-3.29287	-2.99131	0.485027	-3.19141	-2.97313	-3.6906	-2.85552	-3.41729	-2.10052	-1.0248	-3.66757	-2.58191	-2.43265							0.179936	0.173928
5567	5567 BB3516, BB2202 | | (BB, BB) phage-related hypothetical protein			0.521608	-3.44544										-0.574803					-2.07742	-3.5321	-2.31013	-2.13252	-3.21841	-6.06799	-2.82275	1.21285	-6.15094	-4.87783	-3.64338	0.397564	-5.77637	-5.21017	-5.08292	-3.56601	0.0421415	-0.161923	-3.63685	-6.47492	-5.75184	-4.4621							-4.16922	-2.52431
8074	8074 BB3521 | cro | (BB) phage regulatory protein																			-1.75994	-4.59623	-1.77127	-1.45761	-2.69903	-5.74606	-2.22411	-2.09346	-5.82901	-6.04775	-5.71377	-1.74683	-4.77637	-5.01752	-5.76099	-4.70352	-5.68032		-4.53576	-6.05989	-6.07377	-4.93587							-2.45074	-2.77097
5105	5105 BB3538, BB2189 | | (BB, BB) phage-related conserved hypothetical protein			-1.51325	-1.69698	-7.10711	1.60085		0.573637	-0.669833		-1.17452		0.679321					0.0573207	0.795032	-3.05566	-0.143235	2.17158	-0.975551	-4.26064	0.835302	-5.3038	-4.15094	-2.72582	-3.86578	-1.90729	-3.51334	-3.11063	-4.08292	-4.36529	-2.04806	-5.68548	-4.30231	-5.59029	-1.9863	-3.59683	-5.49045	-4.2993	-7.14822			-7.12185	-3.11299	-3.29819
5106	5106 BB3539 | | (BB) phage-related hypothetical protein			-4.57738	-3.33441															-0.105433	-2.24831	-2.48346	0.649303	-4.03783	-3.98053	0.912153	-3.7939	-3.82901	-0.246853	-2.94824	-2.74683	-2.67204	-2.55809	-3.55936	-2.93798	-3.75433	-5.64266	-3.5038	-3.88996	-0.0513977	-2.97831							-4.29685	-3.39327
5107	5107 BB3540, BB3541, BB1664, BB2187, BP0504 | | (BB) phage-related putative membrane protein ; (BB, BB, BB, BP) phage-related hypothetical protein	-0.761681	-0.37857	-3.57738	-5.50433	-1.17638	1.55378	1.21484	2.07699	-0.280791	-2.24205	-2.27406		-0.0359492	1.86998	1.31608		0.0768495		0.758195	-2.9682	-1.01569	1.86748	-1.39738	-4.48303	1.46582	-1.0782	-3.33639	-1.2404	-7.0357	-2.90729	-3.51334	-5.01752	-5.08292	-4.57971	-1.70068	-1.87641	-5.1836	-3.63684	-1.11957	-4.91555	-2.03102	-1.49194	-2.34087	-1.9352	-1.23717	-2.07745	-1.94791	-2.33113
8081	8081 BB3542 | | (BB) putative phage excisionase																			1.11696	-6.05566	-5.71612	0.929411	-5.54034	-6.06799	1.20278	1.31462	-7.15094	-8.04775	-8.0357	1.3606	-8.0983	-8.01752	-5.76099	-8.02545	-5.1949	-3.14943	-6.27273	-6.47492	-8.07377	-6.09683							-6.22418	-6.14337
5108	5108 BB3543 | | (BB) phage integrase	-1.87885	-2.32916		-2.20665		-0.694605	-0.990137	-1.31533	-1.15526		-1.97289	-1.05538	-1.36057		-1.23412		-2.36096		0.61102	-3.19768	-3.57862	0.619555	-5.1253	-5.06799	-0.214789	0.195876	-4.08155	-5.72582	-4.86578	0.921126	-4.0983	-4.11063	-5.49796	-4.56601	-3.06275	-5.00741	-3.69848	-6.05989	-3.22355	-4.51187			-1.68879	-1.7607	-2.75912	-1.38038	-5.59679	-5.43087
5345	5345 BB3614 | | (BB) phage-related conserved hypothetical protein			-5.45185	-6.50433			-4.56413												-2.16905	-2.6294	-2.45309	-2.15805	-3.37041	-3.36755	-3.14468	-3.36094	-3.4505	-4.14086	-3.08151	-2.90729	-3.70598	-3.69559	-3.6906	-2.77752	-3.1949	-5.88538	-2.3255	-5.76425	-3.90384	-3.04257	-6.49045	-3.71434	-5.14822			-8.12185	-3.91585	-4.05757
5340	5340 BB3620 | | (BB) phage-related conserved hypothetical protein		-4.23447						1.49202	0.433705	-1.65709									-3.24181	-3.5321	-2.90877		-5.80337	-5.48303	-6.21979	-6.11583	-5.56597	-6.46279	-6.45074	-4.1874	-4.29095	-4.43256	-5.49796	-6.02545	-4.68032	-2.75949	0.658009	-6.05989	-6.07377	-5.15029		-5.10665	-5.82629	-2.33656			-5.44791	-4.82198
5334	5334 BB3629 | | (BB) phage-related conserved hypothetical protein			-1.11795	-1.05587	-1.29976	-1.52177		0.313485											-2.21714	-3.14877	-2.99366	-3.32155	-5.54034	-4.06799	-5.95203	-5.7939	-6.15094	-6.46279	-5.22835	-4.82483	-3.51334	-4.01752	-5.49796	-5.02545	-2.56063	-3.10052	0.409096	-6.05989	-7.07377	-4.30435							-4.62337	-4.98156
443	443 BB3893, BPP3443, BP2456 | alcA | (BB, BPP, BP) alcaligin biosynthesis enzyme	0.937683	0.97175	0.697897	0.743595	0.647773	0.344215	0.394293	0.409561	0.380793	0.968748	0.962979	1.04974	0.471609	0.506991	0.723396	-0.721535	-0.271954		0.157602	0.129213	-0.0780511	0.291981	-0.0167733	0.217412	0.329801	0.399767	0.553554	-0.818934	-0.568096	-0.602436	-0.705983	-0.940706	-1.00611	-0.701398	-0.159989	-0.536284	-0.402642	-1.11935	-0.328509	-0.621657	0.944181	0.597251	0.0805985	0.531706	1.50044	0.25753	-0.100814	0.221242
439	439 BB3897, BPP3447, BP2460 | alcE | (BB, BPP, BP) putative iron-sulfur protein		1.56637	0.656674	0.995513	0.93728	0.653319	0.503917	0.714416	0.405455	1.73286	0.643099	1.05752	0.849246	0.0728954	0.743159		-0.271954		-0.105433	0.0528625	0.261155	0.374443	0.13209	0.189397	0.0591937	0.600832	0.671106	-1.87783	-1.36328	-1.3654	-1.75845	-1.8476	-2.10564	-1.05248	-2.16936	-0.137048	-0.572289	-2.74354	-1.73392	-1.48656	1.10201	0.707129	-0.205706				-0.000461372	0.171937
188	188 BB3978, BPP3543, BP3439 | dnt | (BB, BPP, BP) dermonecrotic toxin	0.665188	0.787575	-0.129922	0.353648	0.205769	0.224475	0.233828	0.612776	0.250733	0.788713	0.349038	0.449097	0.0527797	0.259774	0.376377	-0.182669	-0.182317	0.295833	0.226643	0.14401	0.161619	0.189411	-0.11407	0.116885	0.165516	0.132248	0.0313098	-5.46279	-0.695852	-4.82483	-0.404813	-4.8476	-0.974397	-5.184	-4.0194	-0.914668	-4.87532	-5.85874	-5.04134	-0.69693	0.303969	0.385201	0.137182	0.629004	0.347796	-0.161846	0.0534942	0.29856
8140	8140 BB4124, BPP3690 | | (BB, BPP) putative enzyme-regulator fusion protein																			0.334842	0.362191	0.605803	0.589182	0.358518	0.253937	0.333369	0.446414	-0.507081	-0.91847	-0.731921	-0.654903	-0.343413	-0.608131	-0.779141	-1.07125	-0.754325	-0.499618	-0.0895065	-0.910138	-1.40134	-0.468137							-5.59267	-5.91734
8141	8141 BB4125, BPP3691 | | (BB, BPP) putative ring-hydroxylating dioxygenase large subunit																			0.129032	0.114263	0.209874	0.253761	0.19663	-6.06799	0.197714	0.618881	-6.15094	-7.04775	-6.0357	-5.40979	-4.77637	-5.43256	-6.08292	-5.44048	-5.41729	-0.42245	-4.27273	-7.05989	-7.07377	-5.00051							-5.59267	-6.25068
8142	8142 BB4126, BPP3692 | | (BB, BPP) putative ring-hydroxylating dioxygenase small subunit																			0.176338	0.134163	0.121818	0.338374	0.547128	-5.06799	0.177249	0.454027	-5.15094	-5.46279	-5.45074	-5.99475	-4.51334	-5.01752	-4.49796	-5.02545	-4.41729	-5.00741	-4.05034	-5.47492	-5.07377	-4.27079							-4.41585	-5.81004
8143	8143 BB4127, BPP3693 | | (BB, BPP) putative LysR-family transcriptional regulator																			-0.0553921	-0.022239	-0.0156853	0.132625	0.00398529	-3.48303	0.25742	0.415553	-3.24405	-3.46279	-3.57627	-3.40979	-3.01084	-2.93006	-2.6906	-3.11855	-3.09536	-4.42245	-2.9508	-3.15299	-3.75184	-2.51762							-2.95202	-2.64307
8144	8144 BB4128, BPP3694 | | (BB, BPP) putative exported protein																			-0.0663633	-0.124925	0.546909	0.291981	0.0546114	-4.26064	0.237791	0.528028	-4.82901	-6.04775	-3.12881	-2.74683	-2.34341	-3.01752	-3.913	-2.93798	-7.00225	-2.68548	-2.33413	-5.47492	-4.07377	-3.07463							-4.3744	-4.14337
8145	8145 BB4129, BPP3695 | | (BB, BPP) putative hydrolase																			0.194834	0.0104272	0.265728	0.0345929	0.141489	-5.48303	-0.106543	0.446414	-5.56597	-6.04775	-4.71377	-5.40979	-4.77637	-5.01752	-4.49796	-3.11855	-5.00225	-2.48385	-2.60976	-6.05989	-5.07377	-4.91555							-5.17763	-5.17655
8146	8146 BB4130, BPP3696 | | (BB, BPP) conserved hypothetical protein																			0.351425	0.201726	-0.0607731	0.224417	0.0244494	-3.26064	0.286371	0.461601	-4.34358	-3.46279	-2.45074	-1.74683	-2.92838	-3.43256	-3.17603	-3.70352	-3.83233	-4.42245	-1.77023	-4.25253	-2.5502	-2.40067							-3.27486	-5.14337
8147	8147 BB4131, BPP3697 | | (BB, BPP) putative dioxygenase																			0.0397651	0.201726	0.247349	0.301379	-0.0592085	-5.48303	-0.0572158	0.215089	-5.56597	-5.04775	-3.71377	-4.1874	-4.0983	-4.21017	-5.08292	-3.85552	-5.00225	-3.20006	-2.85769	-5.47492	-5.07377	-4.04706							-5.17763	-6.05569
8148	8148 BB4132, BPP3698 | | (BB, BPP) putative enzyme																			0.185616	0.163507	-0.0722688	0.111409	0.214552	-1.54443	0.295894	0.215089	-1.65908	-2.14086	-1.57627	-1.86547	-1.77637	-2.11063	-1.59107	-1.41074	-1.5104	-3.30697	-1.68777	-1.60045	-1.78836	-1.15857							-5.1339	-5.14337
8149	8149 BB4133, BPP3699 | | (BB, BPP) conserved hypothetical protein																			-0.169049	-0.0332941	-0.43814	-0.132517	-0.649564	-0.782588	-0.237788	0.044043	-0.775898	-4.2404	-3.57627	-3.67282	-4.29095	-3.31708	-4.49796	-3.70352	-4.41729	-1.14943	-3.68777	-4.47492	-4.4888	-3.54706							-4.24864	-4.72236
5546	5546 BB4328 | bbuR | (BB) LysR-family transcriptional regulator	-0.316121		0.592544	0.652172	0.687302	-1.891								-1.65727	-1.7377	-2.33398	-2.38743		0.648407	-3.66334	-2.45309	-3.01121	-4.31794	-4.48303	-3.4752	-5.8038	-5.34358	-6.04775	-6.0357	-5.67282	0.574125	-3.15954	0.225418	-5.44048	-3.10436	-2.41765	-4.98861	-3.33756	-8.07377	-4.85781	-6.07541	-5.10665				-8.12185	-5.17763	-4.87544
5547	5547 BB4329 | | (BB) putative exported protein				0.992854		-1.49107													0.61789	-2.4707	-2.71612	-3.15805	-4.21841	-4.60856	-4.25159	-4.9459	-4.69151	-4.14086	-3.45074	-2.5029	-0.278121	-2.8476	-0.328034	-2.98105	-3.83233	-3.68548	-2.43143	-5.25253	-4.4888	-3.8861	-2.55185	-4.93673	-2.90029	-1.3096			-3.90418	-3.82479
5550	5550 BB4331 | | (BB) putative exported protein			0.0506502	0.499419															-0.0336971	-2.41181	-1.4087	-3.15805	-5.31794	-4.60856	-5.14468	-5.30847	-5.15094	-6.04775	-5.0357	-3.23987	0.276739	-4.31708	0.0718969	-4.56601	-4.22514	-3.64913	-4.62573	-6.05989	-7.07377	-4.85781	-3.12121		-6.14822				-4.27395	-3.96388
3733	3733 BB4689, BP0612 | | (BB, BP) putative exported protein																			0.129032	-0.0669773	0.328269	0.291981	-0.206434	0.160828	0.156491	0.132099	-0.185153	0.31857	-4.0357	-4.1874	-3.19141	-3.31708	-4.08292	-4.21809	-4.00225	-4.54798	-2.21383	-4.47492	-3.90384	-3.18583							0.17605	-5.38902
2920	2920 BB4808, BPP4220, BP0672 | | (BB, BPP, BP) acetyl-CoA synthetase	0.270751	-0.0993069	-0.223031	0.237134	-0.332327	-5.47596	0.0208342	-0.163328	-0.210401	-3.93011	0.190048	-0.674286	0.0678866	-3.48169	-1.50232				0.0701387	-2.4707	-2.28317	-2.57309	-2.37041	-0.313103	-2.8129	-4.60764	-0.124894	-0.253337	-3.64338	-3.08786	-2.70598	-2.18463	-3.49796	-3.44048	-3.24313	-4.80041	-3.68631	-3.88996	0.210642	-3.59362	-0.186666	-0.129373	-0.31533	0.564873	0.0482355	0.121326	0.171621	0.00934562
3696	3696 BB4818, BPP4230, BP3731 | | (BB, BPP, BP) conserved hypothetical protein			-0.0768107	0.277027		-0.190562	-0.351135	-0.163328											0.903029	-1.88574	0.964762	-0.888591	0.514947	-2.3131	-0.940806	-0.508498	-2.24405	-2.37533	-1.7503	-0.432511	-1.92838	-2.04024	-2.17603	-1.39609	-1.13189		-2.0248	-2.38746	-0.985588	-1.63442	0.209993	0.0174687	0.0660989				1.19846	0.715112
6157	6157 BB4887, BPP4300 | | (BB, BPP) putative glutaredoxin																			0.0499609	0.114263	0.080888	-0.119917	-0.540335	-0.235101	0.295894	0.2061	-0.793385	-1.72582	-1.22835	-1.04056	-1.21566	-1.26263	-1.59107	-1.44048	-1.27433	-0.0416287	-1.33413	-1.44518	-2.26641	-1.02341							-0.153726	-0.27944
2502	2502 BB4890, BPP4304, BP3783 | ptxA | (BB, BPP, BP) pertussis toxin subunit 1 precursor	0.812742	0.0185797	-0.364387	-0.37505	0.396711	-0.266511	0.342762	0.537111	0.429703	-0.211287	0.0113424	-0.055376	-0.0413425	-0.373169	-0.306766	0.0897032	-0.131092	0.00785206	0.0701387	-0.448332	-0.113241	-0.33605	-0.350511	0.362462	-0.369625	-0.46958	0.544189	-4.87783	-4.86578	-0.0699406	-3.70598	-4.43256	-5.49796	-4.26	-4.0194	-0.266293	-5.46029	-6.38706	-5.04134	-0.329489	0.669424	0.420824	0.137182	0.749298	0.844222	0.13554	0.387063	0.651773
3763	3763 BB4891, BPP4305, BP3784 | ptxB | (BPP) Pseudogene; (BB, BP) pertussis toxin subunit 2 precursor																			0.0087382	0.0370952	-0.283166	-0.0766638	-0.452872	0.116885	-0.237788	0.0389898	0.0778814	-6.46279	-6.45074	-1.08786	-5.51334	-6.43256	-6.49796	-6.44048	-6.41729	-1.72201	-5.27273	-6.47492	-6.4888	-0.909932							0.0239934	-0.102146
3762	3762 BB4891, BPP4305, BP3784 | ptxB | (BPP) Pseudogene; (BB, BP) pertussis toxin subunit 2 precursor																			0.0850891	-0.0112678	-0.303343	-0.314355	-0.633445	0.160828	-0.0451429	0.18338	0.161946	-6.46279	-6.45074	-0.917937	-5.51334	-6.43256	-6.49796	-6.44048	-6.41729	0.0853441	-4.27273	-6.47492	-6.4888	-0.861284							-0.0127309	0.0298708
2500	2500 BB4892, BPP4306, BP3785 | ptxD | (BB, BPP, BP) pertussis toxin subunit 4 precursor									0.429703								0.582195		-0.385541	-0.113147	0.23341	0.0118728	-0.0484821	-0.197626	-0.100284	0.0540967	-0.635237	-5.46279	-5.45074	-0.161863	-4.92838	-4.8476	-4.913	-4.44048	-4.41729	0.291795	-4.68777	-5.47492	-4.90384	-0.624005							0.207522	0.469336
2499	2499 BB4893, BPP4307, BP3786 | ptxE | (BB, BPP, BP) pertussis toxin subunit 5 precursor			-1.0943	0.00346187	-0.567956												0.262822		-0.560627	0.243546	0.417274	0.111409	0.214552	-0.600385	0.393604	0.481601	-0.707994	-6.46279	-4.86578	0.509073	-3.92838	-4.43256	-6.49796	-3.85552	-4.83233	-0.210956	-5.68631	-6.47492	-6.4888	0.298372	0.509553	0.385201	-0.0714046				0.366392	0.41199
3764	3764 BB4894, BPP4308, BP3787 | ptxC | (BB, BPP, BP) pertussis toxin subunit 3 precursor																			-0.584086	-0.588056	0.0226429	-0.856883	-0.0325406	-1.0236	-0.875218	-0.282938	-1.10654	-6.46279	-6.45074	0.0980041	-3.92838	-5.43256	-4.913	-6.44048	-4.83233	-1.66756	-3.68777	-6.47492	-6.4888	-0.23732							0.148737	0.31337
3765	3765 BB4894, BPP4308, BP3787 | ptxC | (BB, BPP, BP) pertussis toxin subunit 3 precursor																			-0.733464	-0.516503	0.190766	-0.988127	-0.165296	-1.05676	-1.19715	-0.282938	-1.01139	-6.46279	-4.45074	0.0331529	-4.51334	-4.43256	-6.49796	-4.85552	-4.83233	-0.272703	-3.9508	-6.47492	-5.4888	-0.235946							0.212615	0.38275
2498	2498 BB4895, BPP4309, BP3788 | ptlA | (BB, BPP, BP) pertussis toxin transport protein	0.179488	0.722927	0.570518	0.315846	-0.255365	0.305395	-0.19067	0.201244	-0.191786	0.391823	0.78895	0.273247	-0.634433	0.0574653	0.172843	0.817331	0.313008	-0.228588	-0.900114	-0.426305	0.465773	-0.230697	0.354483	0.160828	-0.101111	-0.0654278	-0.422846	-4.87783	-4.45074	0.739957	-3.70598	-3.6252	-5.49796	-3.44129	-3.15092	0.42054	-4.32951	-4.85874	-4.49157	0.829441	0.452068	0.385201	0.109168	0.509164		0.25753	0.219959	0.580634
2497	2497 BB4896, BPP4310, BP3789 | ptlB | (BB, BPP, BP) pertussis toxin transport protein	0.532911	0.876911	-0.0255854	0.168093	0.246032	0.430926	0.219614	0.743562	0.250733	0.761057	0.231468	0.562753	-0.124758	0.312722	0.46235	0.700292		0.388942	0.0850891	0.0838894	0.429552	0.219468	0.117876	0.203472	0.191296	0.19523	0.276184	-3.14086	-3.64338	0.838137	-4.92838	-4.8476	-4.49796	-2.56004	-2.78968	-0.156095	-1.5766	-2.117	-4.90384	0.54825	0.719007	0.373128	0.00659791	0.37846	0.584835	0.00227339	0.147224	0.547252
2496	2496 BB4897, BPP4311, BP3790 | | (BB, BPP, BP) putative bacterial secretion system protein			-0.497654	-0.696978	-0.0627202														-0.157272	-0.448332	0.315094	0.078987	-0.0646018	0.146328	-0.0451429	-0.576669	0.120526	-3.65544	-3.64338	-1.01747	-2.05391	-2.26263	-4.17603	-4.44048	-2.5104	-0.9642	-3.09525	-3.305	-3.4888	-0.893349							-0.0482725	0.104119
3317	3317 BB4898A, BPP4312A, BP3792 | | (BB, BPP, BP) putative bacterial secretion system protein	-0.750136	-0.695842	-0.0255854	-0.0285993	0.00141013	0.430926	-0.0123327	-0.237329	-0.804763	-0.345143	-0.229666	-0.0893233	-0.816636	-0.00596004	-0.064196	0.527824	0.224003	-0.717973	-0.229422	-0.539962	0.146822	0.0952888	0.13209	0.0247664	0.280099	-0.379098	0.171779	-3.00336	-3.12881	-0.68187	-2.51334	-2.3451	-3.17603	-4.61525	-2.9082	-0.532775	-3.08386	-4.08476	-3.36006	-1.26309	-1.32052	-0.714335	-0.334439	-0.479521	0.308625	-0.808965	-0.188185	0.0766572
2495	2495 BB4899, BPP4313, BP3793 | | (BB, BPP, BP) putative bacterial secretion system protein	-0.826198	-0.170442	-0.185064	-0.550136	-0.293333	0.0318304	-0.153195	-0.462889	-0.522992	-0.248281	-0.00459915	-0.415552	-0.429613	-0.373169	-0.306766	0.396034	0.337461	-1.37402	-0.105433	0.0211536	0.219335	0.234265	0.214552	0.160828	0.230195	-0.260401	-0.0250531	-4.46279	-4.86578	-0.365396	-2.70598		-3.03853	-5.55248	-2.66918	-0.611157	-3.30988	-5.5254	-3.24886	-0.384186	-1.13289	-0.74033	-0.17094	-0.672166	-0.678199	-0.387138	-0.0267381	0.148294
2493	2493 BB4901, BPP4315, BP3795 | | (BB, BPP, BP) putative bacterial secretion system protein	-0.203168	0.0550223	-0.45185	-0.481965	-0.312698	-0.0165326	-0.0810455	-0.256438	-0.347905	-0.427605	-0.367169	-0.124089	-0.327251	-0.291869	0.01922	0.179901	0.275534	-0.13301	-0.229422	0.297485	0.219335	0.347476	0.201132	0.160828	-0.153621	-0.0267163	-0.0097694	-3.65544	-2.86578	-0.0699406	-2.05391	-1.7887	-1.913	-5.184	-2.76815	0.0437121	-4.59863	-4.7846	-4.36006	0.107675	-0.607804	-0.54441	-0.259477	-0.370996	-0.351035	-0.288958	0.114544	-0.122938
2492	2492 BB4902, BPP4316, BP3796 | | (BB, BPP, BP) putative bacterial secretion system protein	0.219211	0.276129	-0.00890667	0.366032	0.285203	0.557459	0.190759	0.256211	-0.119636	0.0698948	0.245015		-0.0741324	0.0574653	0.284954	0.605827		0.295833	-0.088559	-0.68934	-0.131162	-0.170991	-0.431811	-0.293204	0.212206	0.0113042	0.187126	-1.4184	-1.49654	-0.219966	-0.705983	-1.73212	-1.79752	-1.59405	-1.28968	-0.193254	-1.27701	-1.375	-1.86006	0.156464	0.109466	0.233197	0.244097	-0.413432	0.447331	-0.061152	0.0649082	0.0876121
5000	5000 BB4986 | | (BB) putative exported protein					-1.05183														0.00350155	-0.179145	0.0226429	-0.0950424	-0.540335	-0.222501	-0.0331703	-0.144285	-0.423017	-1.53996	-2.42099	-2.29431	-1.8129	-1.88824	-1.54376	-2.98105	-1.59286	0.358909	-2.3031	-1.7931	-2.6475	-2.58406							-4.72418	-4.37911
1246	1246 BP2606 | | (BP) putative exported protein	-2.42972	-1.41705	-1.12992	-1.41687	-1.40667	-1.07224	-0.968278	-6.07022	-6.06215	-0.910206	-1.62198	-1.31172	-5.51708	-0.947715	-1.39762		-1.15363	-0.28913	-3.1929	-1.1368	-3.13116	-0.599085	-4.31794	-4.36755	-0.895986	-0.756432	-6.34048	-3.72582	-3.22835	-4.29431	-2.96902	-3.37367	-4.38248	-4.02304	-4.64136	-0.402231	-5.48777	-5.08121	-4.7375	-4.80435	-0.966885	-0.79377	-1.14822	-0.85503	-0.796594	-1.00291	-0.768862	-0.831757
331	331 BP3364 | | (BP) phage-related conserved hypothetical protein				-1.11202	-1.3127	-2.13019		-1.76644				-2.00051	-2.10204						-0.591992	-4.4707	-0.198849	-3.57309	-0.206434	-6.06799	-4.95203	-4.7939	-4.58155	-4.58832	-4.12881	-3.40979	-3.63887	-5.01752	-5.08292	-3.07125	-3.52746	0.358909	-3.77023	-6.47492	-3.66432	-3.57933	-0.966885			-1.7977			-0.414532	-4.25068
323	323 BP3374 | | (BP) phage-related hypothetical protein	-5.73339	-1.08517	-2.71488	-2.84137	-2.58355	-0.921375	-4.4386	-3.42636	-3.47719	-3.34514	-3.99395	-0.916856	-3.05764	0.772548	-6.45651	-0.608153	-3.38743	-2.24849	-0.499873	-4.24831	-0.358573	-3.32155	-0.377105	-6.06799	-4.76635	-1.40869	-6.27771	-4.14086	-8.0357	-4.1874	-5.0983	-3.15954	-5.08292	-5.23377	-4.26532	-2.64549	-5.93794	-5.58204	-5.6263	-5.30435	-0.966885	-1.22401	-1.0397	-2.81656	-1.44461	-0.912395	-0.574313	-5.67169
1935	1935 BPP0524, BP0060 | | (BPP, BP) conserved hypothetical protein			-0.4369	-0.146781	-0.188251	-5.47596	-0.229144	-3.16333	-6.06215	-2.51507	0.0060481		-1.29468						-4.29243	-2.59623	-2.45309	-3.38044	-4.31794	-0.513402	-4.63011	-4.3038	-0.724673	-6.04775	-7.0357	-0.51902	-4.51334	-4.43256	-4.08292	-3.70352	-4.10436	-3.65566	-3.47844	-5.05989	-4.07377	-0.728026	0.561215	-0.0405634	-0.36686				-0.27119	-0.534287
1934	1934 BPP0523, BP0061 | | (BPP, BP) putative DNA-binding protein	-2.76018	-2.04182	-0.166448	-0.123511	-0.352227	-2.739	-0.282093	-2.31533	-1.17951	-1.74248	0.402401	-1.42275	-1.74449	-3.89673	-3.58204				-5.51482	-5.4707	-5.45309	-3.79548	-5.54034	-0.453281	-6.95203	-4.59628	-0.351056	-6.04775	-6.0357	-1.86547	-7.0983	-7.01752	-7.08292	-5.02545	-2.68036	-2.46138	-2.37685	-5.49397	-4.06461	-1.46143	0.946958	0.17875	-0.0501881	0.799703	0.838121	-0.156064	0.188375	0.0755391
6027	6027 BPP0378 | | (BPP) conserved hypothetical protein																			-0.507329	-0.5321	-0.263266	-0.119917	-0.517967	-5.26064	-0.484428	-0.561239	-5.34358	-5.04775	-4.45074	-4.82483	-3.92838	-4.55809	-5.27557	-5.70352	-4.54282	-3.00741	-5.05034	-5.47492	-4.4888	-4.47831							-5.03493	-4.64254
6011	6011 BPP0379 | | (BPP) conserved hypothetical protein	1.65035	1.47774	0.16286	0.472947	0.335829	0.53153	0.57263	-5.07022	-4.74022	0.473617	1.20399	0.828215	-3.93211	0.380427	0.66933	-0.0919036	0.453871								0.271786	0.415117	-3.03525							-4.51248	-4.79143	-5.76334	-5.97806	-3.97464	-3.07931		-5.49045	-5.52169	-5.34087	-4.25713	-4.8746	-6.12185
6028	6028 BPP0379 | | (BPP) conserved hypothetical protein																			-0.742234	-1.00038	-0.28986	-0.921013	-0.965426	-3.74606	-0.812482	-0.723511	-4.06347	-0.690201	-4.22835	-4.08786	-3.57474	-1.26263	-4.17603	-3.93798	-3.83233	-4.83749	-3.46537	-4.25253	-3.9863	-0.984572							-3.68899	-3.21027
6029	6029 BPP0380 | | (BPP) acetyltransferase (GNAT) family protein																			-0.61597	-0.470699	-0.637174	-0.481591	-0.510588	-7.06799	-0.74258	-0.515915	-7.15094	-0.555899	-6.45074	-6.40979	-5.77637	-1.14716	-6.49796	-6.02545	-6.00225	-3.25253	-5.85769	-8.05989	-6.4888	-0.583051							-5.32741	-6.38902
6044	6044 BPP0495 | | (BPP) putative integrase																			-5.09979	-0.203913	-6.03805	-0.307196	-7.1253	-6.06799	-0.517405	-0.314928	-6.56597	-8.04775	-6.0357	-6.40979	-7.0983	-6.43256	-6.08292	-4.32501	-6.41729	-4.42245	-1.5909	-7.05989	-6.4888	-5.80435							-5.59267	-4.99905
